# Supplementary material for: Building protein-protein interaction networks for Leishmania species through protein structural information
Source: BMC Bioinformatics. 2018 Mar 6;19:85. doi: 10.1186/s12859-018-2105-6 (PMC5840830; doi:10.1186/s12859-018-2105-6)
Supplement: Supplementary file 1 — Protein interaction network of Leishmania braziliensis predicted using structural information through the Docking methodology. (XLSX 145 kb) [file 12859_2018_2105_MOESM1_ESM.xlsx]

## Sheet: Página1
Protein Interaction Network of Leishmania braziliensis predicted by structural information
Protein A	Protein B	Response Value	global energy binding score
LbrM.06.0650	LbrM.31.2060	468574647114193	0.0
LbrM.19.0410	LbrM.07.0900	468574647114193	-1.69
LbrM.28.2950	LbrM.34.0750	475173029805325	0.0
LbrM.01.0060	LbrM.15.0910	468574647114193	0.0
LbrM.01.0060	LbrM.14.1600	475173029805325	-2.03
LbrM.16.0240	LbrM.20.0710	487265677378906	0.0
LbrM.29.2850	LbrM.33.2030	468574647114193	0.0
LbrM.27.0881	LbrM.10.1280	475173029805325	0.0
LbrM.08.0340	LbrM.32.0910	468574647114193	0.0
LbrM.08.0340	LbrM.22.0260	468574647114193	-21.41
LbrM.08.0340	LbrM.20.0110	468574647114193	-38.25
LbrM.09.1550	LbrM.20.5850	475173029805325	0.0
LbrM.09.1550	LbrM.17.1570	468574647114193	0.0
LbrM.05.0070	LbrM.28.2170	475173029805325	0.0
LbrM.35.4140	LbrM.17.1570	468574647114193	0.0
LbrM.19.1750	LbrM.12.0480	468574647114193	-5.78
LbrM.18.0030	LbrM.05.0430	468574647114193	0.0
LbrM.03.0050	LbrM.31.2100	468574647114193	0.0
LbrM.33.1690	LbrM.35.0510	56878738528933	-36.37
LbrM.33.0520	LbrM.27.1150	475173029805325	0.0
LbrM.33.0520	LbrM.27.1720	594063056108436	-10.19
LbrM.27.1150	LbrM.11.1060	518189540182541	0.0
LbrM.18.0290	LbrM.27.1720	475173029805325	0.0
LbrM.18.0290	LbrM.21.0900	560022195202352	0.0
LbrM.18.0290	LbrM.11.1060	560022195202352	0.0
LbrM.27.1720	LbrM.31.2060	502182853336224	0.0
LbrM.11.1060	LbrM.27.1720	500245401306935	-5.22
LbrM.31.2060	LbrM.35.0510	475173029805325	0.0
LbrM.06.0720	LbrM.27.1150	468574647114193	0.0
LbrM.06.0720	LbrM.31.2060	502182853336224	0.0
LbrM.35.2030	LbrM.35.6110	468574647114193	-10.47
LbrM.32.0780	LbrM.14.1240	475173029805325	-5.79
LbrM.32.0780	LbrM.33.0911	502182853336224	0.0
LbrM.32.0780	LbrM.26.2150	502182853336224	-0.59
LbrM.31.3590	LbrM.05.0770	468574647114193	0.0
LbrM.35.6570	LbrM.34.0740	534454216451523	-13.45
LbrM.35.6570	LbrM.26.0200	624989509814593	-14.37
LbrM.24.0650	LbrM.20.5920	468574647114193	0.0
LbrM.24.0650	LbrM.18.1190	534454216451523	-17.72
LbrM.22.1540	LbrM.20.5920	56878738528933	0.0
LbrM.22.1180	LbrM.26.0200	475173029805325	-2.52
LbrM.20.5520	LbrM.23.1720	534454216451523	-41.44
LbrM.20.5520	LbrM.14.1240	502182853336224	-16.42
LbrM.20.4800	LbrM.34.3230	518189540182541	0.0
LbrM.20.4800	LbrM.29.0900	50441643692099	-50.03
LbrM.20.4800	LbrM.21.1000	534454216451523	-12.67
LbrM.20.2340	LbrM.20.5920	475173029805325	0.0
LbrM.20.2340	LbrM.15.0910	502182853336224	0.0
LbrM.20.2340	LbrM.09.0070	518189540182541	-0.33
LbrM.35.5030	LbrM.34.0750	534454216451523	0.0
LbrM.35.5030	LbrM.07.1200	534454216451523	0.0
LbrM.34.3230	LbrM.35.1290	475173029805325	0.0
LbrM.17.1370	LbrM.32.2400	566669173000831	0.0
LbrM.20.2050	LbrM.35.5030	518189540182541	-1.24
LbrM.20.2050	LbrM.34.1630	502182853336224	0.0
LbrM.20.2050	LbrM.07.1200	534454216451523	0.0
LbrM.20.2050	LbrM.07.0900	537883636147082	-1.44
LbrM.20.2050	LbrM.05.0770	594063056108436	0.0
LbrM.17.0180	LbrM.34.4260	475173029805325	-2.97
LbrM.17.0180	LbrM.31.0100	468574647114193	-14.27
LbrM.17.0180	LbrM.20.5920	468574647114193	0.0
LbrM.17.0180	LbrM.15.0910	468574647114193	0.0
LbrM.17.0180	LbrM.07.0900	502182853336224	-16.76
LbrM.35.2370	LbrM.20.5920	468574647114193	0.0
LbrM.35.2370	LbrM.17.1560	468574647114193	0.0
LbrM.35.2370	LbrM.34.0740	56878738528933	0.0
LbrM.35.2370	LbrM.31.0100	594063056108436	0.0
LbrM.35.2370	LbrM.21.0060	560022195202352	0.0
LbrM.35.2370	LbrM.11.0040	527937100288396	0.0
LbrM.30.1750	LbrM.20.5920	475173029805325	0.0
LbrM.30.1750	LbrM.15.0910	566669173000831	0.0
LbrM.30.1750	LbrM.07.1200	534454216451523	0.0
LbrM.20.4140	LbrM.20.5920	502182853336224	0.0
LbrM.20.4140	LbrM.13.1350	566669173000831	-10.44
LbrM.20.2160	LbrM.35.6110	475173029805325	0.0
LbrM.20.2160	LbrM.35.2040	475173029805325	0.0
LbrM.20.2160	LbrM.34.0740	468574647114193	0.0
LbrM.20.2160	LbrM.32.0780	468574647114193	0.0
LbrM.20.2160	LbrM.23.1720	468574647114193	0.0
LbrM.20.2160	LbrM.14.1240	468574647114193	0.0
LbrM.20.2160	LbrM.11.0040	475173029805325	0.0
LbrM.20.2160	LbrM.09.1510	468574647114193	0.0
LbrM.20.2160	LbrM.26.0200	534454216451523	0.0
LbrM.20.2160	LbrM.24.2280	534454216451523	0.0
LbrM.20.2160	LbrM.24.2210	537883636147082	0.0
LbrM.15.0160	LbrM.32.2880	475173029805325	0.0
LbrM.15.0160	LbrM.31.2970	468574647114193	0.0
LbrM.15.0160	LbrM.30.2680	475173029805325	0.0
LbrM.15.0160	LbrM.23.1080	487265677378906	0.0
LbrM.15.0160	LbrM.21.0990	475173029805325	0.0
LbrM.15.0160	LbrM.20.5920	475173029805325	0.0
LbrM.15.0160	LbrM.20.4890	475173029805325	0.0
LbrM.15.0160	LbrM.35.6110	518189540182541	0.0
LbrM.15.0160	LbrM.23.0750	594063056108436	0.0
LbrM.15.0160	LbrM.21.0060	50441643692099	0.0
LbrM.15.0160	LbrM.20.2160	534454216451523	0.0
LbrM.13.1220	LbrM.32.2880	518189540182541	0.0
LbrM.13.1220	LbrM.17.0610	594063056108436	0.0
LbrM.13.1220	LbrM.14.1600	654994814505532	-23.9
LbrM.34.3010	LbrM.35.2040	468574647114193	0.0
LbrM.34.3010	LbrM.20.2160	468574647114193	0.0
LbrM.34.3010	LbrM.14.1240	475173029805325	-25.7
LbrM.34.3010	LbrM.35.2860	518189540182541	0.0
LbrM.34.3010	LbrM.20.5920	518189540182541	0.0
LbrM.34.1630	LbrM.18.1190	468574647114193	0.0
LbrM.34.1630	LbrM.14.1600	475173029805325	0.0
LbrM.34.1630	LbrM.24.2280	502182853336224	0.0
LbrM.34.1630	LbrM.23.1720	502182853336224	0.0
LbrM.34.1630	LbrM.20.4890	534454216451523	0.0
LbrM.34.1630	LbrM.13.1350	502182853336224	0.0
LbrM.32.2880	LbrM.35.2040	487265677378906	0.0
LbrM.32.2880	LbrM.34.3230	475173029805325	0.0
LbrM.32.2880	LbrM.26.2150	468574647114193	-1.14
LbrM.32.2880	LbrM.20.5920	468574647114193	0.0
LbrM.32.2880	LbrM.07.0900	475173029805325	-19.29
LbrM.32.2880	LbrM.35.1290	654994814505532	-5.49
LbrM.32.2880	LbrM.34.4260	518189540182541	-29.04
LbrM.32.2880	LbrM.34.3010	654994814505532	0.0
LbrM.32.2880	LbrM.32.0780	534454216451523	-26.7
LbrM.32.2880	LbrM.25.0260	534454216451523	0.0
LbrM.32.2880	LbrM.24.2280	502182853336224	-12.33
LbrM.32.2880	LbrM.24.2140	654994814505532	0.0
LbrM.32.2880	LbrM.21.0060	534454216451523	-3.54
LbrM.32.2880	LbrM.09.0960	502182853336224	-11.79
LbrM.23.1720	LbrM.18.1190	475173029805325	-37.88
LbrM.23.1720	LbrM.35.2860	518189540182541	0.0
LbrM.23.1720	LbrM.33.0911	527937100288396	0.0
LbrM.23.1720	LbrM.32.2400	527937100288396	0.0
LbrM.23.1720	LbrM.29.2640	624989509814593	-22.28
LbrM.18.1190	LbrM.35.2860	475173029805325	0.0
LbrM.18.1190	LbrM.23.1080	502182853336224	-31.13
LbrM.18.1190	LbrM.20.5920	534454216451523	0.0
LbrM.18.1190	LbrM.16.0010	56878738528933	-0.71
LbrM.13.1470	LbrM.20.5920	475173029805325	0.0
LbrM.13.1470	LbrM.35.2860	502182853336224	0.0
LbrM.15.0910	LbrM.23.1080	475173029805325	0.0
LbrM.15.0910	LbrM.17.1560	56878738528933	0.0
LbrM.35.3290	LbrM.35.2030	468574647114193	-12.18
LbrM.35.3290	LbrM.16.0600	468574647114193	-0.87
LbrM.35.3290	LbrM.35.3850	502182853336224	0.0
LbrM.35.3290	LbrM.34.3230	56878738528933	0.0
LbrM.35.3290	LbrM.26.1230	518189540182541	-5.02
LbrM.35.3290	LbrM.07.1200	654994814505532	0.0
LbrM.28.2270	LbrM.20.5920	475173029805325	0.0
LbrM.28.2270	LbrM.35.6570	518189540182541	-18.78
LbrM.28.2270	LbrM.35.4660	566669173000831	-6.37
LbrM.28.2270	LbrM.35.3500	566669173000831	-6.37
LbrM.28.2270	LbrM.34.4260	534454216451523	-7.55
LbrM.28.2270	LbrM.33.0911	518189540182541	0.0
LbrM.28.2270	LbrM.20.2160	560022195202352	0.0
LbrM.28.2270	LbrM.15.0910	502182853336224	0.0
LbrM.32.2400	LbrM.34.0740	594063056108436	0.0
LbrM.09.1510	LbrM.35.6110	566669173000831	-8.06
LbrM.09.1510	LbrM.32.2400	518189540182541	0.0
LbrM.33.0940	LbrM.35.2860	560022195202352	0.0
LbrM.33.0940	LbrM.34.0740	560022195202352	-1.0
LbrM.32.0800	LbrM.33.0911	502182853336224	0.0
LbrM.32.0800	LbrM.23.1080	534454216451523	-3.87
LbrM.32.0800	LbrM.22.1180	502182853336224	-0.41
LbrM.14.1600	LbrM.31.0100	468574647114193	-5.64
LbrM.14.1600	LbrM.21.0290	468574647114193	-7.82
LbrM.14.1600	LbrM.30.2810	654994814505532	0.0
LbrM.08.0350	LbrM.34.3010	468574647114193	0.0
LbrM.08.0350	LbrM.17.0610	468574647114193	0.0
LbrM.08.0350	LbrM.16.0600	468574647114193	0.0
LbrM.08.0350	LbrM.04.0880	468574647114193	0.0
LbrM.08.0350	LbrM.35.2040	502182853336224	0.0
LbrM.08.0350	LbrM.33.0940	560022195202352	0.0
LbrM.08.0350	LbrM.32.0800	518189540182541	0.0
LbrM.08.0350	LbrM.29.2640	534454216451523	0.0
LbrM.08.0350	LbrM.21.0950	56878738528933	0.0
LbrM.08.0350	LbrM.21.0290	537883636147082	0.0
LbrM.08.0350	LbrM.14.1600	566669173000831	0.0
LbrM.08.0350	LbrM.08.0060	594063056108436	0.0
LbrM.29.0900	LbrM.34.5080	475173029805325	-2.6
LbrM.29.0900	LbrM.21.0060	475173029805325	-16.32
LbrM.29.0900	LbrM.17.1560	475173029805325	-20.47
LbrM.29.0900	LbrM.07.0620	468574647114193	-28.82
LbrM.29.0900	LbrM.34.0750	537883636147082	0.0
LbrM.29.0900	LbrM.32.2400	502182853336224	0.0
LbrM.29.0900	LbrM.23.1080	502182853336224	-6.08
LbrM.20.4890	LbrM.35.2860	468574647114193	0.0
LbrM.20.4890	LbrM.32.2400	624989509814593	0.0
LbrM.20.4890	LbrM.20.5920	534454216451523	0.0
LbrM.26.1550	LbrM.35.2860	594063056108436	0.0
LbrM.26.1550	LbrM.35.1010	502182853336224	-16.53
LbrM.26.1550	LbrM.22.1020	502182853336224	-0.14
LbrM.26.1550	LbrM.07.1200	502182853336224	0.0
LbrM.07.0360	LbrM.32.2880	475173029805325	-22.11
LbrM.07.0360	LbrM.30.2680	475173029805325	0.0
LbrM.07.0360	LbrM.08.0350	475173029805325	0.0
LbrM.07.0360	LbrM.29.2640	537883636147082	-6.84
LbrM.07.0360	LbrM.26.1550	624989509814593	-27.87
LbrM.07.0360	LbrM.25.0260	616190823921982	0.0
LbrM.07.0360	LbrM.15.0970	560022195202352	0.0
LbrM.34.4260	LbrM.14.1240	475173029805325	-33.52
LbrM.34.4260	LbrM.09.1510	468574647114193	-4.42
LbrM.34.4260	LbrM.34.3230	502182853336224	0.0
LbrM.30.2680	LbrM.33.0940	475173029805325	0.0
LbrM.30.2680	LbrM.32.2880	475173029805325	-3.47
LbrM.30.2680	LbrM.31.2760	468574647114193	0.0
LbrM.30.2680	LbrM.29.2640	475173029805325	0.0
LbrM.30.2680	LbrM.25.0260	475173029805325	0.0
LbrM.30.2680	LbrM.21.0060	468574647114193	0.0
LbrM.30.2680	LbrM.20.4010	475173029805325	0.0
LbrM.30.2680	LbrM.14.1600	475173029805325	0.0
LbrM.30.2680	LbrM.13.1350	468574647114193	0.0
LbrM.30.2680	LbrM.11.0040	475173029805325	0.0
LbrM.30.2680	LbrM.34.5080	518189540182541	0.0
LbrM.30.2680	LbrM.34.1610	534454216451523	0.0
LbrM.30.2680	LbrM.33.3050	654994814505532	0.0
LbrM.30.2680	LbrM.33.1830	518189540182541	0.0
LbrM.30.2680	LbrM.31.3590	502182853336224	0.0
LbrM.30.2680	LbrM.31.0100	566669173000831	0.0
LbrM.30.2680	LbrM.30.1750	502182853336224	0.0
LbrM.30.2680	LbrM.26.2150	566669173000831	0.0
LbrM.30.2680	LbrM.24.2280	560022195202352	0.0
LbrM.30.2680	LbrM.24.2210	502182853336224	0.0
LbrM.30.2680	LbrM.23.1720	56878738528933	0.0
LbrM.30.2680	LbrM.23.1080	534454216451523	0.0
LbrM.30.2680	LbrM.22.1020	566669173000831	0.0
LbrM.30.2680	LbrM.20.4890	560022195202352	0.0
LbrM.30.2680	LbrM.20.2160	534454216451523	0.0
LbrM.30.2680	LbrM.18.1190	56878738528933	0.0
LbrM.30.2680	LbrM.17.1560	624989509814593	0.0
LbrM.30.2680	LbrM.17.1370	518189540182541	0.0
LbrM.30.2680	LbrM.13.1470	654994814505532	0.0
LbrM.30.2680	LbrM.09.0980	502182853336224	0.0
LbrM.30.2680	LbrM.09.0970	502182853336224	0.0
LbrM.30.2680	LbrM.09.0960	534454216451523	0.0
LbrM.22.1020	LbrM.35.6110	502182853336224	-1.45
LbrM.22.1020	LbrM.31.0100	654994814505532	-8.87
LbrM.22.0120	LbrM.34.1630	468574647114193	0.0
LbrM.22.0120	LbrM.25.0260	475173029805325	0.0
LbrM.22.0120	LbrM.24.2210	475173029805325	-8.7
LbrM.22.0120	LbrM.11.0040	468574647114193	-5.91
LbrM.22.0120	LbrM.07.1200	468574647114193	0.0
LbrM.22.0120	LbrM.35.6110	566669173000831	-7.95
LbrM.22.0120	LbrM.34.0750	534454216451523	0.0
LbrM.22.0120	LbrM.04.0880	502182853336224	0.0
LbrM.06.0940	LbrM.34.0750	468574647114193	0.0
LbrM.06.0940	LbrM.33.0911	475173029805325	0.0
LbrM.06.0940	LbrM.32.2880	475173029805325	0.0
LbrM.06.0940	LbrM.28.2950	475173029805325	0.0
LbrM.06.0940	LbrM.22.0550	468574647114193	0.0
LbrM.06.0940	LbrM.20.5920	475173029805325	0.0
LbrM.06.0940	LbrM.20.4800	475173029805325	0.0
LbrM.06.0940	LbrM.34.4260	534454216451523	0.0
LbrM.06.0940	LbrM.34.0740	502182853336224	0.0
LbrM.06.0940	LbrM.30.2680	502182853336224	0.0
LbrM.06.0940	LbrM.24.2280	502182853336224	0.0
LbrM.06.0940	LbrM.24.2140	654994814505532	0.0
LbrM.06.0940	LbrM.23.1080	594063056108436	0.0
LbrM.06.0940	LbrM.22.1020	594063056108436	0.0
LbrM.06.0940	LbrM.22.0120	537883636147082	0.0
LbrM.06.0940	LbrM.17.1560	560022195202352	0.0
LbrM.06.0940	LbrM.15.0970	502182853336224	0.0
LbrM.06.0940	LbrM.14.1240	518189540182541	0.0
LbrM.06.0940	LbrM.11.0040	518189540182541	0.0
LbrM.06.0940	LbrM.09.0960	56878738528933	0.0
LbrM.06.0940	LbrM.08.0060	654994814505532	0.0
LbrM.05.0770	LbrM.22.1020	468574647114193	0.0
LbrM.05.0770	LbrM.14.1240	475173029805325	0.0
LbrM.05.0770	LbrM.17.1560	502182853336224	0.0
LbrM.05.0770	LbrM.07.0900	527937100288396	0.0
LbrM.28.1700	LbrM.32.3210	475173029805325	0.0
LbrM.28.1700	LbrM.22.0550	475173029805325	0.0
LbrM.28.1700	LbrM.20.5920	475173029805325	0.0
LbrM.28.1700	LbrM.26.0200	502182853336224	0.0
LbrM.28.1700	LbrM.23.1080	502182853336224	0.0
LbrM.28.1700	LbrM.21.0060	534454216451523	0.0
LbrM.28.1700	LbrM.14.1240	56878738528933	0.0
LbrM.28.1700	LbrM.13.0200	654994814505532	0.0
LbrM.28.1700	LbrM.09.1510	502182853336224	0.0
LbrM.28.1700	LbrM.07.1200	624989509814593	0.0
LbrM.24.2140	LbrM.35.2860	518189540182541	0.0
LbrM.24.2140	LbrM.34.0740	560022195202352	-1.49
LbrM.24.2140	LbrM.23.1080	566669173000831	-16.11
LbrM.24.2140	LbrM.07.1200	502182853336224	0.0
LbrM.20.0860	LbrM.20.5920	518189540182541	0.0
LbrM.14.1240	LbrM.31.3180	475173029805325	-5.03
LbrM.14.1240	LbrM.33.0911	534454216451523	0.0
LbrM.34.0750	LbrM.34.3230	616190823921982	0.0
LbrM.02.0420	LbrM.34.3230	475173029805325	0.0
LbrM.02.0420	LbrM.34.0750	518189540182541	0.0
LbrM.02.0420	LbrM.21.0060	624989509814593	-0.71
LbrM.35.4710	LbrM.32.2400	468574647114193	0.0
LbrM.35.4710	LbrM.26.0200	534454216451523	-0.44
LbrM.31.2970	LbrM.34.1630	475173029805325	0.0
LbrM.31.2970	LbrM.20.4890	468574647114193	-5.32
LbrM.31.2970	LbrM.35.2860	527937100288396	0.0
LbrM.29.2640	LbrM.34.0750	468574647114193	-0.53
LbrM.29.2640	LbrM.05.0770	56878738528933	0.0
LbrM.21.0060	LbrM.33.0911	566669173000831	0.0
LbrM.21.0060	LbrM.32.2400	56878738528933	0.0
LbrM.01.0740	LbrM.34.3010	468574647114193	0.0
LbrM.01.0740	LbrM.33.0940	475173029805325	0.0
LbrM.01.0740	LbrM.29.0900	475173029805325	0.0
LbrM.01.0740	LbrM.25.2330	475173029805325	0.0
LbrM.01.0740	LbrM.21.0290	475173029805325	0.0
LbrM.01.0740	LbrM.13.0200	475173029805325	0.0
LbrM.01.0740	LbrM.35.4710	518189540182541	0.0
LbrM.01.0740	LbrM.34.0740	534454216451523	0.0
LbrM.01.0740	LbrM.32.0470	53730894203105	0.0
LbrM.01.0740	LbrM.31.2970	502182853336224	0.0
LbrM.01.0740	LbrM.29.2640	527937100288396	0.0
LbrM.01.0740	LbrM.24.2280	502182853336224	0.0
LbrM.01.0740	LbrM.23.1080	654994814505532	0.0
LbrM.01.0740	LbrM.23.0750	624989509814593	0.0
LbrM.01.0740	LbrM.23.0570	560022195202352	0.0
LbrM.01.0740	LbrM.21.0060	502182853336224	0.0
LbrM.01.0740	LbrM.08.0060	566669173000831	0.0
LbrM.31.2840	LbrM.30.0180	560022195202352	-28.79
LbrM.30.2440	LbrM.35.2250	594063056108436	0.0
LbrM.30.2440	LbrM.34.2920	566669173000831	0.0
LbrM.30.2440	LbrM.16.0260	518189540182541	0.0
LbrM.29.0020	LbrM.30.2790	502182853336224	0.0
LbrM.27.2210	LbrM.35.6270	468574647114193	0.0
LbrM.26.1070	LbrM.32.1130	534454216451523	0.0
LbrM.26.0410	LbrM.35.6270	616190823921982	0.0
LbrM.26.0410	LbrM.27.0300	594063056108436	-21.39
LbrM.31.2470	LbrM.35.4230	468574647114193	0.0
LbrM.31.2470	LbrM.31.2600	475173029805325	0.0
LbrM.31.2470	LbrM.29.2280	475173029805325	0.0
LbrM.31.2470	LbrM.28.1220	475173029805325	0.0
LbrM.31.2470	LbrM.20.0540	468574647114193	0.0
LbrM.31.2470	LbrM.08.0970	468574647114193	0.0
LbrM.31.2470	LbrM.35.6380	527937100288396	0.0
LbrM.31.2470	LbrM.34.2790	534454216451523	0.0
LbrM.31.2470	LbrM.31.2520	624989509814593	0.0
LbrM.31.2470	LbrM.30.1330	518189540182541	0.0
LbrM.31.2470	LbrM.26.2200	502182853336224	0.0
LbrM.31.2470	LbrM.24.1320	502182853336224	0.0
LbrM.31.2470	LbrM.20.3170	534454216451523	0.0
LbrM.31.2470	LbrM.18.0570	566669173000831	0.0
LbrM.31.2470	LbrM.12.0240	56878738528933	0.0
LbrM.31.2470	LbrM.04.0530	56878738528933	0.0
LbrM.24.1320	LbrM.26.2200	475173029805325	0.0
LbrM.24.1320	LbrM.25.0940	468574647114193	-2.39
LbrM.24.1320	LbrM.15.1060	475173029805325	-11.49
LbrM.24.1320	LbrM.32.3200	502182853336224	-1.2
LbrM.24.0790	LbrM.31.2520	475173029805325	0.0
LbrM.24.0790	LbrM.27.1200	468574647114193	-20.89
LbrM.24.0790	LbrM.18.0310	475173029805325	0.0
LbrM.24.0790	LbrM.08.0970	468574647114193	0.0
LbrM.24.0790	LbrM.35.2240	518189540182541	0.0
LbrM.24.0790	LbrM.34.0280	560022195202352	-9.22
LbrM.24.0790	LbrM.31.2600	502182853336224	0.0
LbrM.24.0790	LbrM.29.2280	518189540182541	0.0
LbrM.24.0790	LbrM.27.0570	502182853336224	-9.16
LbrM.24.0790	LbrM.16.0750	560022195202352	0.0
LbrM.23.1100	LbrM.35.6270	475173029805325	0.0
LbrM.23.1100	LbrM.34.1150	475173029805325	0.0
LbrM.23.1100	LbrM.31.2470	468574647114193	0.0
LbrM.23.1100	LbrM.31.0550	475173029805325	0.0
LbrM.23.1100	LbrM.30.2500	475173029805325	0.0
LbrM.23.1100	LbrM.29.1220	468574647114193	0.0
LbrM.23.1100	LbrM.27.0310	475173029805325	0.0
LbrM.23.1100	LbrM.16.0260	468574647114193	0.0
LbrM.23.1100	LbrM.35.7240	502182853336224	0.0
LbrM.23.1100	LbrM.35.1480	566669173000831	0.0
LbrM.23.1100	LbrM.34.2790	53730894203105	0.0
LbrM.23.1100	LbrM.29.2670	566669173000831	0.0
LbrM.23.1100	LbrM.29.2280	518189540182541	0.0
LbrM.23.1100	LbrM.29.0080	534454216451523	0.0
LbrM.23.1100	LbrM.25.0940	566669173000831	0.0
LbrM.23.1100	LbrM.19.0100	616190823921982	0.0
LbrM.23.1100	LbrM.15.1060	566669173000831	0.0
LbrM.23.1100	LbrM.15.0170	566669173000831	0.0
LbrM.31.2520	LbrM.24.1320	475173029805325	0.0
LbrM.31.2520	LbrM.20.0510	468574647114193	0.0
LbrM.31.2520	LbrM.19.0290	487265677378906	0.0
LbrM.31.2520	LbrM.18.0570	475173029805325	0.0
LbrM.31.2520	LbrM.34.3580	502182853336224	0.0
LbrM.31.2520	LbrM.34.2790	56878738528933	0.0
LbrM.31.2520	LbrM.20.6060	502182853336224	0.0
LbrM.27.0570	LbrM.27.2210	56878738528933	-3.56
LbrM.25.1700	LbrM.28.2620	502182853336224	-32.16
LbrM.25.1700	LbrM.26.0410	518189540182541	-4.1
LbrM.25.1700	LbrM.08.0970	560022195202352	0.0
LbrM.23.0370	LbrM.35.2250	468574647114193	0.0
LbrM.23.0370	LbrM.34.2920	468574647114193	0.0
LbrM.23.0370	LbrM.16.0260	475173029805325	0.0
LbrM.23.0370	LbrM.29.2280	537883636147082	0.0
LbrM.20.6060	LbrM.34.3580	468574647114193	-9.87
LbrM.20.6060	LbrM.05.0560	468574647114193	-4.28
LbrM.20.6060	LbrM.32.3920	534454216451523	-2.14
LbrM.20.6060	LbrM.32.3910	534454216451523	0.0
LbrM.20.6060	LbrM.18.0310	560022195202352	0.0
LbrM.20.0540	LbrM.30.0180	468574647114193	-5.91
LbrM.20.0540	LbrM.25.2310	468574647114193	0.0
LbrM.20.0540	LbrM.30.1330	502182853336224	0.0
LbrM.20.0540	LbrM.20.6060	502182853336224	-9.05
LbrM.34.0280	LbrM.35.2240	475173029805325	0.0
LbrM.34.0280	LbrM.25.2310	475173029805325	0.0
LbrM.34.0280	LbrM.35.2250	502182853336224	0.0
LbrM.34.0280	LbrM.30.0180	518189540182541	-2.54
LbrM.34.0280	LbrM.19.0100	594063056108436	-14.96
LbrM.34.0280	LbrM.12.0500	594063056108436	0.0
LbrM.31.2820	LbrM.34.2630	468574647114193	-1.77
LbrM.31.2820	LbrM.34.1300	475173029805325	0.0
LbrM.31.2820	LbrM.29.2280	468574647114193	0.0
LbrM.31.2820	LbrM.35.6270	527937100288396	0.0
LbrM.31.2820	LbrM.19.0100	537883636147082	-14.19
LbrM.31.2820	LbrM.08.0970	56878738528933	0.0
LbrM.31.2820	LbrM.05.0940	566669173000831	-16.03
LbrM.31.2790	LbrM.31.2820	468574647114193	-1.68
LbrM.31.2790	LbrM.27.1200	475173029805325	-5.14
LbrM.31.2790	LbrM.34.3580	534454216451523	-5.36
LbrM.29.2280	LbrM.29.0160	487265677378906	0.0
LbrM.29.2280	LbrM.27.2210	468574647114193	0.0
LbrM.29.2280	LbrM.20.0510	468574647114193	0.0
LbrM.29.2280	LbrM.06.0850	468574647114193	0.0
LbrM.29.2280	LbrM.03.0510	468574647114193	0.0
LbrM.29.2280	LbrM.35.6380	527937100288396	0.0
LbrM.29.2280	LbrM.34.3580	534454216451523	0.0
LbrM.29.2280	LbrM.32.1130	56878738528933	0.0
LbrM.29.2280	LbrM.30.0180	534454216451523	0.0
LbrM.29.2280	LbrM.27.0300	56878738528933	0.0
LbrM.29.2280	LbrM.24.0780	616190823921982	0.0
LbrM.29.2280	LbrM.20.3170	518189540182541	0.0
LbrM.29.2280	LbrM.20.1500	56878738528933	0.0
LbrM.29.2280	LbrM.06.0870	534454216451523	0.0
LbrM.28.2670	LbrM.12.0820	566669173000831	-23.37
LbrM.23.0050	LbrM.35.2950	534454216451523	-12.92
LbrM.20.0030	LbrM.26.2200	566669173000831	0.0
LbrM.18.0310	LbrM.27.1010	475173029805325	0.0
LbrM.20.0010	LbrM.29.0160	566669173000831	-0.2
LbrM.20.0010	LbrM.18.0310	527937100288396	0.0
LbrM.20.0010	LbrM.15.1060	56878738528933	-26.79
LbrM.20.0010	LbrM.03.0510	534454216451523	-0.15
LbrM.20.0510	LbrM.29.0160	475173029805325	0.0
LbrM.20.0510	LbrM.29.0080	475173029805325	0.0
LbrM.20.0510	LbrM.25.2310	468574647114193	0.0
LbrM.20.0510	LbrM.27.1010	518189540182541	0.0
LbrM.20.0510	LbrM.20.3170	534454216451523	0.0
LbrM.20.0510	LbrM.15.0170	594063056108436	0.0
LbrM.33.2590	LbrM.33.2110	475173029805325	0.0
LbrM.33.2590	LbrM.08.0970	475173029805325	0.0
LbrM.33.2590	LbrM.35.6270	534454216451523	0.0
LbrM.32.2690	LbrM.35.6380	468574647114193	0.0
LbrM.32.2690	LbrM.35.6270	468574647114193	0.0
LbrM.32.2690	LbrM.34.1300	468574647114193	0.0
LbrM.32.2690	LbrM.30.3170	468574647114193	-10.66
LbrM.32.2690	LbrM.20.0510	518189540182541	0.0
LbrM.32.2690	LbrM.08.0970	502182853336224	0.0
LbrM.32.2030	LbrM.15.0170	475173029805325	-10.82
LbrM.32.2030	LbrM.08.0970	475173029805325	0.0
LbrM.32.2030	LbrM.20.0510	534454216451523	0.0
LbrM.32.2030	LbrM.16.0260	502182853336224	0.0
LbrM.32.2030	LbrM.05.0940	654994814505532	-14.26
LbrM.31.3150	LbrM.34.3580	527937100288396	-19.64
LbrM.31.3150	LbrM.19.0100	502182853336224	-3.31
LbrM.20.1890	LbrM.35.2240	468574647114193	0.0
LbrM.20.1890	LbrM.34.2630	475173029805325	0.0
LbrM.20.1890	LbrM.33.2110	468574647114193	0.0
LbrM.20.1890	LbrM.31.0550	487265677378906	0.0
LbrM.20.1890	LbrM.26.0050	468574647114193	0.0
LbrM.20.1890	LbrM.24.0790	475173029805325	0.0
LbrM.20.1890	LbrM.23.0370	468574647114193	0.0
LbrM.20.1890	LbrM.19.0290	475173029805325	0.0
LbrM.20.1890	LbrM.34.1150	560022195202352	0.0
LbrM.20.1890	LbrM.30.2790	654994814505532	0.0
LbrM.20.1890	LbrM.30.2740	534454216451523	0.0
LbrM.20.1890	LbrM.29.0160	518189540182541	0.0
LbrM.20.1890	LbrM.29.0080	502182853336224	0.0
LbrM.20.1890	LbrM.28.0510	56878738528933	0.0
LbrM.20.1890	LbrM.27.0570	534454216451523	0.0
LbrM.20.1890	LbrM.20.1500	534454216451523	0.0
LbrM.20.1890	LbrM.20.0510	566669173000831	0.0
LbrM.20.1890	LbrM.18.0570	594063056108436	0.0
LbrM.20.1890	LbrM.15.0170	616190823921982	0.0
LbrM.20.1890	LbrM.10.0310	518189540182541	0.0
LbrM.20.1890	LbrM.05.0560	502182853336224	0.0
LbrM.20.1890	LbrM.03.0510	566669173000831	0.0
LbrM.17.0080	LbrM.25.2310	534454216451523	0.0
LbrM.17.0080	LbrM.18.0570	502182853336224	-7.0
LbrM.16.0930	LbrM.33.2590	468574647114193	0.0
LbrM.16.0930	LbrM.23.0330	475173029805325	0.0
LbrM.16.0930	LbrM.34.3580	534454216451523	0.0
LbrM.16.0930	LbrM.25.2310	518189540182541	0.0
LbrM.16.0750	LbrM.29.1220	534454216451523	0.0
LbrM.16.0750	LbrM.27.0300	502182853336224	0.0
LbrM.16.0750	LbrM.08.0970	502182853336224	0.0
LbrM.16.0750	LbrM.05.0940	518189540182541	0.0
LbrM.35.7240	LbrM.27.0300	468574647114193	-15.73
LbrM.35.7240	LbrM.15.1060	475173029805325	-1.55
LbrM.35.7240	LbrM.29.2280	502182853336224	0.0
LbrM.35.7240	LbrM.25.1710	566669173000831	0.0
LbrM.35.7240	LbrM.08.0970	534454216451523	0.0
LbrM.35.1480	LbrM.35.6270	475173029805325	0.0
LbrM.35.1480	LbrM.28.1380	475173029805325	-13.19
LbrM.35.1480	LbrM.26.0050	468574647114193	-16.15
LbrM.35.1480	LbrM.19.0100	475173029805325	-17.54
LbrM.35.1480	LbrM.33.2110	518189540182541	0.0
LbrM.35.1480	LbrM.31.0550	502182853336224	-1.61
LbrM.30.2320	LbrM.35.6270	468574647114193	0.0
LbrM.30.2320	LbrM.33.2110	537883636147082	0.0
LbrM.30.2320	LbrM.31.0550	56878738528933	-18.78
LbrM.18.0570	LbrM.31.2830	475173029805325	-21.9
LbrM.18.0570	LbrM.27.1200	534454216451523	-8.75
LbrM.18.0570	LbrM.26.2200	527937100288396	0.0
LbrM.18.0570	LbrM.20.0510	502182853336224	0.0
LbrM.18.0570	LbrM.08.0970	502182853336224	0.0
LbrM.34.2920	LbrM.35.2250	475173029805325	0.0
LbrM.34.2920	LbrM.33.2110	487265677378906	0.0
LbrM.34.2920	LbrM.31.0550	468574647114193	0.0
LbrM.34.2920	LbrM.30.2740	468574647114193	0.0
LbrM.34.2920	LbrM.29.1220	468574647114193	0.0
LbrM.34.2920	LbrM.19.0100	468574647114193	0.0
LbrM.34.2920	LbrM.15.0170	475173029805325	0.0
LbrM.34.2920	LbrM.12.0240	475173029805325	0.0
LbrM.34.2920	LbrM.34.2630	534454216451523	0.0
LbrM.34.2920	LbrM.28.1380	534454216451523	0.0
LbrM.34.2920	LbrM.27.1200	537883636147082	0.0
LbrM.34.2920	LbrM.12.0820	560022195202352	0.0
LbrM.30.2420	LbrM.32.2860	475173029805325	0.0
LbrM.30.2420	LbrM.31.2840	475173029805325	-12.81
LbrM.30.2420	LbrM.25.1710	468574647114193	0.0
LbrM.30.2420	LbrM.16.0930	475173029805325	0.0
LbrM.30.2420	LbrM.35.2240	560022195202352	0.0
LbrM.30.2420	LbrM.30.2500	56878738528933	0.0
LbrM.30.2420	LbrM.26.2200	654994814505532	0.0
LbrM.30.2420	LbrM.20.0510	502182853336224	0.0
LbrM.26.2640	LbrM.35.1480	468574647114193	0.0
LbrM.26.2640	LbrM.34.2920	468574647114193	0.0
LbrM.26.2640	LbrM.31.2520	475173029805325	0.0
LbrM.26.2640	LbrM.31.2470	468574647114193	0.0
LbrM.26.2640	LbrM.28.2970	487265677378906	0.0
LbrM.26.2640	LbrM.20.0020	468574647114193	0.0
LbrM.26.2640	LbrM.01.0500	468574647114193	0.0
LbrM.26.2640	LbrM.35.6380	654994814505532	0.0
LbrM.26.2640	LbrM.35.1950	502182853336224	0.0
LbrM.26.2640	LbrM.32.3920	502182853336224	0.0
LbrM.26.2640	LbrM.30.1330	502182853336224	0.0
LbrM.26.2640	LbrM.29.2280	502182853336224	0.0
LbrM.26.2640	LbrM.29.0160	502182853336224	0.0
LbrM.26.2640	LbrM.15.1060	624989509814593	0.0
LbrM.26.2640	LbrM.12.0080	518189540182541	0.0
LbrM.26.2640	LbrM.10.0310	654994814505532	0.0
LbrM.26.2640	LbrM.05.0560	566669173000831	0.0
LbrM.26.2640	LbrM.03.0510	518189540182541	0.0
LbrM.25.0940	LbrM.18.0310	468574647114193	0.0
LbrM.15.1250	LbrM.35.1480	475173029805325	0.0
LbrM.15.1250	LbrM.32.3200	475173029805325	0.0
LbrM.15.1250	LbrM.31.2600	468574647114193	0.0
LbrM.15.1250	LbrM.30.2790	475173029805325	0.0
LbrM.15.1250	LbrM.30.1330	475173029805325	0.0
LbrM.15.1250	LbrM.27.1010	468574647114193	0.0
LbrM.15.1250	LbrM.26.0050	475173029805325	0.0
LbrM.15.1250	LbrM.20.0040	468574647114193	0.0
LbrM.15.1250	LbrM.20.0030	468574647114193	0.0
LbrM.15.1250	LbrM.12.0820	475173029805325	0.0
LbrM.15.1250	LbrM.04.0530	468574647114193	0.0
LbrM.15.1250	LbrM.35.1950	56878738528933	0.0
LbrM.15.1250	LbrM.34.2920	654994814505532	0.0
LbrM.15.1250	LbrM.31.2830	502182853336224	0.0
LbrM.15.1250	LbrM.31.0550	56878738528933	0.0
LbrM.15.1250	LbrM.30.2740	534454216451523	0.0
LbrM.15.1250	LbrM.30.2420	527937100288396	0.0
LbrM.15.1250	LbrM.29.2670	502182853336224	0.0
LbrM.15.1250	LbrM.29.1220	654994814505532	0.0
LbrM.15.1250	LbrM.26.2670	53730894203105	0.0
LbrM.15.1250	LbrM.26.2640	53730894203105	0.0
LbrM.15.1250	LbrM.25.0940	534454216451523	0.0
LbrM.15.1250	LbrM.19.0100	534454216451523	0.0
LbrM.15.1250	LbrM.16.0560	56878738528933	0.0
LbrM.15.1250	LbrM.15.1060	527937100288396	0.0
LbrM.15.1250	LbrM.15.0170	560022195202352	0.0
LbrM.15.1250	LbrM.04.0610	502182853336224	0.0
LbrM.33.2110	LbrM.34.3580	475173029805325	0.0
LbrM.33.2110	LbrM.34.1150	475173029805325	0.0
LbrM.12.0820	LbrM.35.6380	475173029805325	-7.15
LbrM.12.0820	LbrM.27.0300	475173029805325	-2.65
LbrM.12.0820	LbrM.15.0170	53730894203105	-7.92
LbrM.18.1050	LbrM.19.0100	468574647114193	-4.73
LbrM.10.0310	LbrM.15.1060	468574647114193	-10.52
LbrM.10.0310	LbrM.32.1130	566669173000831	-1.76
LbrM.27.1010	LbrM.35.4230	468574647114193	-12.86
LbrM.27.1010	LbrM.35.2500	468574647114193	0.0
LbrM.09.1530	LbrM.32.3910	475173029805325	0.0
LbrM.09.1530	LbrM.27.1010	560022195202352	-12.53
LbrM.30.0180	LbrM.31.2830	475173029805325	-20.22
LbrM.30.0180	LbrM.05.0940	475173029805325	-9.47
LbrM.30.0180	LbrM.35.2500	594063056108436	0.0
LbrM.29.1220	LbrM.35.6270	468574647114193	0.0
LbrM.29.1220	LbrM.25.2310	475173029805325	0.0
LbrM.29.1220	LbrM.27.2210	534454216451523	-11.19
LbrM.26.0050	LbrM.20.0510	468574647114193	0.0
LbrM.26.0050	LbrM.35.2500	537883636147082	0.0
LbrM.26.0050	LbrM.27.0570	56878738528933	-34.69
LbrM.26.0050	LbrM.06.0270	502182853336224	-33.17
LbrM.26.0050	LbrM.04.0610	594063056108436	0.0
LbrM.35.1390	LbrM.31.2830	527937100288396	-5.51
LbrM.35.1390	LbrM.30.0180	518189540182541	-7.64
LbrM.34.2790	LbrM.30.0180	468574647114193	-8.81
LbrM.34.2790	LbrM.06.0570	468574647114193	-4.24
LbrM.34.2790	LbrM.35.2500	502182853336224	0.0
LbrM.34.2790	LbrM.25.1710	616190823921982	0.0
LbrM.34.2790	LbrM.15.1060	518189540182541	-1.1
LbrM.34.2790	LbrM.15.0170	518189540182541	-19.39
LbrM.34.2790	LbrM.05.0560	560022195202352	-18.82
LbrM.34.2790	LbrM.01.0500	502182853336224	-14.61
LbrM.30.1330	LbrM.20.3170	468574647114193	0.0
LbrM.30.1330	LbrM.32.1130	534454216451523	0.0
LbrM.30.1330	LbrM.19.0100	534454216451523	0.0
LbrM.30.1330	LbrM.18.1050	560022195202352	0.0
LbrM.30.1330	LbrM.15.1060	560022195202352	0.0
LbrM.30.1330	LbrM.10.0310	560022195202352	0.0
LbrM.29.0080	LbrM.33.2110	468574647114193	0.0
LbrM.29.0080	LbrM.32.2860	487265677378906	0.0
LbrM.28.1380	LbrM.35.2500	468574647114193	0.0
LbrM.28.1380	LbrM.32.3910	475173029805325	0.0
LbrM.28.1380	LbrM.25.2310	475173029805325	0.0
LbrM.28.1380	LbrM.35.6910	534454216451523	0.0
LbrM.26.2200	LbrM.35.6380	468574647114193	0.0
LbrM.26.2200	LbrM.29.0160	475173029805325	0.0
LbrM.26.2200	LbrM.27.0570	468574647114193	0.0
LbrM.26.2200	LbrM.32.1130	594063056108436	0.0
LbrM.26.2200	LbrM.23.0330	502182853336224	0.0
LbrM.35.4230	LbrM.35.6270	475173029805325	0.0
LbrM.35.2240	LbrM.32.3920	468574647114193	0.0
LbrM.35.2240	LbrM.20.5530	487265677378906	0.0
LbrM.35.2240	LbrM.18.0570	468574647114193	0.0
LbrM.35.2240	LbrM.04.0610	475173029805325	0.0
LbrM.35.1950	LbrM.20.0020	475173029805325	-0.56
LbrM.35.1950	LbrM.35.6270	560022195202352	0.0
LbrM.35.1950	LbrM.26.2200	56878738528933	0.0
LbrM.35.1950	LbrM.16.0930	56878738528933	0.0
LbrM.31.0550	LbrM.35.6270	468574647114193	0.0
LbrM.31.0550	LbrM.27.1200	468574647114193	-32.32
LbrM.31.0550	LbrM.20.0510	475173029805325	0.0
LbrM.31.0550	LbrM.12.0820	475173029805325	-6.0
LbrM.31.0550	LbrM.35.6380	527937100288396	0.0
LbrM.31.0550	LbrM.31.2830	56878738528933	-4.72
LbrM.31.0550	LbrM.30.3170	502182853336224	-11.77
LbrM.31.0550	LbrM.29.2280	518189540182541	0.0
LbrM.31.0550	LbrM.19.0100	56878738528933	-3.15
LbrM.31.0550	LbrM.16.0260	534454216451523	0.0
LbrM.31.0550	LbrM.08.0970	502182853336224	0.0
LbrM.31.0550	LbrM.05.0560	534454216451523	-2.73
LbrM.30.3170	LbrM.20.3170	475173029805325	-3.08
LbrM.29.2670	LbrM.35.6270	468574647114193	0.0
LbrM.29.2670	LbrM.33.2110	468574647114193	0.0
LbrM.29.2670	LbrM.25.1710	475173029805325	0.0
LbrM.29.2670	LbrM.06.0850	468574647114193	-11.61
LbrM.29.2670	LbrM.08.0970	500245401306935	0.0
LbrM.28.2970	LbrM.30.2040	475173029805325	0.0
LbrM.28.2970	LbrM.30.1330	468574647114193	0.0
LbrM.28.2970	LbrM.26.2200	468574647114193	0.0
LbrM.28.2970	LbrM.20.0020	468574647114193	-29.42
LbrM.28.2970	LbrM.18.0570	475173029805325	-5.68
LbrM.28.2970	LbrM.33.2110	56878738528933	0.0
LbrM.28.2970	LbrM.31.2470	502182853336224	0.0
LbrM.28.2970	LbrM.29.2280	534454216451523	0.0
LbrM.28.2970	LbrM.29.1220	518189540182541	-1.6
LbrM.28.2970	LbrM.20.3170	534454216451523	-12.7
LbrM.28.2970	LbrM.16.0930	624989509814593	0.0
LbrM.27.0310	LbrM.34.1300	468574647114193	0.0
LbrM.27.0310	LbrM.30.1330	468574647114193	0.0
LbrM.27.0310	LbrM.29.2280	468574647114193	0.0
LbrM.27.0310	LbrM.28.0510	468574647114193	0.0
LbrM.27.0310	LbrM.25.1710	475173029805325	0.0
LbrM.27.0310	LbrM.24.1320	475173029805325	-2.64
LbrM.27.0310	LbrM.33.2110	594063056108436	0.0
LbrM.27.0310	LbrM.31.2470	518189540182541	0.0
LbrM.27.0310	LbrM.30.2500	518189540182541	0.0
LbrM.27.0310	LbrM.06.0870	56878738528933	-7.29
LbrM.25.1100	LbrM.25.1710	468574647114193	0.0
LbrM.25.1100	LbrM.08.0970	475173029805325	0.0
LbrM.25.1100	LbrM.31.2470	534454216451523	0.0
LbrM.25.1100	LbrM.30.3170	518189540182541	-12.2
LbrM.25.1100	LbrM.26.2670	534454216451523	0.0
LbrM.18.0220	LbrM.29.2280	475173029805325	0.0
LbrM.18.0220	LbrM.16.0930	468574647114193	0.0
LbrM.18.0220	LbrM.35.6270	518189540182541	0.0
LbrM.18.0220	LbrM.25.2310	534454216451523	0.0
LbrM.18.0220	LbrM.08.0970	534454216451523	0.0
LbrM.16.0560	LbrM.35.2500	468574647114193	0.0
LbrM.16.0560	LbrM.32.3910	468574647114193	0.0
LbrM.16.0560	LbrM.31.2600	468574647114193	0.0
LbrM.16.0560	LbrM.30.2040	468574647114193	0.0
LbrM.16.0560	LbrM.26.0050	468574647114193	0.0
LbrM.16.0560	LbrM.20.6060	475173029805325	0.0
LbrM.16.0560	LbrM.18.0540	487265677378906	0.0
LbrM.16.0560	LbrM.35.7240	500245401306935	0.0
LbrM.16.0560	LbrM.35.3230	560022195202352	0.0
LbrM.16.0560	LbrM.35.1480	654994814505532	-20.5
LbrM.16.0560	LbrM.35.1390	616190823921982	0.0
LbrM.16.0560	LbrM.34.3580	502182853336224	0.0
LbrM.16.0560	LbrM.34.2920	518189540182541	0.0
LbrM.16.0560	LbrM.34.1150	560022195202352	0.0
LbrM.16.0560	LbrM.32.0850	566669173000831	0.0
LbrM.16.0560	LbrM.31.0550	654994814505532	0.0
LbrM.16.0560	LbrM.30.3170	534454216451523	0.0
LbrM.16.0560	LbrM.30.2320	534454216451523	0.0
LbrM.16.0560	LbrM.28.1380	56878738528933	0.0
LbrM.16.0560	LbrM.27.0310	566669173000831	0.0
LbrM.16.0560	LbrM.26.2670	502182853336224	0.0
LbrM.16.0560	LbrM.25.1100	502182853336224	0.0
LbrM.16.0560	LbrM.24.0780	566669173000831	0.0
LbrM.16.0560	LbrM.20.0040	502182853336224	0.0
LbrM.16.0560	LbrM.20.0020	566669173000831	0.0
LbrM.16.0560	LbrM.18.0570	534454216451523	0.0
LbrM.16.0560	LbrM.18.0220	566669173000831	0.0
LbrM.12.0240	LbrM.35.6270	518189540182541	0.0
LbrM.12.0240	LbrM.18.1050	502182853336224	-1.0
LbrM.12.0240	LbrM.08.0970	502182853336224	0.0
LbrM.08.0970	LbrM.34.1150	475173029805325	0.0
LbrM.08.0970	LbrM.32.0850	468574647114193	0.0
LbrM.08.0970	LbrM.30.3170	475173029805325	0.0
LbrM.08.0970	LbrM.27.1200	475173029805325	0.0
LbrM.08.0970	LbrM.26.0410	475173029805325	0.0
LbrM.08.0970	LbrM.24.0780	468574647114193	0.0
LbrM.08.0970	LbrM.20.6060	468574647114193	0.0
LbrM.08.0970	LbrM.06.0850	475173029805325	0.0
LbrM.08.0970	LbrM.05.0560	475173029805325	0.0
LbrM.08.0970	LbrM.35.6910	518189540182541	0.0
LbrM.08.0970	LbrM.35.6270	502182853336224	0.0
LbrM.08.0970	LbrM.35.4230	53730894203105	0.0
LbrM.08.0970	LbrM.30.0180	534454216451523	0.0
LbrM.08.0970	LbrM.29.1220	534454216451523	0.0
LbrM.08.0970	LbrM.29.0080	624989509814593	0.0
LbrM.08.0970	LbrM.28.1380	502182853336224	0.0
LbrM.08.0970	LbrM.27.0300	527937100288396	0.0
LbrM.08.0970	LbrM.26.0050	560022195202352	0.0
LbrM.08.0970	LbrM.15.1060	502182853336224	0.0
LbrM.08.0970	LbrM.06.0870	654994814505532	0.0
LbrM.08.0970	LbrM.06.0270	566669173000831	0.0
LbrM.07.1080	LbrM.06.0870	654994814505532	-2.95
LbrM.06.0870	LbrM.34.2630	560022195202352	-38.0
LbrM.34.2630	LbrM.32.3910	502182853336224	-34.62
LbrM.34.2630	LbrM.05.0940	534454216451523	-8.41
LbrM.19.0100	LbrM.32.0850	56878738528933	-19.15
LbrM.19.0100	LbrM.15.1060	502182853336224	-29.38
LbrM.06.0570	LbrM.25.2310	468574647114193	0.0
LbrM.06.0570	LbrM.34.3580	594063056108436	-3.51
LbrM.35.2950	LbrM.35.6270	527937100288396	0.0
LbrM.35.2950	LbrM.25.1710	534454216451523	0.0
LbrM.35.2950	LbrM.16.0750	502182853336224	0.0
LbrM.35.2950	LbrM.08.0970	534454216451523	0.0
LbrM.31.2600	LbrM.20.0510	468574647114193	0.0
LbrM.31.2600	LbrM.19.0100	468574647114193	-15.95
LbrM.31.2600	LbrM.12.0820	468574647114193	0.0
LbrM.31.2600	LbrM.04.0530	468574647114193	0.0
LbrM.31.2600	LbrM.35.6910	502182853336224	0.0
LbrM.31.2600	LbrM.16.0930	537883636147082	0.0
LbrM.25.1710	LbrM.35.4230	475173029805325	0.0
LbrM.25.1710	LbrM.35.2500	468574647114193	0.0
LbrM.25.1710	LbrM.32.3910	468574647114193	0.0
LbrM.25.1710	LbrM.30.0180	475173029805325	0.0
LbrM.25.1710	LbrM.27.2210	475173029805325	0.0
LbrM.25.1710	LbrM.27.1200	475173029805325	0.0
LbrM.25.1710	LbrM.27.0300	475173029805325	0.0
LbrM.25.1710	LbrM.26.0410	475173029805325	0.0
LbrM.25.1710	LbrM.26.0050	475173029805325	0.0
LbrM.25.1710	LbrM.20.0020	468574647114193	0.0
LbrM.25.1710	LbrM.20.0010	468574647114193	0.0
LbrM.25.1710	LbrM.18.1050	475173029805325	0.0
LbrM.25.1710	LbrM.15.1060	468574647114193	0.0
LbrM.25.1710	LbrM.06.0850	487265677378906	0.0
LbrM.25.1710	LbrM.05.0940	468574647114193	0.0
LbrM.25.1710	LbrM.35.6270	502182853336224	0.0
LbrM.25.1710	LbrM.34.3580	518189540182541	0.0
LbrM.25.1710	LbrM.33.2590	654994814505532	0.0
LbrM.25.1710	LbrM.31.0550	654994814505532	0.0
LbrM.25.1710	LbrM.30.3170	56878738528933	0.0
LbrM.25.1710	LbrM.29.2280	56878738528933	0.0
LbrM.25.1710	LbrM.29.1220	616190823921982	0.0
LbrM.25.1710	LbrM.29.0080	534454216451523	0.0
LbrM.25.1710	LbrM.24.0780	502182853336224	0.0
LbrM.25.1710	LbrM.20.3170	566669173000831	0.0
LbrM.25.1710	LbrM.18.0570	502182853336224	0.0
LbrM.25.1710	LbrM.16.0750	534454216451523	0.0
LbrM.25.1710	LbrM.12.0820	502182853336224	0.0
LbrM.25.1710	LbrM.06.0870	56878738528933	0.0
LbrM.25.1710	LbrM.05.0560	560022195202352	0.0
LbrM.05.0940	LbrM.35.6270	475173029805325	0.0
LbrM.26.2670	LbrM.35.1480	468574647114193	0.0
LbrM.26.2670	LbrM.34.2920	468574647114193	0.0
LbrM.26.2670	LbrM.31.2520	475173029805325	0.0
LbrM.26.2670	LbrM.31.2470	468574647114193	0.0
LbrM.26.2670	LbrM.20.0020	468574647114193	0.0
LbrM.26.2670	LbrM.01.0500	468574647114193	0.0
LbrM.26.2670	LbrM.35.6380	654994814505532	0.0
LbrM.26.2670	LbrM.35.1950	534454216451523	0.0
LbrM.26.2670	LbrM.34.3070	566669173000831	-5.96
LbrM.26.2670	LbrM.32.3920	502182853336224	0.0
LbrM.26.2670	LbrM.30.1330	502182853336224	0.0
LbrM.26.2670	LbrM.29.2280	502182853336224	0.0
LbrM.26.2670	LbrM.29.0160	502182853336224	0.0
LbrM.26.2670	LbrM.28.2970	594063056108436	0.0
LbrM.26.2670	LbrM.15.1060	624989509814593	0.0
LbrM.26.2670	LbrM.12.0080	518189540182541	0.0
LbrM.26.2670	LbrM.10.0310	654994814505532	0.0
LbrM.26.2670	LbrM.05.0560	566669173000831	0.0
LbrM.26.2670	LbrM.03.0510	518189540182541	0.0
LbrM.20.0020	LbrM.04.0610	475173029805325	0.0
LbrM.20.0020	LbrM.15.1060	534454216451523	-53.45
LbrM.15.1060	LbrM.35.6270	475173029805325	0.0
LbrM.15.1060	LbrM.32.0850	624989509814593	-26.19
LbrM.15.0170	LbrM.19.0100	468574647114193	-1.64
LbrM.15.0170	LbrM.33.2110	502182853336224	0.0
LbrM.05.0310	LbrM.28.1380	468574647114193	-0.1
LbrM.05.0310	LbrM.25.2310	475173029805325	0.0
LbrM.05.0310	LbrM.23.1100	475173029805325	0.0
LbrM.05.0310	LbrM.15.1250	475173029805325	0.0
LbrM.05.0310	LbrM.03.0510	468574647114193	-18.0
LbrM.05.0310	LbrM.01.0500	468574647114193	-6.51
LbrM.05.0310	LbrM.26.2670	566669173000831	0.0
LbrM.05.0310	LbrM.20.0710	654994814505532	0.0
LbrM.05.0310	LbrM.20.0020	518189540182541	-46.85
LbrM.05.0310	LbrM.15.1060	624989509814593	-9.48
LbrM.05.0310	LbrM.15.0170	56878738528933	-11.65
LbrM.05.0310	LbrM.05.0560	56878738528933	-45.39
LbrM.35.3230	LbrM.29.2280	475173029805325	0.0
LbrM.35.3230	LbrM.25.1710	475173029805325	0.0
LbrM.35.3230	LbrM.08.0970	475173029805325	0.0
LbrM.30.2500	LbrM.35.3230	475173029805325	0.0
LbrM.30.2500	LbrM.35.2240	475173029805325	0.0
LbrM.30.2500	LbrM.32.2030	468574647114193	0.0
LbrM.30.2500	LbrM.31.0550	475173029805325	0.0
LbrM.30.2500	LbrM.30.3170	468574647114193	0.0
LbrM.30.2500	LbrM.30.0180	475173029805325	0.0
LbrM.30.2500	LbrM.29.0080	475173029805325	0.0
LbrM.30.2500	LbrM.24.0780	468574647114193	0.0
LbrM.30.2500	LbrM.20.3170	468574647114193	0.0
LbrM.30.2500	LbrM.15.1060	468574647114193	0.0
LbrM.30.2500	LbrM.15.0170	475173029805325	0.0
LbrM.30.2500	LbrM.08.0970	475173029805325	0.0
LbrM.30.2500	LbrM.35.2950	594063056108436	0.0
LbrM.30.2500	LbrM.34.3580	56878738528933	0.0
LbrM.30.2500	LbrM.31.2820	56878738528933	0.0
LbrM.30.2500	LbrM.27.2210	534454216451523	0.0
LbrM.30.2500	LbrM.27.1010	502182853336224	0.0
LbrM.30.2500	LbrM.26.0410	624989509814593	0.0
LbrM.30.2500	LbrM.25.1710	502182853336224	0.0
LbrM.30.2500	LbrM.20.0510	537883636147082	0.0
LbrM.30.2500	LbrM.18.0570	654994814505532	0.0
LbrM.30.2500	LbrM.18.0220	534454216451523	0.0
LbrM.30.2500	LbrM.12.0240	534454216451523	0.0
LbrM.30.2500	LbrM.06.0850	502182853336224	0.0
LbrM.30.2500	LbrM.06.0270	502182853336224	0.0
LbrM.30.2500	LbrM.04.0530	624989509814593	0.0
LbrM.04.1170	LbrM.29.2280	468574647114193	0.0
LbrM.04.1170	LbrM.23.1100	475173029805325	0.0
LbrM.04.1170	LbrM.20.0510	468574647114193	0.0
LbrM.04.1170	LbrM.08.0970	475173029805325	0.0
LbrM.04.1170	LbrM.35.3230	518189540182541	-27.97
LbrM.04.1170	LbrM.34.1300	616190823921982	0.0
LbrM.04.1170	LbrM.32.3920	534454216451523	-12.66
LbrM.04.1170	LbrM.30.2500	518189540182541	0.0
LbrM.04.1170	LbrM.25.2310	654994814505532	0.0
LbrM.04.1170	LbrM.20.0040	518189540182541	0.0
LbrM.30.2790	LbrM.34.0280	468574647114193	-18.64
LbrM.30.2790	LbrM.33.2590	468574647114193	0.0
LbrM.30.2790	LbrM.29.0160	475173029805325	-35.44
LbrM.30.2790	LbrM.25.1710	468574647114193	0.0
LbrM.30.2790	LbrM.20.3170	475173029805325	0.0
LbrM.30.2790	LbrM.06.0850	475173029805325	0.0
LbrM.30.2790	LbrM.01.0500	475173029805325	-5.27
LbrM.30.2790	LbrM.35.6380	502182853336224	0.0
LbrM.30.2790	LbrM.33.2110	518189540182541	0.0
LbrM.30.2790	LbrM.20.6060	537883636147082	0.0
LbrM.30.2790	LbrM.19.0100	654994814505532	-16.03
LbrM.30.2790	LbrM.06.0870	566669173000831	0.0
LbrM.23.0330	LbrM.35.2500	616190823921982	0.0
LbrM.23.0330	LbrM.25.2310	502182853336224	0.0
LbrM.09.1170	LbrM.32.2690	468574647114193	0.0
LbrM.09.1170	LbrM.23.0330	475173029805325	0.0
LbrM.09.1170	LbrM.26.0050	518189540182541	0.0
LbrM.09.1170	LbrM.18.0540	560022195202352	0.0
LbrM.09.1170	LbrM.15.1060	624989509814593	0.0
LbrM.08.0360	LbrM.34.3580	468574647114193	0.0
LbrM.08.0360	LbrM.34.1150	475173029805325	0.0
LbrM.08.0360	LbrM.34.0280	468574647114193	0.0
LbrM.08.0360	LbrM.32.1130	468574647114193	0.0
LbrM.08.0360	LbrM.30.2790	475173029805325	0.0
LbrM.08.0360	LbrM.24.0780	475173029805325	0.0
LbrM.08.0360	LbrM.20.0710	468574647114193	0.0
LbrM.08.0360	LbrM.20.0020	468574647114193	0.0
LbrM.08.0360	LbrM.16.0930	475173029805325	0.0
LbrM.08.0360	LbrM.10.0310	475173029805325	0.0
LbrM.08.0360	LbrM.35.1390	624989509814593	0.0
LbrM.08.0360	LbrM.34.2790	534454216451523	-4.82
LbrM.08.0360	LbrM.32.0850	56878738528933	0.0
LbrM.08.0360	LbrM.30.2740	534454216451523	0.0
LbrM.08.0360	LbrM.30.1330	654994814505532	0.0
LbrM.08.0360	LbrM.29.0080	502182853336224	0.0
LbrM.08.0360	LbrM.28.2970	654994814505532	0.0
LbrM.08.0360	LbrM.28.1380	594063056108436	0.0
LbrM.08.0360	LbrM.26.2200	502182853336224	0.0
LbrM.08.0360	LbrM.23.0330	654994814505532	0.0
LbrM.08.0360	LbrM.20.3170	500245401306935	0.0
LbrM.08.0360	LbrM.18.0220	537883636147082	0.0
LbrM.08.0360	LbrM.16.0560	566669173000831	0.0
LbrM.08.0360	LbrM.15.0170	654994814505532	0.0
LbrM.08.0360	LbrM.01.0500	527937100288396	0.0
LbrM.08.0330	LbrM.32.3920	468574647114193	0.0
LbrM.08.0330	LbrM.32.3910	475173029805325	0.0
LbrM.08.0330	LbrM.32.2030	475173029805325	0.0
LbrM.08.0330	LbrM.30.2790	468574647114193	0.0
LbrM.08.0330	LbrM.30.2040	475173029805325	0.0
LbrM.08.0330	LbrM.29.1220	475173029805325	0.0
LbrM.08.0330	LbrM.28.0510	475173029805325	0.0
LbrM.08.0330	LbrM.20.0710	468574647114193	0.0
LbrM.08.0330	LbrM.18.0540	475173029805325	0.0
LbrM.08.0330	LbrM.35.6380	560022195202352	0.0
LbrM.08.0330	LbrM.35.4230	502182853336224	0.0
LbrM.08.0330	LbrM.35.2240	534454216451523	0.0
LbrM.08.0330	LbrM.35.1950	518189540182541	0.0
LbrM.08.0330	LbrM.34.3580	594063056108436	0.0
LbrM.08.0330	LbrM.34.1300	502182853336224	0.0
LbrM.08.0330	LbrM.31.0550	594063056108436	0.0
LbrM.08.0330	LbrM.30.3170	560022195202352	0.0
LbrM.08.0330	LbrM.29.2670	56878738528933	0.0
LbrM.08.0330	LbrM.28.2970	534454216451523	0.0
LbrM.08.0330	LbrM.27.0310	518189540182541	0.0
LbrM.08.0330	LbrM.27.0300	534454216451523	0.0
LbrM.08.0330	LbrM.25.1710	624989509814593	0.0
LbrM.08.0330	LbrM.25.1100	502182853336224	0.0
LbrM.08.0330	LbrM.20.3170	56878738528933	0.0
LbrM.08.0330	LbrM.20.0040	502182853336224	0.0
LbrM.08.0330	LbrM.18.0220	566669173000831	0.0
LbrM.08.0330	LbrM.16.0560	534454216451523	0.0
LbrM.08.0330	LbrM.15.1060	518189540182541	0.0
LbrM.08.0330	LbrM.12.0240	534454216451523	0.0
LbrM.08.0330	LbrM.08.0970	594063056108436	0.0
LbrM.08.0330	LbrM.05.0560	502182853336224	0.0
LbrM.04.1140	LbrM.35.6270	475173029805325	0.0
LbrM.04.1140	LbrM.30.2500	468574647114193	0.0
LbrM.04.1140	LbrM.29.2280	468574647114193	0.0
LbrM.04.1140	LbrM.28.2970	487265677378906	-2.59
LbrM.04.1140	LbrM.28.0510	468574647114193	0.0
LbrM.04.1140	LbrM.26.2670	468574647114193	0.0
LbrM.04.1140	LbrM.26.2640	468574647114193	0.0
LbrM.04.1140	LbrM.23.1100	468574647114193	0.0
LbrM.04.1140	LbrM.34.1300	594063056108436	0.0
LbrM.04.1140	LbrM.30.2790	518189540182541	-3.53
LbrM.04.1140	LbrM.23.0330	518189540182541	-15.15
LbrM.04.1140	LbrM.20.0040	560022195202352	0.0
LbrM.04.1140	LbrM.09.1170	518189540182541	0.0
LbrM.04.1140	LbrM.08.0360	502182853336224	-12.31
LbrM.04.1140	LbrM.08.0330	654994814505532	0.0
LbrM.04.1140	LbrM.05.0560	527937100288396	-9.42
LbrM.35.6380	LbrM.29.0080	518189540182541	0.0
LbrM.04.0610	LbrM.05.0560	475173029805325	0.0
LbrM.04.0610	LbrM.35.6380	534454216451523	0.0
LbrM.04.0610	LbrM.34.3580	502182853336224	0.0
LbrM.04.0610	LbrM.32.3920	534454216451523	0.0
LbrM.06.0850	LbrM.27.1010	475173029805325	-1.47
LbrM.06.0850	LbrM.15.1060	468574647114193	-7.43
LbrM.06.0850	LbrM.34.2630	624989509814593	-10.43
LbrM.06.0850	LbrM.19.0100	518189540182541	-7.23
LbrM.04.0530	LbrM.25.2310	475173029805325	0.0
LbrM.04.0530	LbrM.12.0500	475173029805325	0.0
LbrM.04.0530	LbrM.08.0970	468574647114193	0.0
LbrM.04.0530	LbrM.06.0850	502182853336224	-1.63
LbrM.35.0310	LbrM.05.0560	518189540182541	-4.29
LbrM.25.2310	LbrM.35.6270	468574647114193	0.0
LbrM.25.2310	LbrM.32.1130	468574647114193	0.0
LbrM.25.2310	LbrM.35.6910	56878738528933	0.0
LbrM.04.0370	LbrM.30.1330	468574647114193	0.0
LbrM.04.0370	LbrM.20.0040	468574647114193	0.0
LbrM.04.0370	LbrM.35.0310	500245401306935	-10.19
LbrM.04.0370	LbrM.25.2310	502182853336224	0.0
LbrM.35.2250	LbrM.33.2110	475173029805325	0.0
LbrM.35.2250	LbrM.30.2740	475173029805325	0.0
LbrM.35.2250	LbrM.26.0050	475173029805325	0.0
LbrM.35.2250	LbrM.20.1500	475173029805325	0.0
LbrM.35.2250	LbrM.06.0850	475173029805325	0.0
LbrM.35.2250	LbrM.31.0550	534454216451523	0.0
LbrM.35.2250	LbrM.29.0160	654994814505532	0.0
LbrM.35.2250	LbrM.29.0080	56878738528933	0.0
LbrM.35.2250	LbrM.18.0220	594063056108436	0.0
LbrM.35.2250	LbrM.05.0560	53730894203105	0.0
LbrM.34.1300	LbrM.35.0310	475173029805325	0.0
LbrM.34.1300	LbrM.27.1010	468574647114193	0.0
LbrM.34.1300	LbrM.10.0310	475173029805325	0.0
LbrM.34.1300	LbrM.05.0940	468574647114193	0.0
LbrM.34.1300	LbrM.35.6910	527937100288396	0.0
LbrM.34.1300	LbrM.35.3230	527937100288396	0.0
LbrM.34.1300	LbrM.35.2950	534454216451523	0.0
LbrM.34.1300	LbrM.31.3150	502182853336224	0.0
LbrM.34.1300	LbrM.18.0220	502182853336224	0.0
LbrM.34.1300	LbrM.15.0170	502182853336224	0.0
LbrM.34.1300	LbrM.12.0820	527937100288396	0.0
LbrM.34.1300	LbrM.06.0870	534454216451523	0.0
LbrM.34.1300	LbrM.06.0850	624989509814593	0.0
LbrM.30.2040	LbrM.35.2950	475173029805325	0.0
LbrM.30.2040	LbrM.34.1300	475173029805325	0.0
LbrM.30.2040	LbrM.33.2590	475173029805325	0.0
LbrM.30.2040	LbrM.32.2030	475173029805325	0.0
LbrM.30.2040	LbrM.30.3170	468574647114193	0.0
LbrM.30.2040	LbrM.30.2500	468574647114193	0.0
LbrM.30.2040	LbrM.29.2280	475173029805325	0.0
LbrM.30.2040	LbrM.29.1220	468574647114193	0.0
LbrM.30.2040	LbrM.28.1380	475173029805325	0.0
LbrM.30.2040	LbrM.26.0410	468574647114193	0.0
LbrM.30.2040	LbrM.23.0330	468574647114193	0.0
LbrM.30.2040	LbrM.20.6060	468574647114193	0.0
LbrM.30.2040	LbrM.20.3170	475173029805325	0.0
LbrM.30.2040	LbrM.15.0170	468574647114193	0.0
LbrM.30.2040	LbrM.08.0970	468574647114193	0.0
LbrM.30.2040	LbrM.04.0610	468574647114193	0.0
LbrM.30.2040	LbrM.04.0530	468574647114193	0.0
LbrM.30.2040	LbrM.35.7240	500245401306935	0.0
LbrM.30.2040	LbrM.35.6270	566669173000831	0.0
LbrM.30.2040	LbrM.35.1950	502182853336224	0.0
LbrM.30.2040	LbrM.34.3580	518189540182541	0.0
LbrM.30.2040	LbrM.32.3910	518189540182541	0.0
LbrM.30.2040	LbrM.31.0550	537883636147082	0.0
LbrM.30.2040	LbrM.27.1010	56878738528933	0.0
LbrM.30.2040	LbrM.27.0300	502182853336224	0.0
LbrM.30.2040	LbrM.25.1710	502182853336224	0.0
LbrM.30.2040	LbrM.24.0780	500245401306935	-9.53
LbrM.30.2040	LbrM.20.0020	594063056108436	0.0
LbrM.30.2040	LbrM.16.0750	502182853336224	0.0
LbrM.28.2620	LbrM.35.2250	468574647114193	0.0
LbrM.28.2620	LbrM.26.2200	468574647114193	0.0
LbrM.28.2620	LbrM.16.0750	475173029805325	0.0
LbrM.28.2620	LbrM.15.1060	475173029805325	-0.13
LbrM.28.2620	LbrM.32.1130	502182853336224	-42.06
LbrM.28.2620	LbrM.31.2520	56878738528933	-3.98
LbrM.28.2620	LbrM.30.2500	518189540182541	0.0
LbrM.28.2620	LbrM.30.2420	502182853336224	-10.82
LbrM.28.2620	LbrM.25.1710	56878738528933	0.0
LbrM.28.0510	LbrM.35.4230	475173029805325	0.0
LbrM.28.0510	LbrM.35.1950	468574647114193	0.0
LbrM.28.0510	LbrM.33.2590	475173029805325	0.0
LbrM.28.0510	LbrM.31.0550	468574647114193	0.0
LbrM.28.0510	LbrM.30.2040	475173029805325	0.0
LbrM.28.0510	LbrM.29.0080	468574647114193	0.0
LbrM.28.0510	LbrM.19.0100	475173029805325	0.0
LbrM.28.0510	LbrM.16.0260	475173029805325	0.0
LbrM.28.0510	LbrM.15.1060	475173029805325	0.0
LbrM.28.0510	LbrM.05.0940	475173029805325	0.0
LbrM.28.0510	LbrM.05.0560	475173029805325	0.0
LbrM.28.0510	LbrM.35.2950	527937100288396	0.0
LbrM.28.0510	LbrM.34.3580	534454216451523	0.0
LbrM.28.0510	LbrM.32.3920	518189540182541	0.0
LbrM.28.0510	LbrM.32.2690	502182853336224	0.0
LbrM.28.0510	LbrM.27.1010	502182853336224	0.0
LbrM.28.0510	LbrM.27.0300	560022195202352	0.0
LbrM.28.0510	LbrM.20.0540	502182853336224	0.0
LbrM.28.0510	LbrM.12.0820	527937100288396	0.0
LbrM.28.0510	LbrM.06.0850	534454216451523	0.0
LbrM.27.1200	LbrM.35.6270	468574647114193	0.0
LbrM.27.1200	LbrM.24.0780	475173029805325	-1.98
LbrM.27.1200	LbrM.18.0310	475173029805325	0.0
LbrM.27.1200	LbrM.05.0560	468574647114193	-5.71
LbrM.27.1200	LbrM.30.0180	534454216451523	-3.13
LbrM.27.0300	LbrM.32.1130	468574647114193	-4.4
LbrM.27.0300	LbrM.32.0850	475173029805325	-0.82
LbrM.27.0300	LbrM.35.6270	502182853336224	0.0
LbrM.27.0300	LbrM.35.2500	616190823921982	0.0
LbrM.20.0040	LbrM.35.6910	487265677378906	0.0
LbrM.20.0040	LbrM.35.2950	468574647114193	0.0
LbrM.20.0040	LbrM.34.3580	468574647114193	0.0
LbrM.20.0040	LbrM.34.1150	468574647114193	0.0
LbrM.20.0040	LbrM.32.3200	487265677378906	0.0
LbrM.20.0040	LbrM.32.2030	468574647114193	0.0
LbrM.20.0040	LbrM.32.0850	468574647114193	0.0
LbrM.20.0040	LbrM.31.2520	468574647114193	0.0
LbrM.20.0040	LbrM.31.2470	468574647114193	0.0
LbrM.20.0040	LbrM.30.2790	475173029805325	0.0
LbrM.20.0040	LbrM.29.1220	475173029805325	0.0
LbrM.20.0040	LbrM.29.0160	468574647114193	0.0
LbrM.20.0040	LbrM.29.0080	468574647114193	0.0
LbrM.20.0040	LbrM.29.0020	475173029805325	0.0
LbrM.20.0040	LbrM.28.2620	468574647114193	0.0
LbrM.20.0040	LbrM.28.0510	475173029805325	0.0
LbrM.20.0040	LbrM.27.0310	468574647114193	0.0
LbrM.20.0040	LbrM.24.1320	468574647114193	0.0
LbrM.20.0040	LbrM.24.0790	475173029805325	0.0
LbrM.20.0040	LbrM.23.1100	468574647114193	0.0
LbrM.20.0040	LbrM.20.5530	475173029805325	0.0
LbrM.20.0040	LbrM.20.3170	468574647114193	-9.14
LbrM.20.0040	LbrM.20.0540	475173029805325	0.0
LbrM.20.0040	LbrM.20.0030	475173029805325	0.0
LbrM.20.0040	LbrM.20.0010	475173029805325	0.0
LbrM.20.0040	LbrM.16.0260	468574647114193	0.0
LbrM.20.0040	LbrM.06.0850	475173029805325	0.0
LbrM.20.0040	LbrM.05.0560	468574647114193	0.0
LbrM.20.0040	LbrM.01.0500	475173029805325	0.0
LbrM.20.0040	LbrM.35.6380	616190823921982	0.0
LbrM.20.0040	LbrM.35.2820	518189540182541	0.0
LbrM.20.0040	LbrM.35.2500	502182853336224	0.0
LbrM.20.0040	LbrM.35.1950	594063056108436	0.0
LbrM.20.0040	LbrM.35.1390	502182853336224	0.0
LbrM.20.0040	LbrM.35.0310	566669173000831	-23.5
LbrM.20.0040	LbrM.34.3070	560022195202352	0.0
LbrM.20.0040	LbrM.34.2790	566669173000831	0.0
LbrM.20.0040	LbrM.34.2630	56878738528933	0.0
LbrM.20.0040	LbrM.34.0280	527937100288396	0.0
LbrM.20.0040	LbrM.32.3910	654994814505532	0.0
LbrM.20.0040	LbrM.32.2860	654994814505532	0.0
LbrM.20.0040	LbrM.32.1130	56878738528933	0.0
LbrM.20.0040	LbrM.31.3150	53730894203105	0.0
LbrM.20.0040	LbrM.31.2820	527937100288396	0.0
LbrM.20.0040	LbrM.31.2790	566669173000831	0.0
LbrM.20.0040	LbrM.31.2600	616190823921982	0.0
LbrM.20.0040	LbrM.30.2500	616190823921982	0.0
LbrM.20.0040	LbrM.30.2040	502182853336224	0.0
LbrM.20.0040	LbrM.30.0180	534454216451523	0.0
LbrM.20.0040	LbrM.29.2670	518189540182541	0.0
LbrM.20.0040	LbrM.29.2280	594063056108436	0.0
LbrM.20.0040	LbrM.28.2970	502182853336224	0.0
LbrM.20.0040	LbrM.28.2670	534454216451523	0.0
LbrM.20.0040	LbrM.28.1380	502182853336224	0.0
LbrM.20.0040	LbrM.28.1220	56878738528933	0.0
LbrM.20.0040	LbrM.27.1200	502182853336224	0.0
LbrM.20.0040	LbrM.27.1010	502182853336224	0.0
LbrM.20.0040	LbrM.27.0300	624989509814593	0.0
LbrM.20.0040	LbrM.26.2200	566669173000831	0.0
LbrM.20.0040	LbrM.25.2310	518189540182541	0.0
LbrM.20.0040	LbrM.25.1710	518189540182541	0.0
LbrM.20.0040	LbrM.25.0940	518189540182541	0.0
LbrM.20.0040	LbrM.23.0050	534454216451523	0.0
LbrM.20.0040	LbrM.20.1500	502182853336224	0.0
LbrM.20.0040	LbrM.20.0710	534454216451523	0.0
LbrM.20.0040	LbrM.20.0020	566669173000831	0.0
LbrM.20.0040	LbrM.18.0220	518189540182541	0.0
LbrM.20.0040	LbrM.15.1060	654994814505532	0.0
LbrM.20.0040	LbrM.15.0170	56878738528933	0.0
LbrM.20.0040	LbrM.12.0820	616190823921982	0.0
LbrM.20.0040	LbrM.12.0080	566669173000831	0.0
LbrM.20.0040	LbrM.06.0870	560022195202352	0.0
LbrM.20.0040	LbrM.06.0570	56878738528933	0.0
LbrM.20.0040	LbrM.06.0270	537883636147082	0.0
LbrM.20.0040	LbrM.05.0940	527937100288396	0.0
LbrM.20.0040	LbrM.04.0530	566669173000831	0.0
LbrM.20.0040	LbrM.03.0510	534454216451523	0.0
LbrM.18.0540	LbrM.35.2250	468574647114193	0.0
LbrM.18.0540	LbrM.34.2920	475173029805325	0.0
LbrM.18.0540	LbrM.31.0550	468574647114193	0.0
LbrM.18.0540	LbrM.30.2500	475173029805325	0.0
LbrM.18.0540	LbrM.29.0020	468574647114193	0.0
LbrM.18.0540	LbrM.26.1070	475173029805325	0.0
LbrM.18.0540	LbrM.25.1100	475173029805325	0.0
LbrM.18.0540	LbrM.24.0790	475173029805325	0.0
LbrM.18.0540	LbrM.21.0730	475173029805325	0.0
LbrM.18.0540	LbrM.16.0260	475173029805325	0.0
LbrM.18.0540	LbrM.12.0240	468574647114193	0.0
LbrM.18.0540	LbrM.06.0870	468574647114193	0.0
LbrM.18.0540	LbrM.05.0940	475173029805325	0.0
LbrM.18.0540	LbrM.35.2950	594063056108436	0.0
LbrM.18.0540	LbrM.33.2590	537883636147082	0.0
LbrM.18.0540	LbrM.32.2690	527937100288396	0.0
LbrM.18.0540	LbrM.32.2030	566669173000831	0.0
LbrM.18.0540	LbrM.31.3150	534454216451523	0.0
LbrM.18.0540	LbrM.31.2830	534454216451523	0.0
LbrM.18.0540	LbrM.30.0180	560022195202352	0.0
LbrM.18.0540	LbrM.29.0080	534454216451523	0.0
LbrM.18.0540	LbrM.28.2620	534454216451523	0.0
LbrM.18.0540	LbrM.20.1890	518189540182541	0.0
LbrM.18.0540	LbrM.20.0040	502182853336224	0.0
LbrM.18.0540	LbrM.15.1060	518189540182541	0.0
LbrM.18.0540	LbrM.15.0170	624989509814593	0.0
LbrM.18.0540	LbrM.07.1080	654994814505532	0.0
LbrM.18.0540	LbrM.06.0850	534454216451523	0.0
LbrM.18.0540	LbrM.06.0270	616190823921982	0.0
LbrM.18.0540	LbrM.03.0510	534454216451523	0.0
LbrM.03.0210	LbrM.35.6270	475173029805325	0.0
LbrM.03.0210	LbrM.30.2500	468574647114193	0.0
LbrM.03.0210	LbrM.29.2280	475173029805325	0.0
LbrM.03.0210	LbrM.08.0360	475173029805325	0.0
LbrM.03.0210	LbrM.08.0330	475173029805325	0.0
LbrM.03.0210	LbrM.35.2250	534454216451523	0.0
LbrM.03.0210	LbrM.34.1300	566669173000831	0.0
LbrM.03.0210	LbrM.30.2040	534454216451523	0.0
LbrM.03.0210	LbrM.28.2620	502182853336224	-5.65
LbrM.03.0210	LbrM.28.0510	560022195202352	0.0
LbrM.03.0210	LbrM.27.1200	518189540182541	-1.67
LbrM.03.0210	LbrM.27.0300	537883636147082	-24.47
LbrM.03.0210	LbrM.20.0040	518189540182541	0.0
LbrM.03.0210	LbrM.18.0540	594063056108436	0.0
LbrM.05.0560	LbrM.32.3910	468574647114193	-5.42
LbrM.05.0560	LbrM.30.2740	475173029805325	-7.58
LbrM.05.0560	LbrM.35.6270	534454216451523	0.0
LbrM.05.0560	LbrM.05.0940	560022195202352	-12.38
LbrM.01.0500	LbrM.05.0560	534454216451523	-17.24
LbrM.01.0170	LbrM.32.2570	487265677378906	-33.31
LbrM.32.0300	LbrM.33.2030	534454216451523	0.0
LbrM.32.0300	LbrM.01.0170	537883636147082	-26.06
LbrM.32.2010	LbrM.33.0990	475173029805325	0.0
LbrM.32.2010	LbrM.30.1590	475173029805325	0.0
LbrM.32.2010	LbrM.28.0840	475173029805325	0.0
LbrM.32.2010	LbrM.22.0260	475173029805325	0.0
LbrM.32.2010	LbrM.20.0660	475173029805325	0.0
LbrM.32.2010	LbrM.26.2160	527937100288396	0.0
LbrM.32.2010	LbrM.20.0150	560022195202352	0.0
LbrM.27.2150	LbrM.35.3070	468574647114193	0.0
LbrM.27.2150	LbrM.29.2140	475173029805325	0.0
LbrM.27.2150	LbrM.32.2010	566669173000831	0.0
LbrM.23.0540	LbrM.32.2960	468574647114193	0.0
LbrM.23.0540	LbrM.10.1280	468574647114193	-7.06
LbrM.23.0540	LbrM.29.2140	616190823921982	0.0
LbrM.23.0540	LbrM.01.0190	534454216451523	0.0
LbrM.21.0720	LbrM.26.2160	518189540182541	-9.99
LbrM.22.1310	LbrM.06.1150	518189540182541	-0.3
LbrM.20.0660	LbrM.28.0280	518189540182541	-7.59
LbrM.35.0400	LbrM.33.2030	468574647114193	0.0
LbrM.35.0400	LbrM.01.0190	468574647114193	0.0
LbrM.20.0110	LbrM.35.3070	56878738528933	-25.85
LbrM.20.0110	LbrM.35.0400	502182853336224	-10.81
LbrM.20.0110	LbrM.16.1590	518189540182541	-0.22
LbrM.20.3970	LbrM.28.3070	518189540182541	-15.49
LbrM.20.3970	LbrM.22.1310	566669173000831	-6.44
LbrM.19.1230	LbrM.22.1430	468574647114193	-4.28
LbrM.19.1230	LbrM.20.3970	534454216451523	-4.4
LbrM.18.1610	LbrM.32.2960	534454216451523	0.0
LbrM.18.1610	LbrM.26.2160	534454216451523	-0.8
LbrM.18.1610	LbrM.22.0260	566669173000831	0.0
LbrM.18.0700	LbrM.35.3640	468574647114193	0.0
LbrM.18.0700	LbrM.35.0400	475173029805325	0.0
LbrM.18.0700	LbrM.33.1800	468574647114193	0.0
LbrM.18.0700	LbrM.32.0710	468574647114193	0.0
LbrM.18.0700	LbrM.30.1590	468574647114193	0.0
LbrM.18.0700	LbrM.28.0280	468574647114193	0.0
LbrM.18.0700	LbrM.21.0070	475173029805325	0.0
LbrM.18.0700	LbrM.20.2950	468574647114193	0.0
LbrM.18.0700	LbrM.35.0620	566669173000831	0.0
LbrM.18.0700	LbrM.33.0990	518189540182541	0.0
LbrM.18.0700	LbrM.28.0840	594063056108436	0.0
LbrM.18.0700	LbrM.22.1430	560022195202352	0.0
LbrM.18.0700	LbrM.18.1610	560022195202352	0.0
LbrM.17.1530	LbrM.35.0620	475173029805325	0.0
LbrM.17.1530	LbrM.35.0400	468574647114193	0.0
LbrM.17.1530	LbrM.33.0990	475173029805325	0.0
LbrM.17.1530	LbrM.30.1590	468574647114193	0.0
LbrM.17.1530	LbrM.29.2140	468574647114193	0.0
LbrM.17.1530	LbrM.23.0540	475173029805325	0.0
LbrM.17.1530	LbrM.16.1590	475173029805325	0.0
LbrM.17.1530	LbrM.33.2030	566669173000831	0.0
LbrM.17.1530	LbrM.22.1430	502182853336224	0.0
LbrM.33.2030	LbrM.35.3640	468574647114193	0.0
LbrM.20.0150	LbrM.29.2140	502182853336224	0.0
LbrM.09.0180	LbrM.33.0990	468574647114193	0.0
LbrM.09.0180	LbrM.35.0620	616190823921982	0.0
LbrM.09.0180	LbrM.32.2960	654994814505532	0.0
LbrM.09.0180	LbrM.20.0150	56878738528933	0.0
LbrM.09.0170	LbrM.35.3640	475173029805325	0.0
LbrM.09.0170	LbrM.24.2110	475173029805325	0.0
LbrM.09.0170	LbrM.28.2870	534454216451523	0.0
LbrM.33.1800	LbrM.33.2030	527937100288396	0.0
LbrM.06.1170	LbrM.33.1800	56878738528933	-16.08
LbrM.06.1170	LbrM.26.2160	537883636147082	-2.08
LbrM.24.2110	LbrM.33.2030	475173029805325	0.0
LbrM.24.2110	LbrM.16.1590	468574647114193	-27.77
LbrM.24.2110	LbrM.35.5420	624989509814593	-39.61
LbrM.24.2110	LbrM.29.2140	537883636147082	0.0
LbrM.24.2110	LbrM.16.0950	654994814505532	-9.39
LbrM.24.2110	LbrM.06.1170	500245401306935	-0.15
LbrM.06.0890	LbrM.35.5420	468574647114193	-18.94
LbrM.06.0890	LbrM.24.2110	534454216451523	-18.83
LbrM.35.5420	LbrM.16.1590	468574647114193	-8.0
LbrM.35.5420	LbrM.33.1800	537883636147082	-26.48
LbrM.35.3070	LbrM.33.1800	475173029805325	-23.3
LbrM.35.3070	LbrM.21.0070	468574647114193	-61.47
LbrM.35.0620	LbrM.35.0400	468574647114193	-26.59
LbrM.35.0620	LbrM.32.2960	534454216451523	0.0
LbrM.35.0620	LbrM.29.2140	560022195202352	0.0
LbrM.35.0620	LbrM.16.1590	624989509814593	-27.6
LbrM.32.2960	LbrM.35.5420	475173029805325	0.0
LbrM.32.2960	LbrM.33.1800	475173029805325	0.0
LbrM.32.2960	LbrM.26.2160	475173029805325	0.0
LbrM.32.2960	LbrM.34.4690	502182853336224	0.0
LbrM.29.2140	LbrM.30.1590	468574647114193	0.0
LbrM.29.2140	LbrM.28.0840	475173029805325	0.0
LbrM.29.2140	LbrM.21.0070	475173029805325	0.0
LbrM.29.2140	LbrM.35.3640	654994814505532	0.0
LbrM.28.0840	LbrM.33.2030	475173029805325	0.0
LbrM.28.0840	LbrM.35.5420	502182853336224	-17.83
LbrM.21.0070	LbrM.33.2030	518189540182541	0.0
LbrM.20.2950	LbrM.16.1590	502182853336224	-7.57
LbrM.16.1590	LbrM.35.3640	518189540182541	-11.89
LbrM.16.1590	LbrM.33.2030	518189540182541	0.0
LbrM.06.0120	LbrM.35.0400	475173029805325	0.0
LbrM.06.0120	LbrM.33.2030	468574647114193	0.0
LbrM.06.0120	LbrM.33.1800	475173029805325	0.0
LbrM.06.0120	LbrM.33.0990	468574647114193	0.0
LbrM.06.0120	LbrM.30.1590	475173029805325	0.0
LbrM.06.0120	LbrM.26.2630	475173029805325	0.0
LbrM.06.0120	LbrM.20.3970	468574647114193	0.0
LbrM.06.0120	LbrM.35.5420	56878738528933	0.0
LbrM.06.0120	LbrM.35.3070	518189540182541	0.0
LbrM.06.0120	LbrM.35.0620	534454216451523	0.0
LbrM.06.0120	LbrM.32.2960	534454216451523	0.0
LbrM.06.0120	LbrM.29.2140	534454216451523	0.0
LbrM.06.0120	LbrM.28.0840	534454216451523	0.0
LbrM.06.0120	LbrM.21.0070	566669173000831	0.0
LbrM.06.0120	LbrM.20.2950	534454216451523	0.0
LbrM.06.0120	LbrM.16.1590	56878738528933	0.0
LbrM.06.0100	LbrM.32.2960	475173029805325	0.0
LbrM.06.0100	LbrM.32.2010	475173029805325	0.0
LbrM.06.0100	LbrM.26.2160	518189540182541	-0.66
LbrM.20.0090	LbrM.23.0800	566669173000831	0.0
LbrM.35.2970	LbrM.35.1010	468574647114193	-5.77
LbrM.35.2970	LbrM.28.2090	475173029805325	-10.07
LbrM.35.2970	LbrM.34.1400	534454216451523	0.0
LbrM.35.2970	LbrM.17.1570	56878738528933	0.0
LbrM.34.5270	LbrM.17.0630	468574647114193	0.0
LbrM.34.5270	LbrM.14.1560	502182853336224	-8.56
LbrM.32.3210	LbrM.24.1480	53730894203105	0.0
LbrM.21.1310	LbrM.33.1500	475173029805325	-1.7
LbrM.21.1310	LbrM.28.1100	487265677378906	-71.64
LbrM.21.1310	LbrM.17.1570	475173029805325	0.0
LbrM.21.1310	LbrM.12.0020	468574647114193	0.0
LbrM.30.3100	LbrM.33.1110	468574647114193	-5.95
LbrM.30.3100	LbrM.29.2360	475173029805325	0.0
LbrM.30.3100	LbrM.28.2170	468574647114193	0.0
LbrM.30.3100	LbrM.24.1480	487265677378906	0.0
LbrM.30.3100	LbrM.21.1990	518189540182541	-4.34
LbrM.30.3100	LbrM.20.3660	518189540182541	0.0
LbrM.30.3100	LbrM.20.0730	654994814505532	-16.66
LbrM.30.3100	LbrM.17.1570	594063056108436	0.0
LbrM.30.2950	LbrM.33.2100	475173029805325	0.0
LbrM.30.2950	LbrM.20.3980	468574647114193	0.0
LbrM.30.2950	LbrM.35.5650	654994814505532	0.0
LbrM.30.2950	LbrM.35.5180	534454216451523	0.0
LbrM.30.2950	LbrM.35.3850	502182853336224	0.0
LbrM.30.2950	LbrM.35.1750	654994814505532	0.0
LbrM.30.2950	LbrM.34.4810	560022195202352	0.0
LbrM.30.2950	LbrM.34.0170	594063056108436	0.0
LbrM.30.2950	LbrM.33.1160	527937100288396	-17.51
LbrM.30.2950	LbrM.31.0100	654994814505532	-8.91
LbrM.30.2950	LbrM.30.3000	56878738528933	0.0
LbrM.34.3990	LbrM.33.0340	468574647114193	0.0
LbrM.34.3990	LbrM.32.1200	475173029805325	0.0
LbrM.34.3990	LbrM.35.3670	500245401306935	0.0
LbrM.34.3990	LbrM.34.0740	56878738528933	0.0
LbrM.34.3990	LbrM.20.3470	560022195202352	0.0
LbrM.34.3990	LbrM.10.0620	502182853336224	0.0
LbrM.34.4100	LbrM.28.3120	468574647114193	0.0
LbrM.34.4100	LbrM.27.0850	468574647114193	0.0
LbrM.34.4100	LbrM.20.5850	475173029805325	0.0
LbrM.34.4100	LbrM.35.1270	518189540182541	-19.89
LbrM.34.4100	LbrM.34.0170	594063056108436	-7.71
LbrM.34.4100	LbrM.33.0911	534454216451523	0.0
LbrM.34.4100	LbrM.29.0100	518189540182541	-0.1
LbrM.34.4100	LbrM.26.0830	566669173000831	0.0
LbrM.34.4100	LbrM.25.0260	502182853336224	-8.56
LbrM.34.4100	LbrM.21.0310	56878738528933	0.0
LbrM.34.4100	LbrM.20.5920	537883636147082	0.0
LbrM.34.4100	LbrM.17.0630	527937100288396	0.0
LbrM.34.4100	LbrM.15.1080	594063056108436	0.0
LbrM.34.4100	LbrM.12.0020	534454216451523	0.0
LbrM.34.4100	LbrM.07.1200	518189540182541	0.0
LbrM.29.1230	LbrM.35.1270	468574647114193	-18.17
LbrM.29.1230	LbrM.15.1080	468574647114193	0.0
LbrM.29.1230	LbrM.28.3120	56878738528933	0.0
LbrM.29.1230	LbrM.24.1480	518189540182541	0.0
LbrM.30.1090	LbrM.32.0530	475173029805325	0.0
LbrM.30.1090	LbrM.35.3670	654994814505532	0.0
LbrM.30.1090	LbrM.20.3470	56878738528933	0.0
LbrM.30.1090	LbrM.20.2450	502182853336224	-21.05
LbrM.31.1820	LbrM.32.2240	468574647114193	-6.1
LbrM.31.1820	LbrM.07.0620	475173029805325	-1.62
LbrM.31.1820	LbrM.35.3670	537883636147082	0.0
LbrM.31.1820	LbrM.34.0010	56878738528933	-17.83
LbrM.31.1820	LbrM.20.3610	518189540182541	-7.98
LbrM.31.1820	LbrM.14.1040	594063056108436	-14.67
LbrM.27.0810	LbrM.34.0740	518189540182541	-2.27
LbrM.25.2280	LbrM.20.5920	475173029805325	0.0
LbrM.25.2280	LbrM.18.0170	475173029805325	0.0
LbrM.25.2280	LbrM.03.0610	475173029805325	0.0
LbrM.25.2280	LbrM.34.2820	534454216451523	0.0
LbrM.25.2280	LbrM.31.3310	502182853336224	-0.83
LbrM.25.2280	LbrM.26.0830	502182853336224	0.0
LbrM.25.2280	LbrM.26.0200	594063056108436	0.0
LbrM.25.2280	LbrM.22.1170	560022195202352	0.0
LbrM.25.2280	LbrM.21.2150	527937100288396	0.0
LbrM.25.2280	LbrM.20.3660	560022195202352	0.0
LbrM.25.2280	LbrM.15.1480	566669173000831	0.0
LbrM.33.1290	LbrM.34.0150	475173029805325	-6.59
LbrM.33.1290	LbrM.35.3670	616190823921982	0.0
LbrM.31.2190	LbrM.10.0620	475173029805325	-3.79
LbrM.31.2190	LbrM.35.3670	537883636147082	0.0
LbrM.28.2330	LbrM.32.3610	468574647114193	0.0
LbrM.28.2330	LbrM.35.1010	502182853336224	0.0
LbrM.28.2330	LbrM.34.1400	560022195202352	0.0
LbrM.28.2330	LbrM.33.2210	566669173000831	0.0
LbrM.28.2330	LbrM.31.0100	534454216451523	0.0
LbrM.28.2330	LbrM.30.3000	654994814505532	0.0
LbrM.28.2330	LbrM.19.1220	566669173000831	0.0
LbrM.28.2330	LbrM.18.0620	624989509814593	0.0
LbrM.21.1000	LbrM.35.2370	475173029805325	0.0
LbrM.21.1000	LbrM.20.1670	475173029805325	-0.91
LbrM.21.1000	LbrM.28.2170	468574647114193	0.0
LbrM.21.1000	LbrM.35.5180	518189540182541	-21.66
LbrM.21.1000	LbrM.33.2210	560022195202352	0.0
LbrM.21.1000	LbrM.27.1920	500245401306935	0.0
LbrM.25.2050	LbrM.28.2170	475173029805325	0.0
LbrM.25.2050	LbrM.17.1570	468574647114193	0.0
LbrM.25.2050	LbrM.34.1140	616190823921982	0.0
LbrM.25.2050	LbrM.32.2870	560022195202352	-6.9
LbrM.25.2050	LbrM.23.1080	560022195202352	-11.13
LbrM.25.2050	LbrM.20.5850	534454216451523	0.0
LbrM.35.5650	LbrM.35.4420	475173029805325	0.0
LbrM.35.5650	LbrM.32.1150	468574647114193	0.0
LbrM.35.5650	LbrM.27.2230	502182853336224	0.0
LbrM.35.5650	LbrM.27.1920	518189540182541	0.0
LbrM.35.5650	LbrM.17.1570	560022195202352	0.0
LbrM.35.5650	LbrM.17.1560	502182853336224	0.0
LbrM.35.5650	LbrM.13.1440	566669173000831	-10.7
LbrM.35.5650	LbrM.04.0880	566669173000831	0.0
LbrM.25.2180	LbrM.28.1630	475173029805325	0.0
LbrM.25.2180	LbrM.33.2100	500245401306935	0.0
LbrM.25.2180	LbrM.33.1910	527937100288396	0.0
LbrM.25.2180	LbrM.33.1290	594063056108436	0.0
LbrM.34.1000	LbrM.35.7030	468574647114193	0.0
LbrM.34.1000	LbrM.26.0830	475173029805325	0.0
LbrM.34.1000	LbrM.24.1480	475173029805325	0.0
LbrM.34.1000	LbrM.20.4000	468574647114193	0.0
LbrM.34.1000	LbrM.35.6900	616190823921982	0.0
LbrM.34.1000	LbrM.35.4420	518189540182541	0.0
LbrM.20.2970	LbrM.22.0120	468574647114193	-3.37
LbrM.20.2970	LbrM.26.0450	468574647114193	-14.31
LbrM.20.2970	LbrM.01.0300	475173029805325	-2.8
LbrM.20.2970	LbrM.15.0910	616190823921982	0.0
LbrM.20.2970	LbrM.34.1000	534454216451523	-31.44
LbrM.20.2970	LbrM.32.3610	534454216451523	0.0
LbrM.20.2970	LbrM.20.1620	534454216451523	-1.6
LbrM.20.2970	LbrM.07.1220	560022195202352	-0.55
LbrM.20.2450	LbrM.27.1920	468574647114193	0.0
LbrM.20.2450	LbrM.22.1170	468574647114193	-7.99
LbrM.20.2450	LbrM.21.0310	468574647114193	0.0
LbrM.20.2450	LbrM.08.0060	468574647114193	-19.7
LbrM.20.2450	LbrM.24.1480	500245401306935	0.0
LbrM.35.4150	LbrM.34.2040	475173029805325	0.0
LbrM.35.4150	LbrM.31.2810	475173029805325	0.0
LbrM.35.4150	LbrM.20.5920	475173029805325	0.0
LbrM.35.4150	LbrM.20.5850	475173029805325	0.0
LbrM.35.4150	LbrM.16.1430	487265677378906	-4.61
LbrM.35.4150	LbrM.35.3670	534454216451523	0.0
LbrM.35.1270	LbrM.35.6110	475173029805325	-2.87
LbrM.35.1270	LbrM.34.3250	475173029805325	-1.77
LbrM.35.1270	LbrM.24.1480	487265677378906	0.0
LbrM.35.1270	LbrM.20.4000	475173029805325	0.0
LbrM.35.1270	LbrM.20.3470	468574647114193	0.0
LbrM.35.1270	LbrM.20.0050	475173029805325	0.0
LbrM.35.1270	LbrM.35.2550	654994814505532	-10.45
LbrM.35.1270	LbrM.34.1400	566669173000831	0.0
LbrM.35.1270	LbrM.31.2410	560022195202352	-1.59
LbrM.35.1270	LbrM.30.1840	518189540182541	0.0
LbrM.35.1270	LbrM.24.2280	53730894203105	-2.73
LbrM.35.1270	LbrM.20.1830	534454216451523	-2.64
LbrM.35.1270	LbrM.17.1570	518189540182541	0.0
LbrM.35.1270	LbrM.15.1480	518189540182541	-3.71
LbrM.35.1270	LbrM.15.1080	518189540182541	0.0
LbrM.35.1270	LbrM.13.1440	527937100288396	-0.89
LbrM.35.1270	LbrM.12.0020	518189540182541	0.0
LbrM.35.1270	LbrM.06.1260	502182853336224	0.0
LbrM.32.0650	LbrM.34.0740	468574647114193	-0.38
LbrM.32.0650	LbrM.27.0850	468574647114193	0.0
LbrM.32.0650	LbrM.21.2150	475173029805325	-15.99
LbrM.32.0650	LbrM.20.3470	468574647114193	0.0
LbrM.32.0650	LbrM.15.1480	468574647114193	-1.32
LbrM.32.0650	LbrM.35.4000	500245401306935	0.0
LbrM.32.0650	LbrM.34.2040	566669173000831	0.0
LbrM.32.0650	LbrM.33.3460	654994814505532	-41.19
LbrM.32.0650	LbrM.24.1480	53730894203105	0.0
LbrM.32.0650	LbrM.20.5920	534454216451523	0.0
LbrM.32.0650	LbrM.17.1570	502182853336224	0.0
LbrM.32.0650	LbrM.16.1430	518189540182541	-5.45
LbrM.32.0650	LbrM.12.0020	534454216451523	0.0
LbrM.31.1340	LbrM.35.3670	468574647114193	0.0
LbrM.31.1340	LbrM.33.2810	468574647114193	-0.61
LbrM.31.1340	LbrM.33.2210	475173029805325	0.0
LbrM.31.1340	LbrM.33.1740	475173029805325	-14.45
LbrM.31.1340	LbrM.21.0990	468574647114193	-0.3
LbrM.31.1340	LbrM.20.0050	468574647114193	0.0
LbrM.31.1340	LbrM.16.0570	468574647114193	0.0
LbrM.31.1340	LbrM.15.1480	468574647114193	-9.0
LbrM.31.1340	LbrM.35.0940	616190823921982	-17.87
LbrM.31.1340	LbrM.33.0930	654994814505532	0.0
LbrM.31.1340	LbrM.33.0920	654994814505532	0.0
LbrM.31.1340	LbrM.32.0530	560022195202352	0.0
LbrM.31.1340	LbrM.27.1920	534454216451523	0.0
LbrM.31.1340	LbrM.25.1570	566669173000831	0.0
LbrM.31.1340	LbrM.24.1480	534454216451523	0.0
LbrM.31.1340	LbrM.22.1240	594063056108436	-9.76
LbrM.31.1340	LbrM.20.5920	654994814505532	0.0
LbrM.31.1340	LbrM.17.1570	624989509814593	0.0
LbrM.31.1340	LbrM.15.1470	616190823921982	0.0
LbrM.31.1340	LbrM.15.0040	56878738528933	-1.75
LbrM.31.1340	LbrM.07.1200	654994814505532	0.0
LbrM.20.1010	LbrM.24.1480	475173029805325	0.0
LbrM.20.1010	LbrM.07.1220	468574647114193	0.0
LbrM.20.1010	LbrM.34.0740	50441643692099	0.0
LbrM.20.1010	LbrM.27.2230	502182853336224	0.0
LbrM.20.1010	LbrM.21.1990	534454216451523	0.0
LbrM.34.2300	LbrM.33.1610	468574647114193	0.0
LbrM.34.2300	LbrM.32.3610	475173029805325	0.0
LbrM.34.2300	LbrM.27.1920	468574647114193	0.0
LbrM.34.2300	LbrM.26.0830	468574647114193	0.0
LbrM.34.2300	LbrM.25.2180	475173029805325	0.0
LbrM.34.2300	LbrM.20.5920	475173029805325	0.0
LbrM.34.2300	LbrM.20.0050	475173029805325	0.0
LbrM.34.2300	LbrM.35.4420	502182853336224	0.0
LbrM.34.2300	LbrM.35.2380	56878738528933	-23.13
LbrM.34.2300	LbrM.34.2040	502182853336224	0.0
LbrM.34.2300	LbrM.17.1570	502182853336224	0.0
LbrM.34.2300	LbrM.06.1260	534454216451523	0.0
LbrM.31.2410	LbrM.20.5850	475173029805325	0.0
LbrM.31.2410	LbrM.24.1480	534454216451523	0.0
LbrM.31.2410	LbrM.22.1170	502182853336224	-23.14
LbrM.31.2410	LbrM.12.0020	654994814505532	0.0
LbrM.30.3620	LbrM.28.1630	468574647114193	-11.14
LbrM.30.3620	LbrM.27.1690	475173029805325	-12.22
LbrM.30.3620	LbrM.12.0020	468574647114193	0.0
LbrM.30.3620	LbrM.21.0290	502182853336224	-2.67
LbrM.29.1240	LbrM.18.0620	566669173000831	-6.13
LbrM.27.2760	LbrM.35.3670	468574647114193	0.0
LbrM.27.2760	LbrM.34.1140	468574647114193	0.0
LbrM.27.2760	LbrM.33.0930	468574647114193	0.0
LbrM.27.2760	LbrM.33.0920	468574647114193	0.0
LbrM.27.2760	LbrM.31.3240	468574647114193	0.0
LbrM.27.2760	LbrM.28.1630	475173029805325	-9.63
LbrM.27.2760	LbrM.21.0310	468574647114193	0.0
LbrM.27.2760	LbrM.20.0050	468574647114193	0.0
LbrM.27.2760	LbrM.15.1080	468574647114193	0.0
LbrM.27.2760	LbrM.35.4660	534454216451523	-14.17
LbrM.27.2760	LbrM.35.4420	518189540182541	0.0
LbrM.27.2760	LbrM.35.3500	534454216451523	-14.17
LbrM.27.2760	LbrM.35.0150	560022195202352	0.0
LbrM.27.2760	LbrM.32.1050	518189540182541	-10.67
LbrM.27.2760	LbrM.31.2550	566669173000831	0.0
LbrM.27.2760	LbrM.31.0100	518189540182541	-5.84
LbrM.27.2760	LbrM.30.1840	527937100288396	0.0
LbrM.27.2760	LbrM.29.2360	537883636147082	0.0
LbrM.27.2760	LbrM.28.2560	560022195202352	0.0
LbrM.27.2760	LbrM.28.2170	518189540182541	0.0
LbrM.27.2760	LbrM.27.0850	518189540182541	0.0
LbrM.27.2760	LbrM.25.1760	654994814505532	-13.37
LbrM.27.2760	LbrM.04.0880	560022195202352	0.0
LbrM.26.0820	LbrM.35.2180	475173029805325	0.0
LbrM.26.0820	LbrM.32.3230	468574647114193	-14.65
LbrM.26.0820	LbrM.27.0850	468574647114193	0.0
LbrM.26.0820	LbrM.34.0740	594063056108436	0.0
LbrM.26.0820	LbrM.33.1600	518189540182541	0.0
LbrM.26.0820	LbrM.32.2240	560022195202352	0.0
LbrM.26.0820	LbrM.27.1920	534454216451523	0.0
LbrM.26.0820	LbrM.26.2680	537883636147082	0.0
LbrM.26.0350	LbrM.32.0600	468574647114193	0.0
LbrM.26.0350	LbrM.30.1840	475173029805325	0.0
LbrM.26.0350	LbrM.17.1570	475173029805325	0.0
LbrM.26.0350	LbrM.35.4000	594063056108436	0.0
LbrM.26.0350	LbrM.34.3660	594063056108436	-6.85
LbrM.26.0350	LbrM.20.1620	500245401306935	-23.5
LbrM.26.0350	LbrM.16.0260	537883636147082	0.0
LbrM.25.0190	LbrM.34.2820	566669173000831	-4.3
LbrM.22.0510	LbrM.35.7030	468574647114193	0.0
LbrM.22.0510	LbrM.28.2330	468574647114193	0.0
LbrM.22.0510	LbrM.27.0850	475173029805325	0.0
LbrM.22.0510	LbrM.26.1260	475173029805325	-8.33
LbrM.22.0510	LbrM.20.5850	475173029805325	0.0
LbrM.22.0510	LbrM.20.3950	475173029805325	-4.85
LbrM.22.0510	LbrM.16.0260	475173029805325	0.0
LbrM.22.0510	LbrM.35.4420	527937100288396	0.0
LbrM.22.0510	LbrM.35.4000	527937100288396	0.0
LbrM.22.0510	LbrM.34.1140	527937100288396	0.0
LbrM.22.0510	LbrM.33.2840	502182853336224	0.0
LbrM.22.0510	LbrM.32.2000	594063056108436	-6.64
LbrM.22.0510	LbrM.28.2560	518189540182541	0.0
LbrM.22.0510	LbrM.24.1480	534454216451523	0.0
LbrM.22.0510	LbrM.21.0310	518189540182541	0.0
LbrM.22.0510	LbrM.20.3470	537883636147082	0.0
LbrM.22.0510	LbrM.17.0630	560022195202352	0.0
LbrM.22.0510	LbrM.16.0570	654994814505532	0.0
LbrM.22.0510	LbrM.12.0020	56878738528933	0.0
LbrM.21.0730	LbrM.34.2920	468574647114193	0.0
LbrM.21.0730	LbrM.30.2790	475173029805325	0.0
LbrM.21.0730	LbrM.16.0750	475173029805325	0.0
LbrM.21.0730	LbrM.35.4000	475173029805325	0.0
LbrM.21.0730	LbrM.34.3990	468574647114193	0.0
LbrM.21.0730	LbrM.29.2470	475173029805325	0.0
LbrM.21.0730	LbrM.28.3120	468574647114193	0.0
LbrM.21.0730	LbrM.25.0260	475173029805325	0.0
LbrM.21.0730	LbrM.23.0400	475173029805325	0.0
LbrM.21.0730	LbrM.22.1240	468574647114193	0.0
LbrM.21.0730	LbrM.22.0510	475173029805325	0.0
LbrM.21.0730	LbrM.18.0620	475173029805325	0.0
LbrM.21.0730	LbrM.13.0080	475173029805325	0.0
LbrM.21.0730	LbrM.08.0060	468574647114193	-13.94
LbrM.21.0730	LbrM.31.2520	654994814505532	0.0
LbrM.21.0730	LbrM.29.2280	594063056108436	0.0
LbrM.21.0730	LbrM.29.0160	624989509814593	0.0
LbrM.21.0730	LbrM.26.0050	56878738528933	0.0
LbrM.21.0730	LbrM.25.1100	502182853336224	-16.22
LbrM.21.0730	LbrM.18.0220	537883636147082	-9.78
LbrM.21.0730	LbrM.35.5650	527937100288396	0.0
LbrM.21.0730	LbrM.35.5180	654994814505532	0.0
LbrM.21.0730	LbrM.35.3670	502182853336224	0.0
LbrM.21.0730	LbrM.35.0940	53730894203105	-5.69
LbrM.21.0730	LbrM.34.2040	534454216451523	0.0
LbrM.21.0730	LbrM.32.1100	534454216451523	0.0
LbrM.21.0730	LbrM.32.0530	500245401306935	0.0
LbrM.21.0730	LbrM.30.1840	654994814505532	0.0
LbrM.21.0730	LbrM.30.0940	534454216451523	-5.93
LbrM.21.0730	LbrM.29.1160	534454216451523	0.0
LbrM.21.0730	LbrM.28.2010	560022195202352	0.0
LbrM.21.0730	LbrM.27.2230	56878738528933	-3.21
LbrM.21.0730	LbrM.27.0850	518189540182541	0.0
LbrM.21.0730	LbrM.25.1760	502182853336224	0.0
LbrM.21.0730	LbrM.24.1480	566669173000831	0.0
LbrM.21.0730	LbrM.24.0370	654994814505532	0.0
LbrM.21.0730	LbrM.20.3470	502182853336224	0.0
LbrM.21.0730	LbrM.16.0260	502182853336224	0.0
LbrM.21.0730	LbrM.15.1080	560022195202352	0.0
LbrM.21.0730	LbrM.10.0850	502182853336224	0.0
LbrM.29.0100	LbrM.35.3670	468574647114193	0.0
LbrM.29.0100	LbrM.35.0120	475173029805325	-1.27
LbrM.29.0100	LbrM.34.0150	502182853336224	-17.91
LbrM.35.2180	LbrM.35.3670	468574647114193	0.0
LbrM.35.2180	LbrM.20.0050	468574647114193	0.0
LbrM.35.2180	LbrM.24.1480	56878738528933	0.0
LbrM.35.6550	LbrM.35.3670	654994814505532	0.0
LbrM.35.6550	LbrM.15.1080	654994814505532	0.0
LbrM.35.6550	LbrM.13.0200	518189540182541	-10.17
LbrM.33.1620	LbrM.32.3610	475173029805325	0.0
LbrM.33.1620	LbrM.17.0630	475173029805325	0.0
LbrM.33.1620	LbrM.33.3050	518189540182541	-12.24
LbrM.33.1620	LbrM.33.1500	527937100288396	-1.47
LbrM.33.1620	LbrM.28.2170	566669173000831	0.0
LbrM.33.1620	LbrM.27.1920	534454216451523	0.0
LbrM.33.1620	LbrM.27.0850	518189540182541	0.0
LbrM.33.1620	LbrM.24.1480	502182853336224	0.0
LbrM.33.1620	LbrM.21.0290	502182853336224	-36.2
LbrM.33.1620	LbrM.16.1430	502182853336224	-5.68
LbrM.33.1620	LbrM.07.0190	560022195202352	-5.13
LbrM.27.1950	LbrM.35.3670	468574647114193	0.0
LbrM.27.1950	LbrM.28.1100	468574647114193	-0.47
LbrM.27.1950	LbrM.27.1690	475173029805325	-4.79
LbrM.27.1950	LbrM.17.0630	475173029805325	0.0
LbrM.27.1950	LbrM.07.0190	475173029805325	-0.4
LbrM.27.1950	LbrM.35.3850	566669173000831	0.0
LbrM.27.1950	LbrM.11.0040	500245401306935	-19.67
LbrM.20.0060	LbrM.35.5180	468574647114193	0.0
LbrM.20.0060	LbrM.34.1140	468574647114193	0.0
LbrM.20.0060	LbrM.34.0150	475173029805325	0.0
LbrM.20.0060	LbrM.33.1610	487265677378906	0.0
LbrM.20.0060	LbrM.30.1840	468574647114193	0.0
LbrM.20.0060	LbrM.30.1240	468574647114193	0.0
LbrM.20.0060	LbrM.28.3120	468574647114193	0.0
LbrM.20.0060	LbrM.24.0370	475173029805325	0.0
LbrM.20.0060	LbrM.16.0600	475173029805325	0.0
LbrM.20.0060	LbrM.13.0080	468574647114193	0.0
LbrM.20.0060	LbrM.10.0850	468574647114193	0.0
LbrM.20.0060	LbrM.35.3430	56878738528933	0.0
LbrM.20.0060	LbrM.35.2180	560022195202352	0.0
LbrM.20.0060	LbrM.35.0120	654994814505532	0.0
LbrM.20.0060	LbrM.34.1650	502182853336224	0.0
LbrM.20.0060	LbrM.34.1400	527937100288396	0.0
LbrM.20.0060	LbrM.33.2210	56878738528933	0.0
LbrM.20.0060	LbrM.28.1630	502182853336224	0.0
LbrM.20.0060	LbrM.27.1920	502182853336224	0.0
LbrM.20.0060	LbrM.26.0830	534454216451523	0.0
LbrM.20.0060	LbrM.23.0400	502182853336224	0.0
LbrM.20.0060	LbrM.21.1990	534454216451523	0.0
LbrM.20.0060	LbrM.20.5850	502182853336224	0.0
LbrM.20.0060	LbrM.11.1030	537883636147082	0.0
LbrM.20.0060	LbrM.09.1540	527937100288396	0.0
LbrM.33.2840	LbrM.35.3430	475173029805325	0.0
LbrM.33.2840	LbrM.33.2810	475173029805325	0.0
LbrM.33.2840	LbrM.33.2210	475173029805325	0.0
LbrM.33.2840	LbrM.33.1500	475173029805325	0.0
LbrM.33.2840	LbrM.32.3610	475173029805325	0.0
LbrM.33.2840	LbrM.32.1050	475173029805325	0.0
LbrM.33.2840	LbrM.29.0940	468574647114193	0.0
LbrM.33.2840	LbrM.27.0510	475173029805325	0.0
LbrM.33.2840	LbrM.24.2210	475173029805325	0.0
LbrM.33.2840	LbrM.22.1240	475173029805325	0.0
LbrM.33.2840	LbrM.16.1430	475173029805325	0.0
LbrM.33.2840	LbrM.16.0920	475173029805325	0.0
LbrM.33.2840	LbrM.13.0190	468574647114193	0.0
LbrM.33.2840	LbrM.07.0900	475173029805325	0.0
LbrM.33.2840	LbrM.07.0620	468574647114193	0.0
LbrM.33.2840	LbrM.05.0030	475173029805325	0.0
LbrM.33.2840	LbrM.35.4600	502182853336224	0.0
LbrM.33.2840	LbrM.35.1290	500245401306935	0.0
LbrM.33.2840	LbrM.34.1220	560022195202352	0.0
LbrM.33.2840	LbrM.33.1610	566669173000831	0.0
LbrM.33.2840	LbrM.30.1840	518189540182541	0.0
LbrM.33.2840	LbrM.28.1100	502182853336224	0.0
LbrM.33.2840	LbrM.26.0200	594063056108436	0.0
LbrM.33.2840	LbrM.21.0310	56878738528933	0.0
LbrM.33.2840	LbrM.20.1830	518189540182541	0.0
LbrM.33.2840	LbrM.19.1860	566669173000831	0.0
LbrM.33.2840	LbrM.15.1190	502182853336224	0.0
LbrM.33.2840	LbrM.13.1440	502182853336224	0.0
LbrM.33.2840	LbrM.13.0200	654994814505532	0.0
LbrM.33.2840	LbrM.10.1010	654994814505532	0.0
LbrM.33.2840	LbrM.04.0630	500245401306935	0.0
LbrM.35.1750	LbrM.35.4000	475173029805325	0.0
LbrM.35.1750	LbrM.33.2210	468574647114193	0.0
LbrM.35.1750	LbrM.20.5920	475173029805325	0.0
LbrM.35.1750	LbrM.20.5850	468574647114193	0.0
LbrM.35.1750	LbrM.17.0630	468574647114193	0.0
LbrM.35.1750	LbrM.15.1080	475173029805325	0.0
LbrM.35.1750	LbrM.35.6900	654994814505532	0.0
LbrM.35.1750	LbrM.35.4420	560022195202352	0.0
LbrM.35.1750	LbrM.35.3670	654994814505532	0.0
LbrM.35.1750	LbrM.32.1050	502182853336224	-0.91
LbrM.35.1750	LbrM.28.2170	566669173000831	0.0
LbrM.35.1750	LbrM.26.0830	654994814505532	0.0
LbrM.35.1750	LbrM.24.1480	53730894203105	0.0
LbrM.35.1750	LbrM.20.0050	502182853336224	0.0
LbrM.35.1750	LbrM.12.0020	566669173000831	0.0
LbrM.34.2990	LbrM.35.3670	654994814505532	0.0
LbrM.30.2810	LbrM.33.1610	475173029805325	0.0
LbrM.27.2460	LbrM.35.6110	468574647114193	-1.44
LbrM.27.2460	LbrM.35.3670	468574647114193	0.0
LbrM.27.2460	LbrM.34.0150	534454216451523	-34.95
LbrM.25.2330	LbrM.28.1630	468574647114193	0.0
LbrM.25.2330	LbrM.27.2460	566669173000831	-3.64
LbrM.26.0500	LbrM.33.1910	468574647114193	0.0
LbrM.26.0500	LbrM.33.1610	475173029805325	0.0
LbrM.26.0500	LbrM.34.0740	654994814505532	0.0
LbrM.26.0500	LbrM.32.3230	500245401306935	0.0
LbrM.34.3870	LbrM.35.3670	534454216451523	0.0
LbrM.32.2980	LbrM.34.0010	468574647114193	-3.21
LbrM.32.2980	LbrM.27.2230	475173029805325	-16.45
LbrM.32.2980	LbrM.34.0040	534454216451523	-2.54
LbrM.32.2980	LbrM.31.3310	502182853336224	-14.48
LbrM.32.2980	LbrM.10.1110	534454216451523	-8.46
LbrM.20.3610	LbrM.32.1150	475173029805325	0.0
LbrM.20.3610	LbrM.25.1570	475173029805325	0.0
LbrM.20.3610	LbrM.28.1100	502182853336224	-1.11
LbrM.20.3610	LbrM.24.1480	566669173000831	0.0
LbrM.20.3610	LbrM.17.1570	502182853336224	0.0
LbrM.20.3610	LbrM.11.0040	534454216451523	-18.21
LbrM.21.2010	LbrM.33.1160	468574647114193	-4.88
LbrM.21.2010	LbrM.27.2230	475173029805325	-5.47
LbrM.21.2010	LbrM.10.1270	475173029805325	-3.89
LbrM.21.2010	LbrM.35.3670	534454216451523	0.0
LbrM.21.2010	LbrM.31.3310	594063056108436	-1.59
LbrM.21.2010	LbrM.27.2460	527937100288396	-10.45
LbrM.21.2010	LbrM.26.0200	56878738528933	-22.02
LbrM.21.2010	LbrM.20.3980	534454216451523	-8.0
LbrM.21.0290	LbrM.26.2150	502182853336224	-14.13
LbrM.21.0290	LbrM.35.3670	502182853336224	0.0
LbrM.21.0290	LbrM.24.1480	654994814505532	0.0
LbrM.16.1370	LbrM.35.4000	468574647114193	0.0
LbrM.16.1370	LbrM.26.0830	468574647114193	0.0
LbrM.16.1370	LbrM.20.5920	468574647114193	0.0
LbrM.16.1370	LbrM.20.4000	527937100288396	0.0
LbrM.16.1370	LbrM.17.0610	518189540182541	0.0
LbrM.16.1360	LbrM.35.3670	475173029805325	0.0
LbrM.16.1360	LbrM.22.0550	475173029805325	-24.54
LbrM.16.1360	LbrM.35.4000	534454216451523	0.0
LbrM.16.1360	LbrM.31.2550	500245401306935	0.0
LbrM.16.1360	LbrM.20.5920	566669173000831	0.0
LbrM.16.1360	LbrM.04.0880	534454216451523	0.0
LbrM.35.0150	LbrM.35.3430	475173029805325	-8.74
LbrM.35.0150	LbrM.24.1480	468574647114193	0.0
LbrM.35.0150	LbrM.20.5850	487265677378906	0.0
LbrM.35.0150	LbrM.20.5920	534454216451523	0.0
LbrM.35.0150	LbrM.17.0630	654994814505532	0.0
LbrM.35.1010	LbrM.35.4930	468574647114193	0.0
LbrM.35.1010	LbrM.35.2400	475173029805325	-0.32
LbrM.35.1010	LbrM.12.0020	468574647114193	0.0
LbrM.35.1010	LbrM.32.3610	624989509814593	0.0
LbrM.35.1010	LbrM.25.0190	560022195202352	-40.46
LbrM.35.1010	LbrM.20.3660	566669173000831	0.0
LbrM.35.1010	LbrM.17.1570	624989509814593	0.0
LbrM.35.1010	LbrM.10.1110	624989509814593	-7.46
LbrM.35.1010	LbrM.07.1200	56878738528933	0.0
LbrM.35.1010	LbrM.07.0190	534454216451523	-7.19
LbrM.35.1010	LbrM.06.1270	534454216451523	0.0
LbrM.31.0190	LbrM.20.5850	468574647114193	0.0
LbrM.31.0190	LbrM.10.0620	475173029805325	-0.34
LbrM.31.0190	LbrM.18.0620	56878738528933	-2.09
LbrM.31.0190	LbrM.17.1570	502182853336224	0.0
LbrM.29.2480	LbrM.35.3850	468574647114193	0.0
LbrM.29.2480	LbrM.35.3670	468574647114193	0.0
LbrM.29.2480	LbrM.33.2210	468574647114193	0.0
LbrM.29.2480	LbrM.32.3230	468574647114193	-3.26
LbrM.29.2480	LbrM.24.1480	468574647114193	0.0
LbrM.29.2480	LbrM.13.0960	468574647114193	-6.06
LbrM.29.2480	LbrM.23.0220	566669173000831	-15.71
LbrM.29.2480	LbrM.20.4000	534454216451523	0.0
LbrM.29.2480	LbrM.17.1570	502182853336224	0.0
LbrM.15.1470	LbrM.34.1400	468574647114193	0.0
LbrM.15.1470	LbrM.33.2100	487265677378906	0.0
LbrM.15.1470	LbrM.17.1560	468574647114193	0.0
LbrM.15.1470	LbrM.33.1610	534454216451523	0.0
LbrM.15.1470	LbrM.31.3310	566669173000831	0.0
LbrM.15.1470	LbrM.31.0100	502182853336224	0.0
LbrM.15.1470	LbrM.27.0510	502182853336224	0.0
LbrM.15.1470	LbrM.23.1080	534454216451523	0.0
LbrM.15.1470	LbrM.21.2150	518189540182541	0.0
LbrM.15.1470	LbrM.14.1560	534454216451523	0.0
LbrM.15.1470	LbrM.09.1540	518189540182541	0.0
LbrM.33.1600	LbrM.24.1480	475173029805325	0.0
LbrM.33.1600	LbrM.20.5920	468574647114193	0.0
LbrM.33.1600	LbrM.07.1200	468574647114193	0.0
LbrM.33.1600	LbrM.35.3670	518189540182541	0.0
LbrM.33.1600	LbrM.29.2360	560022195202352	0.0
LbrM.33.1600	LbrM.21.1990	560022195202352	-14.25
LbrM.33.1600	LbrM.17.1570	518189540182541	0.0
LbrM.15.1190	LbrM.12.0020	468574647114193	0.0
LbrM.15.1190	LbrM.35.3670	560022195202352	0.0
LbrM.15.1190	LbrM.33.1600	502182853336224	-4.21
LbrM.15.1190	LbrM.33.1500	560022195202352	-2.59
LbrM.15.1190	LbrM.32.1050	566669173000831	-12.8
LbrM.15.1190	LbrM.27.1920	534454216451523	0.0
LbrM.15.1190	LbrM.27.0510	537883636147082	-9.43
LbrM.15.1190	LbrM.24.1480	534454216451523	0.0
LbrM.15.1190	LbrM.20.5850	518189540182541	0.0
LbrM.15.1190	LbrM.19.0140	518189540182541	-15.95
LbrM.35.2400	LbrM.17.1570	502182853336224	0.0
LbrM.33.1880	LbrM.35.3670	468574647114193	0.0
LbrM.33.1880	LbrM.32.3240	468574647114193	-12.93
LbrM.33.1880	LbrM.29.2360	468574647114193	0.0
LbrM.33.1880	LbrM.27.1920	468574647114193	0.0
LbrM.33.1880	LbrM.26.2680	475173029805325	0.0
LbrM.33.1880	LbrM.26.0200	468574647114193	-5.78
LbrM.33.1880	LbrM.24.2280	475173029805325	-0.82
LbrM.33.1880	LbrM.21.0310	475173029805325	0.0
LbrM.33.1880	LbrM.20.5850	468574647114193	0.0
LbrM.33.1880	LbrM.11.0040	468574647114193	-15.28
LbrM.33.1880	LbrM.10.1270	475173029805325	-4.97
LbrM.33.1880	LbrM.35.3850	560022195202352	0.0
LbrM.33.1880	LbrM.34.3870	518189540182541	-32.77
LbrM.33.1880	LbrM.34.1400	534454216451523	0.0
LbrM.33.1880	LbrM.33.2840	502182853336224	0.0
LbrM.33.1880	LbrM.30.2810	537883636147082	0.0
LbrM.33.1880	LbrM.26.0830	624989509814593	0.0
LbrM.33.1880	LbrM.25.1570	502182853336224	0.0
LbrM.33.1880	LbrM.20.4000	534454216451523	0.0
LbrM.32.2240	LbrM.32.1150	468574647114193	0.0
LbrM.32.2240	LbrM.21.0310	468574647114193	0.0
LbrM.32.2240	LbrM.11.0040	475173029805325	-6.46
LbrM.32.2240	LbrM.35.3670	616190823921982	0.0
LbrM.32.2240	LbrM.33.2210	56878738528933	0.0
LbrM.32.2240	LbrM.33.0911	537883636147082	0.0
LbrM.32.2240	LbrM.32.3610	534454216451523	0.0
LbrM.32.2240	LbrM.24.1480	624989509814593	0.0
LbrM.32.2240	LbrM.20.5920	534454216451523	0.0
LbrM.32.2240	LbrM.07.1200	534454216451523	0.0
LbrM.32.2240	LbrM.07.0620	518189540182541	-37.97
LbrM.31.3240	LbrM.35.4000	475173029805325	0.0
LbrM.31.3240	LbrM.35.3670	475173029805325	0.0
LbrM.31.3240	LbrM.34.1140	475173029805325	0.0
LbrM.31.3240	LbrM.33.0930	475173029805325	0.0
LbrM.31.3240	LbrM.33.0920	475173029805325	0.0
LbrM.31.3240	LbrM.25.1570	475173029805325	0.0
LbrM.31.3240	LbrM.20.5850	475173029805325	0.0
LbrM.31.3240	LbrM.20.0050	468574647114193	0.0
LbrM.31.3240	LbrM.17.0630	468574647114193	0.0
LbrM.31.3240	LbrM.35.6900	527937100288396	0.0
LbrM.31.3240	LbrM.34.2990	502182853336224	-8.85
LbrM.31.3240	LbrM.33.2210	566669173000831	0.0
LbrM.31.3240	LbrM.33.1880	560022195202352	-0.69
LbrM.31.3240	LbrM.29.2360	518189540182541	0.0
LbrM.31.3240	LbrM.28.2170	594063056108436	0.0
LbrM.31.3240	LbrM.26.0830	518189540182541	0.0
LbrM.31.3240	LbrM.24.1480	534454216451523	0.0
LbrM.31.3240	LbrM.23.1080	534454216451523	-15.12
LbrM.31.3240	LbrM.20.5920	518189540182541	0.0
LbrM.31.3240	LbrM.17.1570	502182853336224	0.0
LbrM.31.3240	LbrM.06.1260	534454216451523	0.0
LbrM.31.2550	LbrM.34.0740	468574647114193	0.0
LbrM.31.2550	LbrM.32.1150	468574647114193	0.0
LbrM.31.2550	LbrM.32.0650	475173029805325	0.0
LbrM.31.2550	LbrM.27.2230	468574647114193	0.0
LbrM.31.2550	LbrM.25.0260	475173029805325	0.0
LbrM.31.2550	LbrM.21.1700	475173029805325	0.0
LbrM.31.2550	LbrM.21.0990	475173029805325	0.0
LbrM.31.2550	LbrM.17.1570	475173029805325	0.0
LbrM.31.2550	LbrM.16.0920	475173029805325	0.0
LbrM.31.2550	LbrM.10.1010	475173029805325	0.0
LbrM.31.2550	LbrM.09.1540	468574647114193	0.0
LbrM.31.2550	LbrM.35.4420	594063056108436	0.0
LbrM.31.2550	LbrM.35.4150	518189540182541	0.0
LbrM.31.2550	LbrM.33.2810	527937100288396	0.0
LbrM.31.2550	LbrM.33.1600	534454216451523	-28.74
LbrM.31.2550	LbrM.32.0600	560022195202352	0.0
LbrM.31.2550	LbrM.31.1820	534454216451523	0.0
LbrM.31.2550	LbrM.30.1840	534454216451523	0.0
LbrM.31.2550	LbrM.28.1630	594063056108436	0.0
LbrM.31.2550	LbrM.22.1170	560022195202352	0.0
LbrM.31.2550	LbrM.15.1080	560022195202352	0.0
LbrM.31.2550	LbrM.06.1260	566669173000831	0.0
LbrM.29.1160	LbrM.32.1200	475173029805325	0.0
LbrM.29.1160	LbrM.32.1050	475173029805325	-13.14
LbrM.29.1160	LbrM.30.1840	468574647114193	0.0
LbrM.29.1160	LbrM.27.1920	475173029805325	0.0
LbrM.29.1160	LbrM.20.5920	468574647114193	0.0
LbrM.29.1160	LbrM.20.0050	475173029805325	0.0
LbrM.29.1160	LbrM.09.0980	468574647114193	-4.68
LbrM.29.1160	LbrM.09.0970	468574647114193	-4.68
LbrM.29.1160	LbrM.33.2210	56878738528933	0.0
LbrM.29.1160	LbrM.24.1480	502182853336224	0.0
LbrM.29.1160	LbrM.20.4000	624989509814593	0.0
LbrM.29.1160	LbrM.20.3470	560022195202352	0.0
LbrM.20.5360	LbrM.27.1920	468574647114193	0.0
LbrM.20.5360	LbrM.25.1570	468574647114193	0.0
LbrM.20.5360	LbrM.20.5920	475173029805325	0.0
LbrM.20.5360	LbrM.20.0050	475173029805325	0.0
LbrM.20.5360	LbrM.17.1570	475173029805325	0.0
LbrM.20.5360	LbrM.35.4420	518189540182541	0.0
LbrM.20.5360	LbrM.17.1470	534454216451523	-10.07
LbrM.17.0880	LbrM.17.1570	654994814505532	0.0
LbrM.15.0920	LbrM.33.2210	468574647114193	0.0
LbrM.18.1070	LbrM.32.3610	468574647114193	0.0
LbrM.18.1070	LbrM.35.3850	502182853336224	0.0
LbrM.16.0920	LbrM.35.3850	475173029805325	0.0
LbrM.16.0920	LbrM.35.3670	475173029805325	0.0
LbrM.16.0920	LbrM.29.2360	468574647114193	0.0
LbrM.16.0920	LbrM.27.1920	468574647114193	0.0
LbrM.16.0920	LbrM.25.1570	468574647114193	0.0
LbrM.16.0920	LbrM.18.0170	468574647114193	-54.53
LbrM.16.0920	LbrM.35.6110	518189540182541	-7.16
LbrM.16.0920	LbrM.35.3430	502182853336224	-6.89
LbrM.16.0920	LbrM.33.2210	56878738528933	0.0
LbrM.16.0920	LbrM.24.2280	502182853336224	-1.24
LbrM.16.0920	LbrM.20.5920	502182853336224	0.0
LbrM.16.0920	LbrM.20.0050	566669173000831	0.0
LbrM.16.0920	LbrM.17.1470	654994814505532	-10.87
LbrM.15.0990	LbrM.32.1150	468574647114193	0.0
LbrM.15.0990	LbrM.28.2170	468574647114193	0.0
LbrM.15.0990	LbrM.20.5850	468574647114193	0.0
LbrM.15.0990	LbrM.20.0710	468574647114193	0.0
LbrM.15.0990	LbrM.20.0050	475173029805325	0.0
LbrM.15.0990	LbrM.18.1180	475173029805325	0.0
LbrM.15.0990	LbrM.15.1190	468574647114193	-13.11
LbrM.15.0990	LbrM.15.1080	468574647114193	0.0
LbrM.15.0990	LbrM.12.0020	475173029805325	0.0
LbrM.15.0990	LbrM.35.6900	534454216451523	0.0
LbrM.15.0990	LbrM.27.1920	518189540182541	0.0
LbrM.15.0990	LbrM.20.5920	560022195202352	0.0
LbrM.35.7010	LbrM.35.6900	468574647114193	0.0
LbrM.35.7010	LbrM.35.4420	468574647114193	0.0
LbrM.35.7010	LbrM.29.2360	468574647114193	0.0
LbrM.35.7010	LbrM.25.1570	475173029805325	0.0
LbrM.35.7010	LbrM.24.1480	475173029805325	0.0
LbrM.35.7010	LbrM.20.3660	475173029805325	0.0
LbrM.35.7010	LbrM.16.0260	468574647114193	0.0
LbrM.35.7010	LbrM.13.0080	468574647114193	-0.96
LbrM.35.7010	LbrM.35.6390	518189540182541	-0.35
LbrM.35.7010	LbrM.35.3670	502182853336224	0.0
LbrM.35.7010	LbrM.33.2210	566669173000831	0.0
LbrM.35.7010	LbrM.27.1920	502182853336224	0.0
LbrM.35.7010	LbrM.25.1760	534454216451523	-17.5
LbrM.35.7010	LbrM.20.5850	527937100288396	0.0
LbrM.35.7010	LbrM.17.1570	654994814505532	0.0
LbrM.35.7010	LbrM.14.1040	654994814505532	-13.02
LbrM.35.2490	LbrM.35.3670	475173029805325	0.0
LbrM.35.2490	LbrM.32.3610	475173029805325	0.0
LbrM.35.2490	LbrM.27.0850	475173029805325	0.0
LbrM.35.2490	LbrM.26.0830	468574647114193	0.0
LbrM.35.2490	LbrM.26.0500	475173029805325	0.0
LbrM.35.2490	LbrM.24.1480	475173029805325	0.0
LbrM.35.2490	LbrM.17.1570	468574647114193	0.0
LbrM.35.2490	LbrM.35.7030	518189540182541	0.0
LbrM.35.2490	LbrM.35.4000	502182853336224	0.0
LbrM.34.0170	LbrM.35.0120	475173029805325	-7.95
LbrM.34.0170	LbrM.34.1400	468574647114193	0.0
LbrM.34.0170	LbrM.24.1480	475173029805325	0.0
LbrM.34.0170	LbrM.20.5180	468574647114193	-17.33
LbrM.34.0170	LbrM.12.0020	475173029805325	0.0
LbrM.34.0170	LbrM.35.3670	502182853336224	0.0
LbrM.34.0170	LbrM.33.2810	518189540182541	-17.88
LbrM.34.0170	LbrM.25.1760	534454216451523	-23.27
LbrM.34.0170	LbrM.24.2280	502182853336224	-6.21
LbrM.34.0170	LbrM.20.1010	500245401306935	0.0
LbrM.34.0170	LbrM.17.1570	502182853336224	0.0
LbrM.34.0170	LbrM.04.0960	654994814505532	-0.15
LbrM.33.0340	LbrM.20.5920	468574647114193	0.0
LbrM.33.0340	LbrM.28.1630	566669173000831	-21.38
LbrM.27.0850	LbrM.34.1610	468574647114193	0.0
LbrM.27.0850	LbrM.32.1200	475173029805325	0.0
LbrM.27.0850	LbrM.32.1150	475173029805325	0.0
LbrM.27.0850	LbrM.24.2210	475173029805325	0.0
LbrM.27.0850	LbrM.20.5920	475173029805325	0.0
LbrM.27.0850	LbrM.20.5850	475173029805325	0.0
LbrM.27.0850	LbrM.20.3980	475173029805325	0.0
LbrM.27.0850	LbrM.20.0760	468574647114193	-20.68
LbrM.27.0850	LbrM.20.0050	475173029805325	0.0
LbrM.27.0850	LbrM.17.1560	475173029805325	0.0
LbrM.27.0850	LbrM.15.1480	487265677378906	0.0
LbrM.27.0850	LbrM.09.0070	475173029805325	0.0
LbrM.27.0850	LbrM.35.7010	502182853336224	0.0
LbrM.27.0850	LbrM.35.4150	502182853336224	0.0
LbrM.27.0850	LbrM.35.1010	560022195202352	0.0
LbrM.27.0850	LbrM.35.0940	560022195202352	0.0
LbrM.27.0850	LbrM.35.0150	534454216451523	0.0
LbrM.27.0850	LbrM.34.3250	654994814505532	0.0
LbrM.27.0850	LbrM.33.1610	534454216451523	0.0
LbrM.27.0850	LbrM.33.1600	566669173000831	0.0
LbrM.27.0850	LbrM.31.1830	624989509814593	0.0
LbrM.27.0850	LbrM.31.1820	534454216451523	0.0
LbrM.27.0850	LbrM.29.1160	518189540182541	0.0
LbrM.27.0850	LbrM.28.2330	56878738528933	0.0
LbrM.27.0850	LbrM.28.1100	502182853336224	0.0
[truncated: 4,200 more rows]
