# Supplementary material for: Building protein-protein interaction networks for Leishmania species through protein structural information
Source: BMC Bioinformatics. 2018 Mar 6;19:85. doi: 10.1186/s12859-018-2105-6 (PMC5840830; doi:10.1186/s12859-018-2105-6)
Supplement: Supplementary file 2 — Protein interaction network of Leishmania infantum predicted using structural information through the Docking methodology. (XLSX 187 kb) [file 12859_2018_2105_MOESM2_ESM.xlsx]

## Sheet: Página1
Protein Interaction Network of Leishmania infantum predicted by structural information
Protein A	Protein B	Response Value	Global energy binding score
LinJ.06.0760	LinJ.33.1510	468574647114193	-0.2
LinJ.07.1180	LinJ.27.2360	487916740451958	0.0
LinJ.07.1180	LinJ.27.2360	487916740451958	0.0
LinJ.34.0830	LinJ.15.1080	468574647114193	0.0
LinJ.34.0830	LinJ.09.1160	475173029805325	0.0
LinJ.34.0820	LinJ.25.1360	468574647114193	0.0
LinJ.02.0330	LinJ.30.2850	475173029805325	0.0
LinJ.33.0320	LinJ.33.1510	497609469506497	-7.82
LinJ.31.1240	LinJ.35.5320	502182853336224	0.0
LinJ.31.1240	LinJ.25.2280	518189540182541	-12.44
LinJ.31.1240	LinJ.33.0530	560022195202352	0.0
LinJ.36.2490	LinJ.35.5320	657500995076116	0.0
LinJ.21.0890	LinJ.36.1840	534454216451523	0.0
LinJ.33.0530	LinJ.33.0320	683625588633507	0.0
LinJ.33.0530	LinJ.25.2280	560022195202352	0.0
LinJ.36.1840	LinJ.33.0530	475173029805325	0.0
LinJ.36.1840	LinJ.31.1240	468574647114193	0.0
LinJ.36.1840	LinJ.36.0450	534454216451523	0.0
LinJ.17.1550	LinJ.33.1510	468574647114193	-38.63
LinJ.17.1550	LinJ.35.5320	624989509814593	0.0
LinJ.17.1550	LinJ.33.0530	624989509814593	0.0
LinJ.17.1550	LinJ.36.1840	566669173000831	0.0
LinJ.01.0030	LinJ.32.2330	598842673576786	0.0
LinJ.09.1530	LinJ.28.0420	578785984057611	-23.73
LinJ.29.0910	LinJ.28.1390	578785984057611	0.0
LinJ.29.0910	LinJ.27.0860	702102736813492	-7.3
LinJ.29.0910	LinJ.36.3220	578785984057611	-0.89
LinJ.36.0280	LinJ.32.2330	531237755082434	0.0
LinJ.13.1350	LinJ.36.6340	487265677378906	0.0
LinJ.13.1350	LinJ.28.0420	767583431015514	0.0
LinJ.13.1350	LinJ.24.2400	596670142284013	0.0
LinJ.13.1350	LinJ.22.0010	637923446248542	0.0
LinJ.28.2970	LinJ.28.1390	56878738528933	0.0
LinJ.28.2970	LinJ.24.2400	778215059705988	-2.66
LinJ.28.2970	LinJ.23.1170	502182853336224	-12.08
LinJ.28.2970	LinJ.23.0820	503173089595473	0.0
LinJ.28.2940	LinJ.28.1390	56878738528933	0.0
LinJ.28.2940	LinJ.24.2400	778215059705988	-2.66
LinJ.28.2940	LinJ.23.1170	502182853336224	-12.08
LinJ.28.2940	LinJ.23.0820	503173089595473	0.0
LinJ.28.1660	LinJ.31.0220	537883636147082	-4.6
LinJ.28.1660	LinJ.28.2040	653471920567969	-17.79
LinJ.28.1660	LinJ.13.1060	59990240636147	0.0
LinJ.28.1660	LinJ.34.0130	56878738528933	0.0
LinJ.36.2260	LinJ.23.1170	534454216451523	-6.42
LinJ.35.1720	LinJ.25.1430	475173029805325	0.0
LinJ.35.1720	LinJ.23.0820	489449432682511	0.0
LinJ.35.1720	LinJ.08.0080	475173029805325	0.0
LinJ.35.1720	LinJ.36.0930	534454216451523	0.0
LinJ.35.1720	LinJ.24.2400	62731261669711	0.0
LinJ.35.1720	LinJ.23.1170	502182853336224	0.0
LinJ.35.1720	LinJ.23.0340	534454216451523	0.0
LinJ.35.1720	LinJ.20.0720	594063056108436	0.0
LinJ.35.1720	LinJ.22.0010	617841357825748	0.0
LinJ.35.1720	LinJ.29.2780	566669173000831	0.0
LinJ.35.1720	LinJ.09.0720	711992901443013	0.0
LinJ.35.1720	LinJ.36.7200	537862862228394	0.0
LinJ.35.1720	LinJ.30.1310	654994814505532	0.0
LinJ.28.1420	LinJ.35.5300	580279736774653	0.0
LinJ.28.1420	LinJ.34.2430	702102736813492	0.0
LinJ.36.6510	LinJ.32.2330	637923446248542	0.0
LinJ.36.6510	LinJ.28.1390	787974506730884	0.0
LinJ.36.6510	LinJ.20.0080	676677063731594	-24.87
LinJ.23.1170	LinJ.28.1390	497609469506497	0.0
LinJ.23.1170	LinJ.35.5300	531275175146169	0.0
LinJ.23.1170	LinJ.34.2430	782161653023945	0.0
LinJ.23.1170	LinJ.32.2330	531275175146169	0.0
LinJ.23.1170	LinJ.28.1490	634811359582364	-11.61
LinJ.36.1920	LinJ.36.0930	704939243359326	-22.89
LinJ.36.1920	LinJ.32.2330	820638294635851	0.0
LinJ.36.1920	LinJ.36.6340	737514728828176	-5.78
LinJ.36.1920	LinJ.30.0940	754148618452802	0.0
LinJ.27.1520	LinJ.23.0820	537175653219417	0.0
LinJ.27.1520	LinJ.09.0720	59990240636147	-12.07
LinJ.27.1520	LinJ.33.1560	654322981097303	-3.11
LinJ.27.1520	LinJ.30.1270	525049057157755	0.0
LinJ.27.1520	LinJ.30.0940	679993686021234	0.0
LinJ.27.1520	LinJ.28.2220	760698992626369	0.0
LinJ.32.2330	LinJ.34.1570	729362739681704	0.0
LinJ.35.4350	LinJ.24.2400	47913306706102	0.0
LinJ.35.4350	LinJ.36.6340	468574647114193	0.0
LinJ.35.4350	LinJ.36.2260	468574647114193	0.0
LinJ.35.4350	LinJ.35.3370	509432002833884	0.0
LinJ.35.4350	LinJ.28.1390	56878738528933	0.0
LinJ.35.4350	LinJ.23.0820	54746723760451	0.0
LinJ.35.4350	LinJ.23.0340	502182853336224	0.0
LinJ.35.4350	LinJ.21.0740	531275175146169	0.0
LinJ.35.4350	LinJ.07.1000	617841357825748	0.0
LinJ.35.4350	LinJ.06.1210	657104525664463	0.0
LinJ.35.4350	LinJ.22.0010	73031268419237	0.0
LinJ.08.0080	LinJ.32.2330	487265677378906	0.0
LinJ.08.0080	LinJ.05.0550	475173029805325	-1.3
LinJ.08.0080	LinJ.29.2490	654994814505532	0.0
LinJ.34.0030	LinJ.23.1170	475173029805325	0.0
LinJ.34.0030	LinJ.36.1930	475173029805325	0.0
LinJ.34.0030	LinJ.36.0950	468574647114193	0.0
LinJ.34.0030	LinJ.30.0940	468574647114193	0.0
LinJ.34.0030	LinJ.36.2090	616190823921982	0.0
LinJ.34.0030	LinJ.35.3370	714972455947886	0.0
LinJ.34.0030	LinJ.34.0330	502182853336224	0.0
LinJ.34.0030	LinJ.28.0420	674488704030762	0.0
LinJ.34.0030	LinJ.25.1430	654994814505532	0.0
LinJ.34.0030	LinJ.25.0190	531275175146169	0.0
LinJ.34.0030	LinJ.05.1100	68176879794108	0.0
LinJ.34.0030	LinJ.28.1420	657500995076116	0.0
LinJ.34.0030	LinJ.22.0010	739733765884452	0.0
LinJ.34.0030	LinJ.36.6510	653471920567969	0.0
LinJ.34.0030	LinJ.11.0100	534454216451523	0.0
LinJ.34.0030	LinJ.24.2220	684103589147178	0.0
LinJ.34.0030	LinJ.07.0790	521323263292609	0.0
LinJ.23.0820	LinJ.23.1170	780586011508082	0.0
LinJ.01.0800	LinJ.05.0550	475173029805325	0.0
LinJ.01.0800	LinJ.28.0420	694005288792678	0.0
LinJ.01.0790	LinJ.05.0550	475173029805325	0.0
LinJ.01.0790	LinJ.28.0420	694005288792678	0.0
LinJ.30.1710	LinJ.07.0130	475173029805325	0.0
LinJ.36.4380	LinJ.23.1170	468574647114193	0.0
LinJ.36.4380	LinJ.15.1500	475173029805325	0.0
LinJ.36.4380	LinJ.08.1300	475173029805325	0.0
LinJ.36.4380	LinJ.25.1740	537862862228394	0.0
LinJ.36.4380	LinJ.24.2400	634811359582364	0.0
LinJ.36.4380	LinJ.17.1450	531275175146169	0.0
LinJ.36.4380	LinJ.36.6340	560022195202352	0.0
LinJ.36.4380	LinJ.36.3220	537862862228394	0.0
LinJ.36.4380	LinJ.35.1740	503173089595473	0.0
LinJ.36.4380	LinJ.32.1260	560022195202352	0.0
LinJ.36.4380	LinJ.29.0910	684659922114564	0.0
LinJ.36.4380	LinJ.22.0010	802981083411501	0.0
LinJ.36.4380	LinJ.01.0030	502182853336224	0.0
LinJ.34.3860	LinJ.32.2330	497609469506497	0.0
LinJ.34.3860	LinJ.36.4690	467977830274245	-2.79
LinJ.34.3860	LinJ.35.5300	537883636147082	0.0
LinJ.28.2220	LinJ.36.2090	468574647114193	0.0
LinJ.28.2220	LinJ.25.1740	468574647114193	0.0
LinJ.28.2220	LinJ.25.1430	468574647114193	0.0
LinJ.28.2220	LinJ.17.1450	475173029805325	0.0
LinJ.28.2220	LinJ.13.1060	47913306706102	0.0
LinJ.28.2220	LinJ.28.1420	497609469506497	0.0
LinJ.28.2220	LinJ.22.1480	475173029805325	0.0
LinJ.28.2220	LinJ.29.2780	468574647114193	0.0
LinJ.28.2220	LinJ.09.0720	497609469506497	0.0
LinJ.28.2220	LinJ.34.3860	468574647114193	0.0
LinJ.28.2220	LinJ.33.1410	468574647114193	0.0
LinJ.28.2220	LinJ.35.3150	475173029805325	0.0
LinJ.28.2220	LinJ.35.1720	475173029805325	0.0
LinJ.28.2220	LinJ.35.5300	518189540182541	0.0
LinJ.28.2220	LinJ.35.3370	537862862228394	0.0
LinJ.28.2220	LinJ.34.2430	635306980665779	0.0
LinJ.28.2220	LinJ.31.2920	775106719254851	0.0
LinJ.28.2220	LinJ.31.1650	714972455947886	0.0
LinJ.28.2220	LinJ.28.0420	668874867602536	0.0
LinJ.28.2220	LinJ.25.0190	596670142284013	0.0
LinJ.28.2220	LinJ.21.0740	654994814505532	0.0
LinJ.28.2220	LinJ.36.3430	651594886629785	0.0
LinJ.28.2220	LinJ.32.1260	534454216451523	0.0
LinJ.28.2220	LinJ.13.0330	534454216451523	0.0
LinJ.28.2220	LinJ.09.1560	701445160983486	0.0
LinJ.28.2220	LinJ.33.1560	732082805460496	0.0
LinJ.28.2220	LinJ.30.0940	518189540182541	0.0
LinJ.28.2220	LinJ.35.0770	534454216451523	0.0
LinJ.28.2220	LinJ.24.2220	615389109728867	0.0
LinJ.28.2220	LinJ.36.1920	637923446248542	0.0
LinJ.28.2220	LinJ.35.1700	594063056108436	0.0
LinJ.28.2220	LinJ.30.2720	552546583835353	0.0
LinJ.16.0680	LinJ.31.0220	518189540182541	-7.95
LinJ.16.0680	LinJ.28.2220	502182853336224	0.0
LinJ.19.1660	LinJ.24.2400	54746723760451	-9.74
LinJ.19.1660	LinJ.24.2220	761267145870213	-9.79
LinJ.05.0550	LinJ.23.0820	485818216785545	0.0
LinJ.05.0550	LinJ.35.5300	518189540182541	0.0
LinJ.05.0550	LinJ.24.2400	531275175146169	-5.95
LinJ.05.0550	LinJ.09.1530	523081147748451	-8.62
LinJ.05.0550	LinJ.07.0130	502182853336224	0.0
LinJ.13.1500	LinJ.36.6340	468574647114193	-9.05
LinJ.36.1930	LinJ.05.0550	487265677378906	-1.82
LinJ.29.2780	LinJ.36.2090	468574647114193	-4.71
LinJ.29.2780	LinJ.28.1390	560022195202352	0.0
LinJ.09.1560	LinJ.31.1650	743894699988101	0.0
LinJ.09.1560	LinJ.27.0860	564602620811266	-11.73
LinJ.09.1560	LinJ.23.1170	537862862228394	-17.12
LinJ.09.1560	LinJ.07.0130	78471727481174	0.0
LinJ.34.0130	LinJ.21.0740	468574647114193	0.0
LinJ.34.0130	LinJ.35.5300	616190823921982	0.0
LinJ.34.0130	LinJ.35.3370	676677063731594	0.0
LinJ.34.0130	LinJ.31.1650	671067072562805	0.0
LinJ.34.0130	LinJ.25.1430	564602620811266	0.0
LinJ.34.0130	LinJ.17.1450	566669173000831	0.0
LinJ.34.0130	LinJ.15.1500	518189540182541	0.0
LinJ.34.0130	LinJ.13.1060	654322981097303	0.0
LinJ.34.0130	LinJ.07.0610	509432002833884	-2.7
LinJ.34.0130	LinJ.08.0080	502182853336224	-0.89
LinJ.35.3150	LinJ.35.5300	475173029805325	0.0
LinJ.35.3150	LinJ.28.1390	468574647114193	0.0
LinJ.35.3150	LinJ.13.1060	671245432682567	0.0
LinJ.35.3150	LinJ.30.1710	594063056108436	-5.85
LinJ.30.2720	LinJ.34.2430	585690100158344	0.0
LinJ.30.2720	LinJ.23.0820	585227192076644	0.0
LinJ.30.2720	LinJ.35.4350	826699176499176	0.0
LinJ.30.2720	LinJ.30.0940	518220156407148	0.0
LinJ.30.2720	LinJ.35.0770	73031268419237	-14.39
LinJ.30.2720	LinJ.35.4950	580289073446974	0.0
LinJ.15.0170	LinJ.36.0930	475173029805325	0.0
LinJ.15.0170	LinJ.34.1570	497609469506497	0.0
LinJ.15.0170	LinJ.31.0220	468574647114193	0.0
LinJ.15.0170	LinJ.27.2200	480110473011539	0.0
LinJ.15.0170	LinJ.13.0330	475173029805325	0.0
LinJ.15.0170	LinJ.35.4350	475173029805325	0.0
LinJ.15.0170	LinJ.21.1870	468574647114193	0.0
LinJ.15.0170	LinJ.30.1270	489449432682511	0.0
LinJ.15.0170	LinJ.29.1190	468574647114193	0.0
LinJ.15.0170	LinJ.07.0790	497609469506497	0.0
LinJ.15.0170	LinJ.30.2720	496502115292549	0.0
LinJ.15.0170	LinJ.28.2220	475173029805325	0.0
LinJ.15.0170	LinJ.22.0770	475173029805325	0.0
LinJ.15.0170	LinJ.36.2780	799878203402832	0.0
LinJ.15.0170	LinJ.28.0420	668874867602536	0.0
LinJ.15.0170	LinJ.27.0860	616190823921982	0.0
LinJ.15.0170	LinJ.24.2400	596082199749807	0.0
LinJ.15.0170	LinJ.20.0080	755098216352997	0.0
LinJ.15.0170	LinJ.35.1740	622148238399353	0.0
LinJ.15.0170	LinJ.22.1480	531275175146169	0.0
LinJ.15.0170	LinJ.22.0010	773164172428081	0.0
LinJ.15.0170	LinJ.09.1560	714972455947886	0.0
LinJ.15.0170	LinJ.33.1560	827770147570024	0.0
LinJ.15.0170	LinJ.33.1410	624989509814593	0.0
LinJ.15.0170	LinJ.11.0100	502182853336224	0.0
LinJ.15.0170	LinJ.36.7200	652924505537607	0.0
LinJ.15.0170	LinJ.19.1660	589177007130103	0.0
LinJ.24.2400	LinJ.35.3370	537862862228394	0.0
LinJ.24.2400	LinJ.31.1650	706944823359079	0.0
LinJ.24.2400	LinJ.30.2850	521323263292609	0.0
LinJ.20.0720	LinJ.32.2330	468574647114193	0.0
LinJ.20.0720	LinJ.21.2230	52535221019816	-5.06
LinJ.13.1060	LinJ.30.2850	651513771408721	0.0
LinJ.13.1060	LinJ.27.0860	679993686021234	0.0
LinJ.13.1060	LinJ.25.0190	680996275751479	0.0
LinJ.13.1060	LinJ.23.1170	629025153823958	0.0
LinJ.36.4690	LinJ.28.0420	462155425036376	-15.12
LinJ.36.4690	LinJ.20.0720	482054428996911	-17.98
LinJ.36.4690	LinJ.36.2090	519325037237815	-25.31
LinJ.36.4690	LinJ.35.5300	578585926429743	0.0
LinJ.36.4690	LinJ.35.3370	578785984057611	0.0
LinJ.36.4690	LinJ.34.2430	668874867602536	0.0
LinJ.36.4690	LinJ.32.2330	503173089595473	0.0
LinJ.36.4690	LinJ.31.1650	667555972473314	0.0
LinJ.36.4690	LinJ.23.1170	503173089595473	-14.2
LinJ.36.3220	LinJ.07.0130	475173029805325	0.0
LinJ.36.3220	LinJ.23.1170	531275175146169	-18.84
LinJ.22.1480	LinJ.35.5300	531275175146169	0.0
LinJ.22.1480	LinJ.30.2850	801256255917882	0.0
LinJ.22.1480	LinJ.28.1390	580279736774653	0.0
LinJ.22.1480	LinJ.13.1060	748695327511716	0.0
LinJ.22.0010	LinJ.35.5300	714972455947886	0.0
LinJ.22.0010	LinJ.13.1060	778215059705988	0.0
LinJ.22.0010	LinJ.07.0130	562696554223972	0.0
LinJ.29.2490	LinJ.28.1390	475173029805325	0.0
LinJ.29.2490	LinJ.22.1480	475173029805325	0.0
LinJ.29.2490	LinJ.34.1570	521323263292609	0.0
LinJ.29.2490	LinJ.31.0220	534454216451523	0.0
LinJ.29.2490	LinJ.24.2400	853000002950193	0.0
LinJ.29.2490	LinJ.23.0340	566669173000831	0.0
LinJ.29.2490	LinJ.20.0720	616190823921982	0.0
LinJ.29.2490	LinJ.09.1530	578785984057611	0.0
LinJ.29.2490	LinJ.08.1300	502182853336224	0.0
LinJ.29.2490	LinJ.07.0610	778215059705988	0.0
LinJ.29.2490	LinJ.05.1100	680996275751479	0.0
LinJ.29.2490	LinJ.36.6340	502182853336224	0.0
LinJ.29.2490	LinJ.36.3220	676677063731594	0.0
LinJ.29.2490	LinJ.13.0330	654994814505532	0.0
LinJ.29.2490	LinJ.36.6510	826699176499176	0.0
LinJ.21.1870	LinJ.36.6220	653471920567969	-2.87
LinJ.21.1870	LinJ.13.1500	617841357825748	-2.36
LinJ.11.0100	LinJ.36.6220	654322981097303	-6.73
LinJ.11.0100	LinJ.35.3370	657104525664463	0.0
LinJ.11.0100	LinJ.07.0130	560022195202352	0.0
LinJ.36.7200	LinJ.13.1060	47913306706102	0.0
LinJ.36.7200	LinJ.35.0770	468574647114193	-17.2
LinJ.36.7200	LinJ.07.0130	534454216451523	0.0
LinJ.36.7200	LinJ.01.0800	596082199749807	0.0
LinJ.36.7200	LinJ.01.0790	596082199749807	0.0
LinJ.29.1190	LinJ.01.0800	475173029805325	0.0
LinJ.29.1190	LinJ.01.0790	475173029805325	0.0
LinJ.29.1190	LinJ.34.2430	54156195951174	0.0
LinJ.29.1190	LinJ.25.1430	534454216451523	-7.53
LinJ.29.1190	LinJ.23.0820	588418248460587	0.0
LinJ.29.1190	LinJ.13.1060	657500995076116	0.0
LinJ.29.1190	LinJ.07.0130	654994814505532	0.0
LinJ.29.1190	LinJ.29.2490	560022195202352	0.0
LinJ.29.1190	LinJ.21.1870	624989509814593	-4.0
LinJ.29.1190	LinJ.34.3860	566669173000831	-1.54
LinJ.07.0790	LinJ.24.2150	468574647114193	-19.53
LinJ.18.0700	LinJ.13.1060	787569467189748	0.0
LinJ.18.0700	LinJ.34.0130	531275175146169	0.0
LinJ.18.0700	LinJ.30.1710	599397921922614	-11.37
LinJ.06.0990	LinJ.35.2720	509432002833884	-22.78
LinJ.06.0990	LinJ.30.1270	54746723760451	0.0
LinJ.26.1030	LinJ.05.0960	553483497737393	0.0
LinJ.35.2930	LinJ.09.1160	711992901443013	0.0
LinJ.28.2600	LinJ.12.0580	475173029805325	-9.98
LinJ.28.2600	LinJ.36.6280	637923446248542	-7.68
LinJ.31.2890	LinJ.05.0960	761267145870213	0.0
LinJ.31.2890	LinJ.01.0110	503173089595473	0.0
LinJ.36.4640	LinJ.11.0220	635306980665779	0.0
LinJ.23.0860	LinJ.09.1160	468574647114193	0.0
LinJ.23.0860	LinJ.36.6190	502182853336224	-1.95
LinJ.08.0300	LinJ.30.2780	690609517134583	0.0
LinJ.08.0300	LinJ.09.1160	518189540182541	0.0
LinJ.08.0300	LinJ.19.1480	687904133308836	-4.42
LinJ.36.4180	LinJ.09.1160	589765600679106	0.0
LinJ.36.4180	LinJ.05.0960	763290316888037	0.0
LinJ.25.1160	LinJ.09.1160	594063056108436	0.0
LinJ.25.1160	LinJ.05.0960	56878738528933	0.0
LinJ.25.1160	LinJ.01.0110	658149379935798	0.0
LinJ.07.0180	LinJ.09.1160	645966281616088	0.0
LinJ.32.1940	LinJ.36.5040	468574647114193	0.0
LinJ.32.1940	LinJ.27.2360	475173029805325	0.0
LinJ.32.1940	LinJ.07.0420	468574647114193	-0.11
LinJ.32.1940	LinJ.27.0300	462155425036376	-8.37
LinJ.32.1940	LinJ.11.0220	54156195951174	0.0
LinJ.32.1940	LinJ.04.1170	560022195202352	0.0
LinJ.32.1940	LinJ.29.2420	654994814505532	-17.87
LinJ.32.1940	LinJ.16.0260	676677063731594	0.0
LinJ.32.1940	LinJ.36.2870	653471920567969	-5.83
LinJ.35.5450	LinJ.15.1080	560022195202352	0.0
LinJ.35.5450	LinJ.09.1160	594063056108436	0.0
LinJ.27.0300	LinJ.09.1160	475345437187927	0.0
LinJ.27.0300	LinJ.36.5040	54156195951174	0.0
LinJ.27.0300	LinJ.34.1660	668874867602536	-9.26
LinJ.27.0300	LinJ.30.2780	631225278242701	0.0
LinJ.27.0300	LinJ.15.1080	612466559350944	0.0
LinJ.27.0300	LinJ.27.0790	611207449159027	-4.36
LinJ.25.1090	LinJ.34.3270	488004462669361	-11.82
LinJ.25.1090	LinJ.35.5450	486172345589832	-10.23
LinJ.25.1090	LinJ.36.5040	523081147748451	0.0
LinJ.25.1090	LinJ.05.0960	720684979938701	0.0
LinJ.25.1090	LinJ.03.0590	741387031962244	-35.53
LinJ.25.1090	LinJ.36.4180	706756896059643	-23.99
LinJ.30.1030	LinJ.35.2780	475173029805325	-12.23
LinJ.30.1030	LinJ.21.1670	654994814505532	0.0
LinJ.30.1030	LinJ.08.1110	654994814505532	-37.24
LinJ.30.1030	LinJ.31.2400	566669173000831	0.0
LinJ.30.1030	LinJ.30.2100	531275175146169	0.0
LinJ.04.0550	LinJ.36.6190	729362739681704	0.0
LinJ.04.0550	LinJ.36.2390	803451042671544	0.0
LinJ.04.0550	LinJ.04.1170	589177007130103	0.0
LinJ.34.0170	LinJ.04.1170	628651514436435	0.0
LinJ.31.2320	LinJ.09.1160	475173029805325	0.0
LinJ.31.2320	LinJ.05.0960	475173029805325	0.0
LinJ.31.2320	LinJ.34.0830	497609469506497	0.0
LinJ.31.2320	LinJ.35.2780	468574647114193	0.0
LinJ.31.2320	LinJ.35.1390	468574647114193	0.0
LinJ.31.2320	LinJ.34.1930	534454216451523	0.0
LinJ.31.2320	LinJ.33.1150	755098216352997	-45.31
LinJ.31.2320	LinJ.36.3160	599494479485292	0.0
LinJ.31.2320	LinJ.25.1090	552546583835353	0.0
LinJ.31.2320	LinJ.36.6280	784863645722931	0.0
LinJ.31.2320	LinJ.24.1610	710389462857287	0.0
LinJ.31.2320	LinJ.31.2400	518189540182541	0.0
LinJ.33.1940	LinJ.35.0110	781553829666153	0.0
LinJ.36.2480	LinJ.08.1110	468574647114193	-13.61
LinJ.36.2480	LinJ.15.1080	518189540182541	0.0
LinJ.36.2480	LinJ.09.1160	53730894203105	0.0
LinJ.27.0670	LinJ.09.1160	784863645722931	0.0
LinJ.34.0160	LinJ.09.1160	468574647114193	0.0
LinJ.34.0160	LinJ.33.1150	761267145870213	-11.18
LinJ.34.0160	LinJ.30.2780	801256255917882	0.0
LinJ.34.0160	LinJ.11.0270	502182853336224	0.0
LinJ.34.0160	LinJ.27.0790	580279736774653	-0.84
LinJ.34.0160	LinJ.28.2600	629025153823958	-7.09
LinJ.31.2580	LinJ.11.0220	503173089595473	0.0
LinJ.31.2580	LinJ.05.0960	666461683216511	0.0
LinJ.31.2570	LinJ.09.1160	483382664146231	0.0
LinJ.31.2570	LinJ.07.0180	480410374784371	-40.48
LinJ.31.2570	LinJ.36.3160	547176570248102	-16.8
LinJ.31.2570	LinJ.34.2160	803451042671544	0.0
LinJ.31.2400	LinJ.36.1220	475173029805325	0.0
LinJ.31.2400	LinJ.34.3270	468574647114193	0.0
LinJ.31.2400	LinJ.07.0420	475173029805325	0.0
LinJ.31.2400	LinJ.28.2600	468574647114193	0.0
LinJ.31.2400	LinJ.26.0040	468574647114193	0.0
LinJ.31.2400	LinJ.24.0370	475173029805325	0.0
LinJ.31.2400	LinJ.36.7060	468574647114193	0.0
LinJ.31.2400	LinJ.32.2600	475173029805325	0.0
LinJ.31.2400	LinJ.34.1660	683625588633507	0.0
LinJ.31.2400	LinJ.33.1150	517205883734153	0.0
LinJ.31.2400	LinJ.22.0220	56878738528933	0.0
LinJ.31.2400	LinJ.18.0290	629025153823958	0.0
LinJ.31.2400	LinJ.15.1080	56878738528933	0.0
LinJ.31.2400	LinJ.11.0220	564010264281969	0.0
LinJ.31.2400	LinJ.31.2980	518189540182541	0.0
LinJ.31.2400	LinJ.27.0300	564010264281969	0.0
LinJ.31.2400	LinJ.36.6280	667910668147756	0.0
LinJ.31.2400	LinJ.24.1610	517205883734153	0.0
LinJ.31.2400	LinJ.25.2220	534454216451523	0.0
LinJ.31.2400	LinJ.16.0260	781962373463878	0.0
LinJ.31.2400	LinJ.33.0260	500245401306935	0.0
LinJ.31.2400	LinJ.36.2870	710699337530945	0.0
LinJ.06.0910	LinJ.09.1160	468574647114193	0.0
LinJ.06.0910	LinJ.05.0960	468574647114193	0.0
LinJ.06.0910	LinJ.35.5450	475173029805325	-0.47
LinJ.06.0910	LinJ.25.1530	502182853336224	-4.6
LinJ.08.1110	LinJ.04.1170	468574647114193	0.0
LinJ.08.1110	LinJ.25.1090	761267145870213	-20.32
LinJ.08.1110	LinJ.06.0910	594063056108436	-0.07
LinJ.36.2070	LinJ.36.5040	475173029805325	0.0
LinJ.36.2070	LinJ.28.2600	468574647114193	-21.72
LinJ.36.2070	LinJ.27.2360	502182853336224	0.0
LinJ.36.2070	LinJ.01.0110	585690100158344	0.0
LinJ.24.1610	LinJ.36.4670	709623376603433	-10.39
LinJ.24.1610	LinJ.09.1160	654994814505532	0.0
LinJ.24.1610	LinJ.35.2930	637923446248542	-34.05
LinJ.31.2980	LinJ.11.0220	460419954000024	0.0
LinJ.31.2980	LinJ.36.5040	518189540182541	0.0
LinJ.31.2980	LinJ.30.2780	712997394432221	0.0
LinJ.31.2980	LinJ.27.2360	596670142284013	0.0
LinJ.31.2980	LinJ.15.1080	517205883734153	0.0
LinJ.31.2980	LinJ.09.1160	534454216451523	0.0
LinJ.27.0790	LinJ.33.1150	654322981097303	-11.83
LinJ.27.0790	LinJ.11.0270	534454216451523	0.0
LinJ.15.1540	LinJ.15.1080	468574647114193	0.0
LinJ.15.1540	LinJ.36.6190	518189540182541	-34.22
LinJ.15.1540	LinJ.27.2360	502182853336224	0.0
LinJ.15.1540	LinJ.09.1160	50441643692099	0.0
LinJ.15.1540	LinJ.06.0290	826699176499176	0.0
LinJ.15.1540	LinJ.05.0960	502182853336224	0.0
LinJ.36.1320	LinJ.25.2220	468574647114193	0.0
LinJ.36.1320	LinJ.09.1160	527937100288396	0.0
LinJ.36.1320	LinJ.05.0960	534454216451523	0.0
LinJ.36.1320	LinJ.04.1170	500245401306935	0.0
LinJ.34.3140	LinJ.36.4670	687904133308836	-17.28
LinJ.34.3140	LinJ.36.4670	687904133308836	-17.28
LinJ.34.3140	LinJ.09.1160	718084176976889	0.0
LinJ.34.3140	LinJ.25.2220	802981083411501	0.0
LinJ.28.2660	LinJ.09.1160	468574647114193	0.0
LinJ.28.2660	LinJ.07.0420	517205883734153	-12.3
LinJ.28.2660	LinJ.07.0350	534454216451523	-5.0
LinJ.28.2660	LinJ.05.0960	518189540182541	0.0
LinJ.28.2660	LinJ.29.0670	732082805460496	0.0
LinJ.28.2660	LinJ.31.2320	502182853336224	0.0
LinJ.19.0710	LinJ.21.1820	475173029805325	0.0
LinJ.19.0710	LinJ.27.0580	701445160983486	0.0
LinJ.19.0710	LinJ.09.1160	502182853336224	0.0
LinJ.31.2700	LinJ.35.5450	475173029805325	-7.04
LinJ.16.0550	LinJ.15.1080	468574647114193	0.0
LinJ.16.0550	LinJ.11.0270	468574647114193	0.0
LinJ.16.0550	LinJ.09.1160	475173029805325	0.0
LinJ.16.0550	LinJ.30.2780	620667808901567	0.0
LinJ.16.0550	LinJ.22.0220	500245401306935	-7.52
LinJ.16.0550	LinJ.11.0220	611207449159027	0.0
LinJ.16.0550	LinJ.06.0290	617841357825748	0.0
LinJ.16.0550	LinJ.03.0590	654994814505532	-9.59
LinJ.16.0550	LinJ.35.0240	668731502536329	-0.67
LinJ.16.0550	LinJ.26.0380	566669173000831	0.0
LinJ.16.0240	LinJ.27.0580	787974506730884	0.0
LinJ.16.0240	LinJ.22.0600	701445160983486	-0.61
LinJ.16.0240	LinJ.11.0270	76373318789603	0.0
LinJ.16.0240	LinJ.29.0670	800417618412858	0.0
LinJ.16.0240	LinJ.25.2220	509432002833884	0.0
LinJ.12.0007	LinJ.27.0580	497609469506497	0.0
LinJ.12.0007	LinJ.27.0580	497609469506497	0.0
LinJ.12.0007	LinJ.33.1940	634811359582364	0.0
LinJ.12.0007	LinJ.15.1080	596082199749807	0.0
LinJ.12.0007	LinJ.15.1080	596082199749807	0.0
LinJ.12.0007	LinJ.09.1160	534454216451523	0.0
LinJ.26.0380	LinJ.27.2570	475173029805325	0.0
LinJ.26.0380	LinJ.15.1540	468574647114193	0.0
LinJ.26.0380	LinJ.25.2220	468574647114193	0.0
LinJ.26.0380	LinJ.33.0260	487265677378906	0.0
LinJ.26.0380	LinJ.25.1160	475173029805325	0.0
LinJ.26.0380	LinJ.18.0200	468574647114193	0.0
LinJ.26.0380	LinJ.35.1390	468574647114193	0.0
LinJ.26.0380	LinJ.32.2600	468574647114193	0.0
LinJ.26.0380	LinJ.29.0010	475173029805325	0.0
LinJ.26.0380	LinJ.36.2270	594063056108436	0.0
LinJ.26.0380	LinJ.35.0110	653471920567969	0.0
LinJ.26.0380	LinJ.33.1150	778215059705988	0.0
LinJ.26.0380	LinJ.22.0220	518189540182541	0.0
LinJ.26.0380	LinJ.15.1080	502182853336224	0.0
LinJ.26.0380	LinJ.07.0420	502182853336224	0.0
LinJ.26.0380	LinJ.31.2980	502182853336224	0.0
LinJ.26.0380	LinJ.34.0160	534454216451523	0.0
LinJ.26.0380	LinJ.26.2290	537883636147082	0.0
LinJ.26.0380	LinJ.26.0040	518189540182541	0.0
LinJ.26.0380	LinJ.24.1610	651513771408721	0.0
LinJ.26.0380	LinJ.28.3090	534454216451523	0.0
LinJ.26.0380	LinJ.31.2580	667555972473314	0.0
LinJ.26.0380	LinJ.31.2570	578785984057611	0.0
LinJ.26.0380	LinJ.31.2400	654994814505532	0.0
LinJ.26.0380	LinJ.30.2100	56878738528933	0.0
LinJ.26.0380	LinJ.26.0770	860513116785599	0.0
LinJ.13.0220	LinJ.18.0560	47913306706102	0.0
LinJ.13.0220	LinJ.18.0480	499066893997322	-19.76
LinJ.13.0220	LinJ.30.2780	588418248460587	0.0
LinJ.13.0220	LinJ.27.2570	755098216352997	-5.9
LinJ.13.0220	LinJ.11.0220	753545370030738	0.0
LinJ.13.0220	LinJ.09.1160	628651514436435	0.0
LinJ.13.0220	LinJ.06.0290	653471920567969	0.0
LinJ.13.0220	LinJ.05.0960	642556238398655	0.0
LinJ.13.0220	LinJ.04.1170	683625588633507	0.0
LinJ.13.0220	LinJ.12.0007	803451042671544	-10.33
LinJ.13.0220	LinJ.26.0380	758550891099441	0.0
LinJ.20.1270	LinJ.36.2270	827770147570024	0.0
LinJ.20.1270	LinJ.30.2780	800417618412858	0.0
LinJ.12.0200	LinJ.20.1270	75844717848742	0.0
LinJ.12.0200	LinJ.34.2160	784863645722931	0.0
LinJ.05.0960	LinJ.36.6190	475173029805325	0.0
LinJ.05.0960	LinJ.36.4670	475173029805325	0.0
LinJ.05.0960	LinJ.34.3270	475173029805325	0.0
LinJ.05.0960	LinJ.27.0580	497609469506497	0.0
LinJ.05.0960	LinJ.07.0350	468574647114193	0.0
LinJ.05.0960	LinJ.34.4100	54746723760451	0.0
LinJ.05.0960	LinJ.34.1660	580289073446974	0.0
LinJ.05.0960	LinJ.33.1940	653471920567969	0.0
LinJ.05.0960	LinJ.30.2780	678286169742431	0.0
LinJ.32.3830	LinJ.25.0760	475345437187927	-13.94
LinJ.32.3830	LinJ.21.1670	703377209140112	0.0
LinJ.32.3830	LinJ.09.1160	634811359582364	0.0
LinJ.32.3830	LinJ.05.0960	534454216451523	0.0
LinJ.32.3830	LinJ.04.1170	784863645722931	0.0
LinJ.25.1210	LinJ.36.6190	616190823921982	0.0
LinJ.25.1210	LinJ.34.1660	637923446248542	0.0
LinJ.25.1210	LinJ.15.1080	624989509814593	0.0
LinJ.25.1210	LinJ.04.1220	617841357825748	0.0
LinJ.25.1210	LinJ.06.0910	502182853336224	0.0
LinJ.25.1210	LinJ.36.6280	773164172428081	0.0
LinJ.25.1210	LinJ.08.1110	518189540182541	0.0
LinJ.25.1210	LinJ.28.3090	502182853336224	0.0
LinJ.25.1210	LinJ.36.2070	566669173000831	0.0
LinJ.25.1210	LinJ.32.2600	534454216451523	0.0
LinJ.25.1210	LinJ.30.2100	502182853336224	0.0
LinJ.20.0670	LinJ.11.0270	497609469506497	0.0
LinJ.20.0670	LinJ.09.1160	654994814505532	0.0
LinJ.08.0330	LinJ.36.6190	560022195202352	-6.03
LinJ.08.0330	LinJ.34.3270	729362739681704	-4.99
LinJ.08.0330	LinJ.27.2360	714972455947886	0.0
LinJ.08.0330	LinJ.15.1080	671067072562805	0.0
LinJ.08.0330	LinJ.11.0220	558356446442943	0.0
LinJ.08.0330	LinJ.06.0290	761267145870213	0.0
LinJ.08.0330	LinJ.04.1170	748727689267839	0.0
LinJ.08.0330	LinJ.20.0670	714972455947886	-11.32
LinJ.08.0330	LinJ.20.0670	714972455947886	-6.24
LinJ.08.0330	LinJ.28.1240	778215059705988	-4.27
LinJ.08.0330	LinJ.18.0480	637923446248542	-9.41
LinJ.21.1670	LinJ.36.6190	468574647114193	0.0
LinJ.15.1080	LinJ.27.2570	475173029805325	0.0
LinJ.15.1080	LinJ.36.6190	534454216451523	0.0
LinJ.06.0290	LinJ.09.1160	708547813453622	0.0
LinJ.36.3160	LinJ.09.1160	47913306706102	0.0
LinJ.36.3160	LinJ.11.0270	718608381211389	0.0
LinJ.36.3160	LinJ.06.0290	761267145870213	0.0
LinJ.26.1970	LinJ.15.1080	706944823359079	0.0
LinJ.26.1970	LinJ.36.3160	557038318438226	-2.51
LinJ.25.0760	LinJ.05.0960	620312158540393	0.0
LinJ.29.0670	LinJ.36.6190	518189540182541	0.0
LinJ.29.0670	LinJ.36.4670	748695327511716	0.0
LinJ.29.0670	LinJ.34.1930	729379167219057	0.0
LinJ.29.0670	LinJ.22.0220	748727689267839	0.0
LinJ.29.0670	LinJ.15.1080	711360157715693	0.0
LinJ.29.0670	LinJ.26.1970	617841357825748	0.0
LinJ.29.0670	LinJ.19.1480	714183320300185	0.0
LinJ.09.1180	LinJ.27.0580	680996275751479	0.0
LinJ.09.1180	LinJ.15.1080	714972455947886	0.0
LinJ.09.1180	LinJ.09.1160	537862862228394	0.0
LinJ.01.0110	LinJ.36.4670	54156195951174	0.0
LinJ.01.0110	LinJ.36.2270	661407990561332	0.0
LinJ.01.0110	LinJ.34.4100	555398916325096	0.0
LinJ.01.0110	LinJ.22.0220	591137821468302	0.0
LinJ.01.0110	LinJ.11.0220	702102736813492	0.0
LinJ.26.0040	LinJ.15.1080	475173029805325	0.0
LinJ.26.0040	LinJ.09.1160	534454216451523	0.0
LinJ.18.0510	LinJ.09.1160	518189540182541	0.0
LinJ.25.2220	LinJ.27.2360	475173029805325	0.0
LinJ.25.2220	LinJ.12.0580	468574647114193	0.0
LinJ.25.2220	LinJ.09.1160	475173029805325	0.0
LinJ.25.2220	LinJ.05.0960	475173029805325	0.0
LinJ.25.2220	LinJ.03.0590	468574647114193	0.0
LinJ.25.2220	LinJ.36.2270	596670142284013	-4.47
LinJ.25.2220	LinJ.34.4100	628651514436435	-6.81
LinJ.25.2220	LinJ.27.0580	537862862228394	0.0
LinJ.25.2220	LinJ.04.1220	667910668147756	0.0
LinJ.25.2220	LinJ.04.1170	620667808901567	0.0
LinJ.25.2220	LinJ.36.4640	6397203385371	0.0
LinJ.25.2220	LinJ.31.2980	502182853336224	-15.31
LinJ.25.2220	LinJ.27.0300	612466559350944	-28.3
LinJ.25.2220	LinJ.01.0110	510507311374626	0.0
LinJ.16.0260	LinJ.36.5040	762172183039384	0.0
LinJ.16.0260	LinJ.36.4670	76373318789603	0.0
LinJ.16.0260	LinJ.36.2390	802981083411501	0.0
LinJ.16.0260	LinJ.34.3270	684103589147178	0.0
LinJ.16.0260	LinJ.30.2780	737349496561386	0.0
LinJ.16.0260	LinJ.15.1080	637923446248542	0.0
LinJ.16.0260	LinJ.12.0580	706159376470711	0.0
LinJ.16.0260	LinJ.09.1160	734513762868788	0.0
LinJ.16.0260	LinJ.05.0960	763290316888037	0.0
LinJ.16.0260	LinJ.36.4180	69293567986731	0.0
LinJ.29.1240	LinJ.09.1160	628651514436435	0.0
LinJ.24.0370	LinJ.09.1160	468574647114193	0.0
LinJ.24.0370	LinJ.28.2600	475173029805325	-2.59
LinJ.24.0370	LinJ.36.6190	534454216451523	-6.74
LinJ.24.0370	LinJ.06.0290	591065975053758	0.0
LinJ.24.0370	LinJ.05.0960	56878738528933	0.0
LinJ.24.0370	LinJ.28.3090	624989509814593	-7.38
LinJ.24.0370	LinJ.16.0260	589177007130103	0.0
LinJ.36.6960	LinJ.09.1160	475173029805325	0.0
LinJ.36.6960	LinJ.36.5040	502182853336224	0.0
LinJ.36.6960	LinJ.27.0580	521323263292609	0.0
LinJ.36.6960	LinJ.15.1080	566669173000831	0.0
LinJ.36.6960	LinJ.05.0960	594063056108436	0.0
LinJ.32.2600	LinJ.27.2570	475173029805325	-14.84
LinJ.32.2600	LinJ.09.1160	468574647114193	0.0
LinJ.32.2600	LinJ.04.1170	468574647114193	0.0
LinJ.32.2600	LinJ.01.0110	488004462669361	0.0
LinJ.32.2600	LinJ.35.1390	475173029805325	0.0
LinJ.32.2600	LinJ.35.0110	75844717848742	-2.88
LinJ.32.2600	LinJ.27.2360	534454216451523	0.0
LinJ.32.2600	LinJ.11.0220	702102736813492	0.0
LinJ.32.2600	LinJ.23.1220	560022195202352	-2.56
LinJ.32.2600	LinJ.34.2160	755385018884543	0.0
LinJ.32.1090	LinJ.36.6190	534454216451523	-2.95
LinJ.32.1090	LinJ.36.2390	617841357825748	0.0
LinJ.32.1090	LinJ.34.3270	59990240636147	0.0
LinJ.32.1090	LinJ.33.1150	67813092803988	0.0
LinJ.32.1090	LinJ.35.5450	620667808901567	0.0
LinJ.32.1090	LinJ.36.1320	799878203402832	0.0
LinJ.30.2540	LinJ.09.1160	468574647114193	0.0
LinJ.30.2540	LinJ.34.0830	475173029805325	-6.37
LinJ.30.2540	LinJ.33.1940	537862862228394	0.0
LinJ.30.2540	LinJ.05.0960	518189540182541	0.0
LinJ.30.2540	LinJ.36.6280	748695327511716	-21.7
LinJ.30.2540	LinJ.29.0670	617841357825748	0.0
LinJ.30.2540	LinJ.35.1390	560022195202352	0.0
LinJ.30.2540	LinJ.31.2400	502182853336224	0.0
LinJ.30.2480	LinJ.07.0420	475173029805325	-12.82
LinJ.30.2480	LinJ.34.2160	489449432682511	0.0
LinJ.30.2480	LinJ.34.4100	620667808901567	-5.19
LinJ.30.2480	LinJ.27.2360	594063056108436	0.0
LinJ.30.2480	LinJ.22.0220	502182853336224	-8.35
LinJ.30.2480	LinJ.09.1160	527937100288396	0.0
LinJ.30.2480	LinJ.27.0790	502182853336224	-21.66
LinJ.30.2100	LinJ.03.0590	468574647114193	0.0
LinJ.30.2100	LinJ.35.1390	475173029805325	0.0
LinJ.30.2100	LinJ.31.2320	468574647114193	0.0
LinJ.30.2100	LinJ.36.5040	566669173000831	0.0
LinJ.30.2100	LinJ.36.5040	566669173000831	0.0
LinJ.30.2100	LinJ.33.1940	71238677408308	0.0
LinJ.30.2100	LinJ.30.2780	757239363427194	0.0
LinJ.30.2100	LinJ.09.1160	560022195202352	0.0
LinJ.30.2100	LinJ.05.0960	502182853336224	0.0
LinJ.30.2100	LinJ.25.0760	761267145870213	-36.71
LinJ.30.2100	LinJ.04.0550	585690100158344	0.0
LinJ.30.2100	LinJ.01.0110	652864392029559	0.0
LinJ.30.2100	LinJ.26.0040	566669173000831	0.0
LinJ.30.2100	LinJ.28.3090	518189540182541	-1.82
LinJ.30.2100	LinJ.33.0260	624989509814593	-0.88
LinJ.30.0170	LinJ.30.2780	710389462857287	0.0
LinJ.30.0170	LinJ.15.1080	502182853336224	0.0
LinJ.30.0170	LinJ.11.0220	63158530397769	0.0
LinJ.30.0170	LinJ.04.0550	518693060933293	0.0
LinJ.30.0170	LinJ.35.1390	56878738528933	0.0
LinJ.30.0170	LinJ.34.2160	558600528709271	0.0
LinJ.28.1240	LinJ.36.5040	468574647114193	0.0
LinJ.28.1240	LinJ.08.1110	475173029805325	0.0
LinJ.28.1240	LinJ.33.0260	468574647114193	0.0
LinJ.28.1240	LinJ.36.2070	468574647114193	0.0
LinJ.28.1240	LinJ.24.0370	468574647114193	0.0
LinJ.28.1240	LinJ.35.2780	468574647114193	0.0
LinJ.28.1240	LinJ.30.2480	475173029805325	0.0
LinJ.28.1240	LinJ.36.6190	534454216451523	0.0
LinJ.28.1240	LinJ.34.1660	678427995963585	0.0
LinJ.28.1240	LinJ.33.1940	743894699988101	0.0
LinJ.28.1240	LinJ.15.1080	500245401306935	0.0
LinJ.28.1240	LinJ.09.1160	624989509814593	0.0
LinJ.28.1240	LinJ.36.3160	643580288574405	0.0
LinJ.28.1240	LinJ.34.0160	502182853336224	0.0
LinJ.28.1240	LinJ.36.2480	534454216451523	0.0
LinJ.28.1240	LinJ.20.1270	517291533396913	0.0
LinJ.28.1240	LinJ.32.2600	531275175146169	0.0
LinJ.28.1240	LinJ.30.0170	654994814505532	0.0
LinJ.18.0480	LinJ.36.6190	468574647114193	-1.31
LinJ.18.0480	LinJ.27.2570	475173029805325	-5.69
LinJ.18.0480	LinJ.11.0220	480110473011539	0.0
LinJ.18.0480	LinJ.25.0760	47913306706102	-13.43
LinJ.18.0480	LinJ.31.2320	475173029805325	0.0
LinJ.18.0480	LinJ.30.0170	497609469506497	-9.32
LinJ.18.0480	LinJ.18.0560	475173029805325	0.0
LinJ.18.0480	LinJ.36.2270	521323263292609	-15.56
LinJ.18.0480	LinJ.36.1220	537862862228394	-13.76
LinJ.18.0480	LinJ.35.0110	778796718315234	-19.92
LinJ.18.0480	LinJ.27.0580	718084176976889	0.0
LinJ.18.0480	LinJ.25.1530	502182853336224	-9.77
LinJ.18.0480	LinJ.07.0420	537862862228394	-26.32
LinJ.18.0480	LinJ.06.0290	509432002833884	0.0
LinJ.18.0480	LinJ.04.1170	518189540182541	0.0
LinJ.18.0480	LinJ.20.1270	654322981097303	0.0
LinJ.18.0480	LinJ.35.1390	560022195202352	0.0
LinJ.18.0480	LinJ.31.2700	564602620811266	-4.94
LinJ.18.0480	LinJ.28.1240	54987935458774	0.0
LinJ.18.0480	LinJ.26.0380	566669173000831	0.0
LinJ.18.0480	LinJ.25.1210	628651514436435	0.0
LinJ.17.0080	LinJ.33.1150	729362739681704	-4.86
LinJ.17.0080	LinJ.33.1150	729362739681704	-6.2
LinJ.17.0080	LinJ.07.0420	734513762868788	-17.09
LinJ.17.0080	LinJ.05.0960	739733765884452	0.0
LinJ.17.0080	LinJ.20.1270	617841357825748	0.0
LinJ.17.0080	LinJ.18.0480	679993686021234	-10.03
LinJ.10.0310	LinJ.36.2270	645966281616088	-10.03
LinJ.10.0310	LinJ.05.0960	534454216451523	0.0
LinJ.10.0310	LinJ.32.3830	518189540182541	-5.05
LinJ.10.0310	LinJ.25.1210	50441643692099	0.0
LinJ.10.0310	LinJ.18.0560	527937100288396	0.0
LinJ.07.0420	LinJ.33.1940	680996275751479	0.0
LinJ.07.0420	LinJ.09.1160	560022195202352	0.0
LinJ.35.0240	LinJ.06.0290	489449432682511	0.0
LinJ.35.0240	LinJ.09.1160	617841357825748	0.0
LinJ.23.1220	LinJ.11.0220	761267145870213	0.0
LinJ.23.1220	LinJ.05.0960	537883636147082	0.0
LinJ.30.2380	LinJ.06.0290	637923446248542	0.0
LinJ.30.2380	LinJ.05.0960	73031268419237	0.0
LinJ.30.2380	LinJ.04.1170	714972455947886	0.0
LinJ.29.2420	LinJ.09.1160	475173029805325	0.0
LinJ.29.2420	LinJ.27.0300	462155425036376	-19.36
LinJ.29.2420	LinJ.21.1670	518189540182541	0.0
LinJ.29.2420	LinJ.11.0220	500958958657332	0.0
LinJ.29.2420	LinJ.07.0420	500245401306935	-2.11
LinJ.29.2420	LinJ.27.0790	537862862228394	-26.28
LinJ.29.2420	LinJ.01.0110	753545370030738	0.0
LinJ.33.0260	LinJ.36.2270	475173029805325	-28.47
LinJ.33.0260	LinJ.36.2270	475173029805325	-28.47
LinJ.33.0260	LinJ.27.2570	475173029805325	-15.97
LinJ.33.0260	LinJ.27.2360	468574647114193	0.0
LinJ.33.0260	LinJ.04.1170	468574647114193	0.0
LinJ.33.0260	LinJ.35.0110	763290316888037	-17.98
LinJ.33.0260	LinJ.35.0110	763290316888037	-17.98
LinJ.33.0260	LinJ.34.4100	518189540182541	-8.16
LinJ.33.0260	LinJ.28.2920	591137821468302	-4.51
LinJ.33.0260	LinJ.12.0580	534454216451523	-4.02
LinJ.33.0260	LinJ.11.0220	54156195951174	0.0
LinJ.33.0260	LinJ.09.1160	534454216451523	0.0
LinJ.33.0260	LinJ.06.0290	64145450325003	0.0
LinJ.33.0260	LinJ.05.0960	560022195202352	0.0
LinJ.33.0260	LinJ.04.1220	537862862228394	-29.11
LinJ.33.0260	LinJ.01.0110	54156195951174	0.0
LinJ.33.0260	LinJ.24.1610	580279736774653	-2.52
LinJ.33.0260	LinJ.25.2220	594063056108436	-14.57
LinJ.18.0200	LinJ.36.5040	475173029805325	0.0
LinJ.18.0200	LinJ.34.1930	518189540182541	-3.79
LinJ.18.0200	LinJ.27.2360	518189540182541	0.0
LinJ.18.0200	LinJ.05.0960	518189540182541	0.0
LinJ.18.0200	LinJ.01.0110	612466559350944	0.0
LinJ.36.7060	LinJ.36.5040	56878738528933	0.0
LinJ.36.2870	LinJ.21.1670	617841357825748	0.0
LinJ.36.2870	LinJ.11.0270	653471920567969	0.0
LinJ.36.2870	LinJ.11.0220	591137821468302	0.0
LinJ.36.2870	LinJ.09.1160	509432002833884	0.0
LinJ.36.2870	LinJ.07.0420	654322981097303	-19.99
LinJ.36.2870	LinJ.05.0960	803451042671544	0.0
LinJ.36.2870	LinJ.04.1220	657104525664463	-2.15
LinJ.36.2870	LinJ.27.0300	564010264281969	-1.23
LinJ.36.2870	LinJ.01.0110	5925205157041	0.0
LinJ.35.2780	LinJ.15.1080	468574647114193	0.0
LinJ.35.2780	LinJ.25.2220	468574647114193	0.0
LinJ.35.2780	LinJ.36.5040	566669173000831	0.0
LinJ.35.2780	LinJ.30.2780	537862862228394	0.0
LinJ.35.2780	LinJ.05.0960	518189540182541	0.0
LinJ.34.0150	LinJ.09.1160	518189540182541	0.0
LinJ.34.0150	LinJ.07.0180	51602029321333	-22.68
LinJ.34.0150	LinJ.05.0960	654994814505532	0.0
LinJ.34.0150	LinJ.25.2220	534454216451523	0.0
LinJ.29.0010	LinJ.05.0960	475173029805325	0.0
LinJ.29.0010	LinJ.15.1080	502182853336224	0.0
LinJ.29.0010	LinJ.11.0220	612466559350944	0.0
LinJ.29.0010	LinJ.06.0290	59990240636147	0.0
LinJ.29.0010	LinJ.34.0170	518189540182541	-15.95
LinJ.29.0010	LinJ.29.0670	784863645722931	0.0
LinJ.29.0010	LinJ.29.2420	517205883734153	-6.7
LinJ.29.0010	LinJ.20.1270	69293567986731	0.0
LinJ.29.0010	LinJ.36.6960	527937100288396	-1.37
LinJ.29.0010	LinJ.34.2160	653471920567969	0.0
LinJ.29.0010	LinJ.31.2400	534454216451523	0.0
LinJ.26.0770	LinJ.06.0290	784863645722931	0.0
LinJ.26.0770	LinJ.35.1390	761267145870213	0.0
LinJ.26.0770	LinJ.34.2160	784863645722931	0.0
LinJ.26.0770	LinJ.31.2400	716914757491136	0.0
LinJ.26.0770	LinJ.29.0010	637923446248542	-1.01
LinJ.25.2230	LinJ.27.2360	475173029805325	0.0
LinJ.25.2230	LinJ.27.0580	468574647114193	0.0
LinJ.25.2230	LinJ.11.0270	475173029805325	0.0
LinJ.25.2230	LinJ.07.0420	475173029805325	-3.04
LinJ.25.2230	LinJ.05.0960	468574647114193	0.0
LinJ.25.2230	LinJ.36.6960	468574647114193	-2.4
LinJ.25.2230	LinJ.30.2100	475173029805325	-3.0
LinJ.25.2230	LinJ.36.5040	624989509814593	0.0
LinJ.25.2230	LinJ.36.2270	537862862228394	-4.06
LinJ.25.2230	LinJ.34.3270	56878738528933	-21.16
LinJ.25.2230	LinJ.11.0220	668874867602536	0.0
LinJ.25.2230	LinJ.04.1220	71238677408308	-9.68
LinJ.25.2230	LinJ.29.0670	690609517134583	0.0
LinJ.25.2230	LinJ.36.2070	502182853336224	-39.02
LinJ.25.2230	LinJ.36.2870	73031268419237	0.0
LinJ.25.2230	LinJ.35.1390	560022195202352	0.0
LinJ.25.2230	LinJ.34.2160	69293567986731	0.0
LinJ.25.2230	LinJ.28.1240	534454216451523	0.0
LinJ.25.2230	LinJ.26.0380	518189540182541	0.0
LinJ.23.0050	LinJ.36.5040	762172183039384	0.0
LinJ.23.0050	LinJ.27.2360	678427995963585	0.0
LinJ.23.0050	LinJ.27.0580	617841357825748	0.0
LinJ.23.0050	LinJ.11.0220	573039365910715	0.0
LinJ.23.0050	LinJ.05.0960	617841357825748	0.0
LinJ.23.0050	LinJ.35.1390	711360157715693	0.0
LinJ.21.1820	LinJ.36.5040	468574647114193	0.0
LinJ.21.1820	LinJ.27.2360	468574647114193	0.0
LinJ.21.1820	LinJ.09.1160	468574647114193	0.0
LinJ.21.1820	LinJ.05.0960	475173029805325	0.0
LinJ.21.1820	LinJ.35.1390	475173029805325	0.0
LinJ.21.1820	LinJ.28.1240	475173029805325	0.0
LinJ.21.1820	LinJ.11.0220	63158530397769	0.0
LinJ.21.1820	LinJ.26.1970	761267145870213	0.0
LinJ.21.1820	LinJ.29.0670	784863645722931	0.0
LinJ.21.1820	LinJ.01.0110	612466559350944	0.0
LinJ.21.1820	LinJ.26.0040	518189540182541	0.0
LinJ.21.1820	LinJ.24.1610	794623136411162	0.0
LinJ.21.1820	LinJ.25.2220	534454216451523	0.0
LinJ.21.1820	LinJ.16.0260	54746723760451	-5.42
LinJ.21.1820	LinJ.34.2160	653471920567969	0.0
LinJ.06.0890	LinJ.36.6190	468574647114193	0.0
LinJ.06.0890	LinJ.36.4670	468574647114193	0.0
LinJ.06.0890	LinJ.34.4100	475173029805325	0.0
LinJ.06.0890	LinJ.27.0580	468574647114193	0.0
LinJ.06.0890	LinJ.12.0580	475173029805325	0.0
LinJ.06.0890	LinJ.05.0960	468574647114193	0.0
LinJ.06.0890	LinJ.36.2070	475173029805325	0.0
LinJ.06.0890	LinJ.36.6960	468574647114193	0.0
LinJ.06.0890	LinJ.07.0570	497609469506497	0.0
LinJ.06.0890	LinJ.34.1660	775106719254851	0.0
LinJ.06.0890	LinJ.27.2360	527937100288396	0.0
LinJ.06.0890	LinJ.11.0220	60142198009359	0.0
LinJ.06.0890	LinJ.07.0420	534454216451523	0.0
LinJ.06.0890	LinJ.04.1220	654322981097303	0.0
LinJ.06.0890	LinJ.35.0240	571160772649116	0.0
LinJ.06.0890	LinJ.23.1220	534454216451523	0.0
LinJ.06.0890	LinJ.30.2380	537175653219417	0.0
LinJ.06.0890	LinJ.29.2420	518189540182541	0.0
LinJ.06.0890	LinJ.33.0260	534454216451523	0.0
LinJ.06.0890	LinJ.18.0200	518189540182541	0.0
LinJ.06.0890	LinJ.36.7060	518189540182541	0.0
LinJ.06.0890	LinJ.36.2870	653471920567969	0.0
LinJ.06.0890	LinJ.35.2780	537883636147082	0.0
LinJ.06.0890	LinJ.34.0150	518189540182541	0.0
LinJ.06.0890	LinJ.29.0010	560022195202352	0.0
LinJ.06.0890	LinJ.26.0770	784863645722931	0.0
LinJ.06.0890	LinJ.25.2230	502182853336224	0.0
LinJ.06.0890	LinJ.23.0050	69293567986731	0.0
LinJ.06.0890	LinJ.21.1820	616190823921982	0.0
LinJ.09.1160	LinJ.36.2390	468574647114193	0.0
LinJ.09.1160	LinJ.35.0110	497609469506497	0.0
LinJ.09.1160	LinJ.34.4100	468574647114193	0.0
LinJ.09.1160	LinJ.34.3270	475173029805325	0.0
LinJ.09.1160	LinJ.33.1940	468574647114193	0.0
LinJ.09.1160	LinJ.21.1670	475173029805325	0.0
LinJ.09.1160	LinJ.36.5040	56878738528933	0.0
LinJ.09.1160	LinJ.36.4670	654994814505532	0.0
LinJ.09.1160	LinJ.36.3000	687904133308836	0.0
LinJ.09.1160	LinJ.34.1930	537883636147082	0.0
LinJ.09.1160	LinJ.34.1660	537862862228394	0.0
LinJ.09.1160	LinJ.33.1150	537883636147082	0.0
LinJ.09.1160	LinJ.27.2570	594063056108436	0.0
LinJ.09.1160	LinJ.27.2360	654994814505532	0.0
LinJ.09.1160	LinJ.24.2120	60463457194062	0.0
LinJ.09.1160	LinJ.22.0600	502182853336224	0.0
LinJ.09.1160	LinJ.22.0220	534454216451523	0.0
LinJ.09.1160	LinJ.15.1080	566669173000831	0.0
LinJ.09.1160	LinJ.09.1550	599494479485292	0.0
LinJ.04.1220	LinJ.05.0960	671299968197588	0.0
LinJ.03.0590	LinJ.05.0960	475173029805325	0.0
LinJ.03.0590	LinJ.27.2570	537883636147082	-17.26
LinJ.28.3090	LinJ.06.0910	475173029805325	-12.83
LinJ.28.3090	LinJ.35.0110	59990240636147	-15.32
LinJ.28.3090	LinJ.30.2780	594063056108436	0.0
LinJ.28.3090	LinJ.06.0290	671245432682567	0.0
LinJ.28.3090	LinJ.03.0590	534454216451523	-22.5
LinJ.28.3090	LinJ.28.2600	566669173000831	-15.46
LinJ.34.2160	LinJ.36.6190	492979135899889	0.0
LinJ.34.2160	LinJ.22.0600	480110473011539	0.0
LinJ.34.2160	LinJ.07.0180	485818216785545	0.0
LinJ.34.2160	LinJ.36.3160	489449432682511	0.0
LinJ.34.2160	LinJ.36.1320	485818216785545	0.0
LinJ.34.2160	LinJ.36.5040	755098216352997	0.0
LinJ.34.2160	LinJ.36.4670	617347269232751	0.0
LinJ.34.2160	LinJ.36.1220	654322981097303	0.0
LinJ.34.2160	LinJ.34.4100	778796718315234	0.0
LinJ.34.2160	LinJ.34.3270	59990240636147	0.0
LinJ.34.2160	LinJ.30.2780	54746723760451	0.0
LinJ.34.2160	LinJ.27.2360	732082805460496	0.0
LinJ.34.2160	LinJ.24.2120	643580288574405	0.0
LinJ.34.2160	LinJ.22.0220	784863645722931	0.0
LinJ.34.2160	LinJ.15.1080	659615737872987	0.0
LinJ.34.2160	LinJ.11.0220	551177434155631	0.0
LinJ.34.2160	LinJ.09.1160	732082805460496	0.0
LinJ.34.2160	LinJ.07.0420	678427995963585	0.0
LinJ.34.2160	LinJ.03.0590	729362739681704	0.0
LinJ.34.2160	LinJ.31.2980	729362739681704	0.0
LinJ.34.2160	LinJ.25.1090	54156195951174	0.0
LinJ.34.2160	LinJ.19.1480	65683545715068	0.0
LinJ.34.2160	LinJ.06.0910	54746723760451	0.0
LinJ.34.2160	LinJ.23.1220	638598476964483	0.0
LinJ.34.2160	LinJ.15.1540	808041159262452	0.0
LinJ.34.2160	LinJ.26.0040	612466559350944	0.0
LinJ.34.2160	LinJ.29.2420	763290316888037	0.0
LinJ.34.2160	LinJ.25.2220	654322981097303	0.0
LinJ.34.2160	LinJ.33.0260	517291533396913	0.0
LinJ.34.2160	LinJ.36.2070	654322981097303	0.0
LinJ.34.2160	LinJ.25.1160	575580856437739	0.0
LinJ.34.2160	LinJ.24.0370	531497329786227	0.0
LinJ.34.2160	LinJ.18.0200	826699176499176	0.0
LinJ.34.2160	LinJ.36.6960	763290316888037	0.0
LinJ.34.2160	LinJ.36.2870	54746723760451	0.0
LinJ.34.2160	LinJ.35.2780	654322981097303	0.0
LinJ.34.2160	LinJ.35.1390	75844717848742	0.0
LinJ.24.0780	LinJ.15.1080	475173029805325	0.0
LinJ.24.0780	LinJ.35.1390	468574647114193	0.0
LinJ.24.0780	LinJ.31.2400	475173029805325	0.0
LinJ.24.0780	LinJ.36.5040	594063056108436	0.0
LinJ.24.0780	LinJ.27.2360	518189540182541	0.0
LinJ.24.0780	LinJ.22.0600	531275175146169	-12.45
LinJ.24.0780	LinJ.09.1160	518189540182541	0.0
LinJ.04.1140	LinJ.35.0110	761267145870213	-17.52
LinJ.04.1140	LinJ.34.4100	763290316888037	-1.54
LinJ.04.1140	LinJ.34.0140	653471920567969	-0.82
LinJ.04.1140	LinJ.30.2780	589168191088846	0.0
LinJ.04.1140	LinJ.09.1160	714972455947886	0.0
LinJ.04.1140	LinJ.04.1220	617841357825748	-22.37
LinJ.04.1140	LinJ.04.1170	73031268419237	0.0
LinJ.04.1140	LinJ.03.0590	59990240636147	-1.47
LinJ.04.1140	LinJ.28.3090	711992901443013	-23.93
LinJ.04.1140	LinJ.34.2160	826699176499176	0.0
LinJ.04.1140	LinJ.24.0780	617841357825748	-10.42
LinJ.04.1140	LinJ.18.0560	631218160498618	0.0
LinJ.04.1140	LinJ.07.0570	800417618412858	0.0
LinJ.36.5040	LinJ.36.6190	500245401306935	0.0
LinJ.35.1390	LinJ.36.6190	468574647114193	0.0
LinJ.35.1390	LinJ.36.4670	468574647114193	0.0
LinJ.35.1390	LinJ.01.0110	462155425036376	0.0
LinJ.35.1390	LinJ.33.0260	475173029805325	0.0
LinJ.35.1390	LinJ.24.0370	475173029805325	0.0
LinJ.35.1390	LinJ.18.0200	468574647114193	0.0
LinJ.35.1390	LinJ.36.5040	594063056108436	0.0
LinJ.35.1390	LinJ.34.4100	558699123170067	0.0
LinJ.35.1390	LinJ.34.3270	502182853336224	0.0
LinJ.35.1390	LinJ.22.0220	537862862228394	0.0
LinJ.35.1390	LinJ.12.0580	624989509814593	0.0
LinJ.35.1390	LinJ.05.0960	56878738528933	0.0
LinJ.35.1390	LinJ.04.1220	761267145870213	0.0
LinJ.35.1390	LinJ.36.4180	761267145870213	0.0
LinJ.35.1390	LinJ.34.0170	537862862228394	0.0
LinJ.35.1390	LinJ.31.2980	537862862228394	0.0
LinJ.35.1390	LinJ.25.1090	54156195951174	0.0
LinJ.35.1390	LinJ.23.1220	560022195202352	0.0
LinJ.35.1390	LinJ.26.0040	527937100288396	0.0
LinJ.35.1390	LinJ.18.0510	518189540182541	0.0
LinJ.35.1390	LinJ.29.2420	748727689267839	0.0
LinJ.35.1390	LinJ.34.3140	617841357825748	0.0
LinJ.35.1390	LinJ.36.6960	502182853336224	0.0
LinJ.35.1390	LinJ.36.2870	523081147748451	0.0
LinJ.18.0560	LinJ.36.6190	468574647114193	0.0
LinJ.18.0560	LinJ.36.4670	487265677378906	0.0
LinJ.18.0560	LinJ.22.0600	475173029805325	0.0
LinJ.18.0560	LinJ.12.0580	475173029805325	0.0
LinJ.18.0560	LinJ.11.0220	488596269129542	0.0
LinJ.18.0560	LinJ.06.0290	481432141034051	0.0
LinJ.18.0560	LinJ.03.0590	468574647114193	0.0
LinJ.18.0560	LinJ.36.4640	495169498334383	0.0
LinJ.18.0560	LinJ.06.0910	468574647114193	0.0
LinJ.18.0560	LinJ.29.0670	489449432682511	0.0
LinJ.18.0560	LinJ.31.2890	485818216785545	0.0
LinJ.18.0560	LinJ.36.2070	468574647114193	0.0
LinJ.18.0560	LinJ.34.0830	475173029805325	0.0
LinJ.18.0560	LinJ.36.6960	475173029805325	0.0
LinJ.18.0560	LinJ.35.2780	475173029805325	0.0
LinJ.18.0560	LinJ.32.1940	475173029805325	0.0
LinJ.18.0560	LinJ.31.2400	475173029805325	0.0
LinJ.18.0560	LinJ.30.2540	468574647114193	0.0
LinJ.18.0560	LinJ.30.2480	475173029805325	0.0
LinJ.18.0560	LinJ.29.0010	468574647114193	0.0
LinJ.18.0560	LinJ.36.3000	761267145870213	0.0
LinJ.18.0560	LinJ.36.2390	69293567986731	0.0
LinJ.18.0560	LinJ.36.1220	534454216451523	0.0
LinJ.18.0560	LinJ.34.4100	687904133308836	0.0
LinJ.18.0560	LinJ.33.1150	802981083411501	0.0
LinJ.18.0560	LinJ.28.0250	6397203385371	0.0
LinJ.18.0560	LinJ.27.2360	534454216451523	0.0
LinJ.18.0560	LinJ.27.2360	534454216451523	0.0
LinJ.18.0560	LinJ.21.1670	654994814505532	0.0
LinJ.18.0560	LinJ.18.0290	75912426358047	0.0
LinJ.18.0560	LinJ.15.1080	527937100288396	0.0
LinJ.18.0560	LinJ.09.1160	594063056108436	0.0
LinJ.18.0560	LinJ.07.0420	534454216451523	0.0
LinJ.18.0560	LinJ.04.1220	761267145870213	0.0
LinJ.18.0560	LinJ.31.2980	564602620811266	0.0
LinJ.18.0560	LinJ.27.0790	566669173000831	0.0
LinJ.18.0560	LinJ.26.1970	784863645722931	0.0
LinJ.18.0560	LinJ.15.1540	566669173000831	0.0
LinJ.18.0560	LinJ.26.2290	687904133308836	0.0
LinJ.18.0560	LinJ.29.2420	564602620811266	0.0
LinJ.18.0560	LinJ.25.2220	616190823921982	0.0
LinJ.18.0560	LinJ.36.1320	594063056108436	0.0
LinJ.18.0560	LinJ.34.3140	64145450325003	0.0
LinJ.18.0560	LinJ.24.0370	616190823921982	0.0
LinJ.18.0560	LinJ.18.0200	537883636147082	0.0
LinJ.18.0560	LinJ.36.7060	537883636147082	0.0
LinJ.18.0560	LinJ.35.1390	534454216451523	0.0
LinJ.18.0560	LinJ.34.2160	826249733365372	0.0
LinJ.18.0560	LinJ.34.0150	518189540182541	0.0
LinJ.18.0560	LinJ.32.3830	502182853336224	0.0
LinJ.18.0560	LinJ.30.0170	654994814505532	0.0
LinJ.18.0560	LinJ.28.2660	517205883734153	0.0
LinJ.18.0560	LinJ.28.1240	502182853336224	0.0
LinJ.18.0560	LinJ.25.2230	53730894203105	0.0
LinJ.18.0560	LinJ.25.1210	518189540182541	0.0
LinJ.18.0560	LinJ.23.0050	75844717848742	0.0
LinJ.18.0560	LinJ.19.0710	566669173000831	0.0
LinJ.07.0570	LinJ.36.4670	468574647114193	0.0
LinJ.07.0570	LinJ.36.2270	475173029805325	0.0
LinJ.07.0570	LinJ.05.0960	475173029805325	0.0
LinJ.07.0570	LinJ.34.0170	468574647114193	0.0
LinJ.07.0570	LinJ.27.0790	475173029805325	0.0
LinJ.07.0570	LinJ.06.0910	468574647114193	0.0
LinJ.07.0570	LinJ.28.2600	487265677378906	0.0
LinJ.07.0570	LinJ.15.1540	475173029805325	0.0
LinJ.07.0570	LinJ.33.0260	475173029805325	0.0
LinJ.07.0570	LinJ.36.2070	468574647114193	0.0
LinJ.07.0570	LinJ.34.3140	497609469506497	0.0
LinJ.07.0570	LinJ.25.1160	475173029805325	0.0
LinJ.07.0570	LinJ.32.3830	475173029805325	0.0
LinJ.07.0570	LinJ.31.2320	468574647114193	0.0
LinJ.07.0570	LinJ.25.2230	468574647114193	0.0
LinJ.07.0570	LinJ.16.0550	468574647114193	0.0
LinJ.07.0570	LinJ.36.6190	56878738528933	0.0
LinJ.07.0570	LinJ.36.3000	673727705594905	0.0
LinJ.07.0570	LinJ.34.4100	531275175146169	0.0
LinJ.07.0570	LinJ.34.1660	629025153823958	0.0
LinJ.07.0570	LinJ.27.2360	560022195202352	0.0
LinJ.07.0570	LinJ.21.1670	560022195202352	0.0
LinJ.07.0570	LinJ.18.0290	56878738528933	0.0
LinJ.07.0570	LinJ.15.1080	654994814505532	0.0
LinJ.07.0570	LinJ.09.1160	518189540182541	0.0
LinJ.07.0570	LinJ.07.0350	56878738528933	0.0
LinJ.07.0570	LinJ.06.0290	596670142284013	0.0
LinJ.07.0570	LinJ.04.1220	628651514436435	0.0
LinJ.07.0570	LinJ.04.1170	537883636147082	0.0
LinJ.07.0570	LinJ.36.3160	59990240636147	0.0
LinJ.07.0570	LinJ.26.1970	66418698047586	0.0
LinJ.07.0570	LinJ.25.0760	627008800949535	0.0
LinJ.07.0570	LinJ.36.6280	517205883734153	0.0
LinJ.07.0570	LinJ.29.0670	564602620811266	0.0
LinJ.07.0570	LinJ.09.1180	620667808901567	0.0
LinJ.07.0570	LinJ.01.0110	74078571190924	0.0
LinJ.07.0570	LinJ.30.2380	634811359582364	0.0
LinJ.07.0570	LinJ.26.0040	820638294635851	0.0
LinJ.07.0570	LinJ.28.3090	56878738528933	0.0
LinJ.07.0570	LinJ.18.0510	628651514436435	0.0
LinJ.07.0570	LinJ.25.2220	56878738528933	0.0
LinJ.07.0570	LinJ.25.2220	56878738528933	0.0
LinJ.07.0570	LinJ.16.0260	628651514436435	0.0
LinJ.07.0570	LinJ.36.0250	803451042671544	0.0
LinJ.07.0570	LinJ.29.1240	637923446248542	0.0
LinJ.07.0570	LinJ.24.0370	502182853336224	0.0
LinJ.07.0570	LinJ.36.6960	560022195202352	0.0
LinJ.07.0570	LinJ.36.2870	701445160983486	0.0
LinJ.07.0570	LinJ.35.1390	527937100288396	0.0
LinJ.07.0570	LinJ.34.2160	780586011508082	0.0
LinJ.07.0570	LinJ.34.0150	527937100288396	0.0
LinJ.07.0570	LinJ.32.2600	537862862228394	0.0
LinJ.07.0570	LinJ.32.1090	596082199749807	0.0
LinJ.07.0570	LinJ.30.2540	502182853336224	0.0
LinJ.07.0570	LinJ.30.2480	502182853336224	0.0
LinJ.07.0570	LinJ.30.2100	534454216451523	0.0
LinJ.07.0570	LinJ.30.0170	502182853336224	0.0
LinJ.07.0570	LinJ.28.1240	518189540182541	0.0
LinJ.07.0570	LinJ.26.0770	748727689267839	0.0
LinJ.07.0570	LinJ.23.0050	537862862228394	0.0
LinJ.07.0570	LinJ.21.1820	527937100288396	0.0
LinJ.07.0570	LinJ.18.0560	537883636147082	0.0
LinJ.07.0570	LinJ.18.0480	560022195202352	0.0
LinJ.07.0570	LinJ.17.0080	687904133308836	0.0
LinJ.07.0570	LinJ.10.0310	594063056108436	0.0
LinJ.03.0190	LinJ.27.2360	468574647114193	0.0
LinJ.03.0190	LinJ.11.0220	477241384536433	0.0
LinJ.03.0190	LinJ.25.2220	475173029805325	-7.63
LinJ.03.0190	LinJ.31.2400	475173029805325	-10.36
LinJ.03.0190	LinJ.36.5040	566669173000831	0.0
LinJ.03.0190	LinJ.36.4670	654994814505532	-3.54
LinJ.03.0190	LinJ.30.2780	684103589147178	0.0
LinJ.03.0190	LinJ.19.1480	534454216451523	-11.93
LinJ.03.0190	LinJ.35.1390	566669173000831	0.0
LinJ.03.0190	LinJ.18.0560	594063056108436	0.0
LinJ.03.0190	LinJ.07.0570	667910668147756	0.0
LinJ.01.0140	LinJ.32.2540	612466559350944	-9.43
LinJ.34.0940	LinJ.18.0450	510507311374626	-1.2
LinJ.08.0960	LinJ.27.0980	690609517134583	-16.67
LinJ.29.0860	LinJ.18.0450	487265677378906	-33.77
LinJ.29.0860	LinJ.22.1380	628651514436435	-17.3
LinJ.32.3230	LinJ.34.0070	634811359582364	0.0
LinJ.16.0950	LinJ.18.0450	464517617070655	-7.91
LinJ.16.0930	LinJ.35.3670	480110473011539	0.0
LinJ.16.0930	LinJ.26.2250	475173029805325	0.0
LinJ.16.0930	LinJ.16.0950	480789846717341	0.0
LinJ.16.0930	LinJ.34.4390	734513762868788	0.0
LinJ.16.0930	LinJ.34.0940	503173089595473	0.0
LinJ.16.0930	LinJ.08.0960	631218160498618	0.0
LinJ.29.1790	LinJ.21.0070	800417618412858	0.0
LinJ.30.1550	LinJ.10.1260	59990240636147	-16.31
LinJ.28.2860	LinJ.32.0870	54746723760451	0.0
LinJ.28.2860	LinJ.30.1550	617841357825748	0.0
LinJ.28.2860	LinJ.19.0350	517291533396913	0.0
LinJ.10.1260	LinJ.35.4070	619285516870157	-31.89
LinJ.10.1260	LinJ.22.1380	801256255917882	-20.6
LinJ.08.0320	LinJ.21.0070	502182853336224	-5.78
LinJ.36.0340	LinJ.23.1660	761267145870213	-25.4
LinJ.36.0340	LinJ.30.1550	839147894258913	-8.7
LinJ.33.1850	LinJ.23.1660	803451042671544	-0.26
LinJ.27.2390	LinJ.27.0980	54746723760451	-12.8
LinJ.27.2390	LinJ.34.0070	690609517134583	0.0
LinJ.27.2390	LinJ.36.3570	761267145870213	0.0
LinJ.27.0980	LinJ.29.0860	711360157715693	-24.15
LinJ.31.2590	LinJ.10.1260	513907751200813	0.0
LinJ.31.2590	LinJ.16.0950	753545370030738	0.0
LinJ.31.2590	LinJ.16.0930	54156195951174	0.0
LinJ.20.0060	LinJ.27.0980	637923446248542	-4.63
LinJ.20.0060	LinJ.34.0070	64145450325003	0.0
LinJ.20.0060	LinJ.34.4270	732827386995207	-35.62
LinJ.20.0060	LinJ.33.1690	653471920567969	-1.81
LinJ.20.0060	LinJ.31.2590	584558852348042	0.0
LinJ.20.0060	LinJ.28.2100	826249733365372	0.0
LinJ.20.0060	LinJ.24.2110	784863645722931	0.0
LinJ.36.3570	LinJ.34.4390	654322981097303	0.0
LinJ.36.3570	LinJ.32.2540	718084176976889	0.0
LinJ.36.3570	LinJ.32.0870	67905801999047	0.0
LinJ.36.3570	LinJ.21.0070	755098216352997	0.0
LinJ.36.3570	LinJ.10.1260	617841357825748	0.0
LinJ.36.3570	LinJ.29.0860	634811359582364	0.0
LinJ.36.3570	LinJ.27.0980	617841357825748	0.0
LinJ.36.3570	LinJ.36.0340	832744867897091	0.0
LinJ.36.3570	LinJ.26.0780	69293567986731	0.0
LinJ.16.1630	LinJ.36.3570	715159791288388	0.0
LinJ.34.0070	LinJ.18.0450	475173029805325	0.0
LinJ.34.0070	LinJ.35.3670	758171328369389	0.0
LinJ.34.0070	LinJ.34.4390	596082199749807	0.0
LinJ.34.0070	LinJ.31.0060	714972455947886	0.0
LinJ.34.0070	LinJ.21.0070	566669173000831	0.0
LinJ.34.0070	LinJ.29.0860	537883636147082	0.0
LinJ.34.0070	LinJ.27.0980	654341804871122	0.0
LinJ.34.0070	LinJ.33.1730	684103589147178	0.0
LinJ.34.0070	LinJ.19.0350	527937100288396	0.0
LinJ.34.0070	LinJ.36.0340	612252862511496	0.0
LinJ.34.0070	LinJ.25.1360	502182853336224	0.0
LinJ.34.4270	LinJ.18.0450	589765600679106	-2.67
LinJ.34.4270	LinJ.06.1090	668731502536329	0.0
LinJ.34.4270	LinJ.01.0160	64739631154956	0.0
LinJ.34.4270	LinJ.15.0200	667555972473314	-34.74
LinJ.34.4270	LinJ.29.1790	6397203385371	0.0
LinJ.34.4270	LinJ.25.1360	737765517006289	-6.8
LinJ.34.4270	LinJ.16.0930	802981083411501	0.0
LinJ.34.4270	LinJ.32.3230	68176879794108	-0.07
LinJ.34.4270	LinJ.36.3570	803451042671544	0.0
LinJ.31.0860	LinJ.29.1790	548579383756627	0.0
LinJ.31.0860	LinJ.34.4270	718084176976889	-2.21
LinJ.08.0950	LinJ.34.4390	667595370717935	-25.38
LinJ.08.0950	LinJ.34.0070	687904133308836	0.0
LinJ.08.0950	LinJ.34.4270	654322981097303	-21.86
LinJ.08.0950	LinJ.33.1690	780586011508082	-12.59
LinJ.08.0950	LinJ.31.0860	667595370717935	-10.76
LinJ.08.0950	LinJ.24.2110	679993686021234	0.0
LinJ.33.1690	LinJ.21.0070	531275175146169	-5.88
LinJ.33.1690	LinJ.18.0450	659492831804138	-0.85
LinJ.33.1690	LinJ.06.1090	753545370030738	0.0
LinJ.33.1690	LinJ.16.0930	755098216352997	0.0
LinJ.33.1690	LinJ.36.3570	690609517134583	0.0
LinJ.33.1690	LinJ.34.4270	800417618412858	-4.54
LinJ.28.2100	LinJ.36.0560	718608381211389	0.0
LinJ.28.2100	LinJ.35.3670	73031268419237	0.0
LinJ.28.2100	LinJ.34.4390	59990240636147	0.0
LinJ.28.2100	LinJ.21.0070	729362739681704	0.0
LinJ.28.2100	LinJ.18.0450	826249733365372	0.0
LinJ.28.2100	LinJ.19.0350	676677063731594	0.0
LinJ.28.2100	LinJ.25.1360	637923446248542	0.0
LinJ.28.2100	LinJ.34.0070	64145450325003	0.0
LinJ.28.2100	LinJ.34.4270	711360157715693	0.0
LinJ.06.1240	LinJ.33.1690	588418248460587	-18.47
LinJ.06.1240	LinJ.28.2100	522621253165009	0.0
LinJ.06.1240	LinJ.24.2110	588364634793537	0.0
LinJ.24.2110	LinJ.36.0560	679993686021234	0.0
LinJ.24.2110	LinJ.21.0070	715159791288388	0.0
LinJ.24.2110	LinJ.18.0450	518189540182541	0.0
LinJ.24.2110	LinJ.10.1260	761267145870213	0.0
LinJ.24.2110	LinJ.27.0980	617841357825748	0.0
LinJ.24.2110	LinJ.08.0320	711360157715693	0.0
LinJ.24.2110	LinJ.36.0340	589168191088846	0.0
LinJ.24.2110	LinJ.36.3570	761267145870213	0.0
LinJ.24.2110	LinJ.33.1850	6397203385371	0.0
LinJ.24.2110	LinJ.33.1690	784863645722931	0.0
LinJ.24.2110	LinJ.27.2390	637923446248542	0.0
LinJ.24.2110	LinJ.27.2390	637923446248542	-2.59
LinJ.06.0120	LinJ.24.2110	784863645722931	0.0
LinJ.05.0320	LinJ.21.0070	763290316888037	0.0
LinJ.01.0470	LinJ.32.2540	531275175146169	0.0
LinJ.07.1030	LinJ.34.2710	560022195202352	0.0
LinJ.29.1920	LinJ.11.1200	745089668566373	0.0
LinJ.29.1920	LinJ.28.1120	839147894258913	-8.99
LinJ.29.1920	LinJ.34.3670	755385018884543	0.0
LinJ.29.1920	LinJ.34.3670	755385018884543	0.0
LinJ.11.1180	LinJ.11.1200	71238677408308	0.0
LinJ.11.1180	LinJ.28.1120	839147894258913	-8.99
LinJ.11.1180	LinJ.34.3670	755385018884543	0.0
LinJ.11.1180	LinJ.34.3670	755385018884543	0.0
LinJ.10.1400	LinJ.11.1200	709343849274542	0.0
LinJ.23.1980	LinJ.17.1540	531275175146169	0.0
LinJ.15.1550	LinJ.28.1120	784863645722931	-6.71
LinJ.06.0580	LinJ.29.0070	475173029805325	0.0
LinJ.06.0580	LinJ.10.1250	673727705594905	0.0
LinJ.11.1160	LinJ.17.1540	475173029805325	0.0
LinJ.11.1160	LinJ.34.2710	594063056108436	0.0
LinJ.11.1160	LinJ.04.0960	620312158540393	0.0
LinJ.34.0850	LinJ.34.3030	468574647114193	0.0
LinJ.34.0850	LinJ.28.1390	475173029805325	0.0
LinJ.34.0850	LinJ.35.0840	475173029805325	-14.85
LinJ.34.0850	LinJ.26.1550	566669173000831	0.0
LinJ.34.0850	LinJ.07.1000	704023845288454	-2.62
LinJ.34.0850	LinJ.03.0120	653471920567969	-5.98
LinJ.34.0850	LinJ.34.3670	755098216352997	0.0
LinJ.34.0850	LinJ.10.0940	654322981097303	0.0
LinJ.35.4060	LinJ.34.2710	475173029805325	0.0
LinJ.35.4060	LinJ.17.0700	60463457194062	0.0
LinJ.25.0260	LinJ.32.1260	487916740451958	0.0
LinJ.25.0260	LinJ.09.0720	482127497115224	0.0
LinJ.25.0260	LinJ.35.0840	473762470148381	0.0
LinJ.25.0260	LinJ.21.0740	643580288574405	0.0
LinJ.25.0260	LinJ.30.0900	702102736813492	0.0
LinJ.25.0260	LinJ.16.0760	643580288574405	0.0
LinJ.25.0260	LinJ.26.2730	54156195951174	0.0
LinJ.25.0260	LinJ.26.2730	54156195951174	0.0
LinJ.25.0260	LinJ.16.0540	503173089595473	0.0
LinJ.25.0260	LinJ.31.0580	578785984057611	0.0
LinJ.35.0780	LinJ.35.3370	615389109728867	0.0
LinJ.17.0680	LinJ.35.3370	485818216785545	0.0
LinJ.17.0680	LinJ.17.1540	499066893997322	0.0
LinJ.10.0780	LinJ.17.1540	564602620811266	0.0
LinJ.32.1060	LinJ.36.6860	739017638431257	-5.48
LinJ.32.1060	LinJ.36.6370	518693060933293	0.0
LinJ.32.1060	LinJ.34.3030	53730894203105	0.0
LinJ.32.1060	LinJ.34.2710	500245401306935	0.0
LinJ.32.1060	LinJ.34.0950	580289073446974	0.0
LinJ.32.1060	LinJ.35.4170	761267145870213	0.0
LinJ.32.1060	LinJ.33.2040	502182853336224	0.0
LinJ.10.0540	LinJ.35.4830	468574647114193	0.0
LinJ.10.0540	LinJ.17.1540	468574647114193	0.0
LinJ.10.0540	LinJ.36.6370	676677063731594	0.0
LinJ.10.0540	LinJ.14.0910	59123985122647	0.0
LinJ.10.0540	LinJ.06.1110	654322981097303	0.0
LinJ.10.0540	LinJ.30.3620	761267145870213	-17.05
LinJ.32.0830	LinJ.36.6370	653471920567969	0.0
LinJ.31.2060	LinJ.34.2710	468574647114193	0.0
LinJ.31.2060	LinJ.30.0940	475173029805325	0.0
LinJ.31.2060	LinJ.25.0260	467977830274245	0.0
LinJ.31.2060	LinJ.35.0320	475173029805325	0.0
LinJ.31.2060	LinJ.21.0300	56878738528933	0.0
LinJ.31.2060	LinJ.17.1540	527937100288396	0.0
LinJ.31.2060	LinJ.04.0960	66418698047586	0.0
LinJ.31.2060	LinJ.10.0540	56878738528933	-2.11
LinJ.31.2060	LinJ.34.3670	729362739681704	0.0
LinJ.31.2060	LinJ.27.0620	534454216451523	0.0
LinJ.31.2060	LinJ.36.2130	502182853336224	0.0
LinJ.33.1350	LinJ.04.0960	480410374784371	0.0
LinJ.33.1350	LinJ.34.2710	800417618412858	0.0
LinJ.33.1350	LinJ.17.1540	637923446248542	0.0
LinJ.32.2770	LinJ.17.1540	468574647114193	0.0
LinJ.32.2770	LinJ.34.3030	820638294635851	0.0
LinJ.32.2770	LinJ.21.0310	68176879794108	0.0
LinJ.32.2770	LinJ.07.1000	826699176499176	-6.68
LinJ.32.2770	LinJ.03.0120	718608381211389	-10.22
LinJ.32.2770	LinJ.35.1740	611207449159027	-13.76
LinJ.32.2770	LinJ.34.0950	758550891099441	0.0
LinJ.27.1450	LinJ.34.2710	517205883734153	0.0
LinJ.32.3460	LinJ.17.1540	502182853336224	0.0
LinJ.15.1530	LinJ.29.2620	475345437187927	-37.69
LinJ.15.1530	LinJ.35.2720	489449432682511	-74.12
LinJ.15.1530	LinJ.17.1540	761267145870213	0.0
LinJ.15.1530	LinJ.31.0580	556707679757631	0.0
LinJ.35.2250	LinJ.28.3060	60142198009359	0.0
LinJ.35.2250	LinJ.24.1440	761267145870213	-3.57
LinJ.35.2250	LinJ.21.2050	611207449159027	-25.2
LinJ.35.2250	LinJ.04.0440	521638334016201	-14.98
LinJ.35.2250	LinJ.27.0620	585238097986333	0.0
LinJ.35.2250	LinJ.11.1000	637043036127635	-0.62
LinJ.35.2250	LinJ.36.2140	63158530397769	0.0
LinJ.34.3030	LinJ.35.3930	617841357825748	0.0
LinJ.14.0920	LinJ.17.1540	794623136411162	0.0
LinJ.36.3430	LinJ.35.4830	596596826054652	0.0
LinJ.36.3430	LinJ.21.0300	6397203385371	0.0
LinJ.23.0550	LinJ.21.0310	47913306706102	0.0
LinJ.23.0550	LinJ.21.0060	484622052164494	-3.51
LinJ.23.0550	LinJ.35.3370	729362739681704	0.0
LinJ.23.0550	LinJ.26.0470	634811359582364	-13.31
LinJ.23.0550	LinJ.24.1440	652924505537607	-2.22
LinJ.23.0550	LinJ.21.0740	748727689267839	0.0
LinJ.23.0550	LinJ.21.0300	729362739681704	0.0
LinJ.23.0550	LinJ.15.0040	729362739681704	-13.22
LinJ.23.0550	LinJ.04.0960	760698992626369	0.0
LinJ.23.0550	LinJ.36.6330	564602620811266	0.0
LinJ.23.0550	LinJ.31.3280	850113806711284	-25.19
LinJ.23.0550	LinJ.22.1110	509432002833884	0.0
LinJ.23.0550	LinJ.04.0440	679993686021234	0.0
LinJ.33.3340	LinJ.36.3150	480110473011539	-0.72
LinJ.33.3340	LinJ.28.3060	755385018884543	0.0
LinJ.33.3340	LinJ.28.1390	617841357825748	0.0
LinJ.33.3340	LinJ.36.3860	653471920567969	0.0
LinJ.33.3340	LinJ.13.1320	803451042671544	-1.53
LinJ.33.3340	LinJ.21.2070	684103589147178	-8.91
LinJ.33.3340	LinJ.18.0020	678286169742431	0.0
LinJ.33.3340	LinJ.04.0680	653471920567969	0.0
LinJ.33.3340	LinJ.36.2140	739733765884452	0.0
LinJ.33.3340	LinJ.35.1230	763290316888037	0.0
LinJ.31.1150	LinJ.36.3860	631218160498618	0.0
LinJ.18.0020	LinJ.28.3060	475173029805325	0.0
LinJ.18.0020	LinJ.23.1880	475173029805325	0.0
LinJ.18.0020	LinJ.05.1140	468574647114193	0.0
LinJ.18.0020	LinJ.36.3360	468574647114193	0.0
LinJ.18.0020	LinJ.27.1710	475173029805325	0.0
LinJ.18.0020	LinJ.30.0940	475173029805325	0.0
LinJ.18.0020	LinJ.36.3750	468574647114193	0.0
LinJ.18.0020	LinJ.30.1310	468574647114193	0.0
LinJ.18.0020	LinJ.36.6370	617841357825748	0.0
LinJ.18.0020	LinJ.33.1040	503173089595473	0.0
LinJ.18.0020	LinJ.32.3040	654994814505532	0.0
LinJ.18.0020	LinJ.32.1160	594063056108436	0.0
LinJ.18.0020	LinJ.27.0860	56878738528933	0.0
LinJ.18.0020	LinJ.06.1110	596670142284013	0.0
LinJ.18.0020	LinJ.05.0830	534454216451523	0.0
LinJ.18.0020	LinJ.36.6340	518189540182541	0.0
LinJ.18.0020	LinJ.36.6330	527937100288396	0.0
LinJ.18.0020	LinJ.35.1740	637112101354501	0.0
LinJ.18.0020	LinJ.33.2670	537883636147082	0.0
LinJ.18.0020	LinJ.30.3620	75844717848742	0.0
LinJ.18.0020	LinJ.21.2050	502182853336224	0.0
LinJ.18.0020	LinJ.09.0980	684103589147178	0.0
LinJ.18.0020	LinJ.04.0570	594063056108436	0.0
LinJ.18.0020	LinJ.36.5160	534454216451523	0.0
LinJ.18.0020	LinJ.34.2100	657104525664463	0.0
LinJ.18.0020	LinJ.24.0870	531275175146169	0.0
LinJ.28.1050	LinJ.31.1650	653471920567969	0.0
LinJ.28.1050	LinJ.17.1540	531275175146169	0.0
LinJ.28.1050	LinJ.14.0910	523081147748451	0.0
LinJ.28.1050	LinJ.05.1100	737349496561386	-9.34
LinJ.28.1050	LinJ.27.0190	667910668147756	-10.54
LinJ.28.1050	LinJ.24.2220	654322981097303	-9.51
LinJ.28.1050	LinJ.36.5350	654322981097303	0.0
LinJ.28.1050	LinJ.36.2140	653471920567969	0.0
LinJ.28.1050	LinJ.36.0090	59990240636147	-7.51
LinJ.28.1050	LinJ.29.0060	671067072562805	0.0
LinJ.03.0120	LinJ.35.5300	711360157715693	0.0
LinJ.03.0120	LinJ.35.2200	59990240636147	0.0
LinJ.03.0120	LinJ.34.3030	630333132873123	0.0
LinJ.03.0120	LinJ.32.1130	667555972473314	0.0
LinJ.03.0120	LinJ.17.0700	646706724011553	0.0
LinJ.26.0140	LinJ.18.0650	47913306706102	0.0
LinJ.26.0140	LinJ.17.1540	468574647114193	0.0
LinJ.26.0140	LinJ.28.3060	718084176976889	0.0
LinJ.26.0140	LinJ.25.1740	779077738068666	-14.66
LinJ.26.0140	LinJ.21.0740	612252862511496	0.0
LinJ.26.0140	LinJ.11.1200	709623376603433	0.0
LinJ.16.0540	LinJ.34.2710	475173029805325	0.0
LinJ.16.0540	LinJ.26.1550	475173029805325	0.0
LinJ.16.0540	LinJ.26.1550	475173029805325	0.0
LinJ.16.0540	LinJ.36.5960	755098216352997	0.0
LinJ.16.0540	LinJ.35.5300	709343849274542	0.0
LinJ.16.0540	LinJ.29.1230	6397203385371	0.0
LinJ.16.0540	LinJ.28.3060	594063056108436	0.0
LinJ.16.0540	LinJ.28.3060	594063056108436	0.0
LinJ.16.0540	LinJ.26.0470	537862862228394	0.0
LinJ.16.0540	LinJ.23.1880	509432002833884	0.0
LinJ.16.0540	LinJ.22.0880	612466559350944	0.0
LinJ.16.0540	LinJ.20.0080	803451042671544	-11.83
LinJ.16.0540	LinJ.15.0040	779094568666579	-4.79
LinJ.16.0540	LinJ.06.0140	659492831804138	-3.76
LinJ.16.0540	LinJ.35.2270	704023845288454	-13.5
LinJ.16.0540	LinJ.33.1560	761267145870213	-17.36
LinJ.16.0540	LinJ.33.1560	761267145870213	0.0
LinJ.16.0540	LinJ.30.1270	655941628249894	0.0
LinJ.16.0540	LinJ.30.1270	655941628249894	0.0
LinJ.16.0540	LinJ.32.0470	714972455947886	0.0
LinJ.16.0540	LinJ.30.0940	560022195202352	0.0
LinJ.16.0540	LinJ.30.0940	560022195202352	0.0
LinJ.33.1470	LinJ.36.4910	460419954000024	0.0
LinJ.33.1470	LinJ.21.2070	475173029805325	-13.8
LinJ.33.1470	LinJ.17.1540	518189540182541	0.0
LinJ.33.1470	LinJ.28.1120	617841357825748	-8.48
LinJ.33.1470	LinJ.04.0570	502182853336224	-19.27
LinJ.33.1470	LinJ.36.5160	518189540182541	-13.57
LinJ.33.1470	LinJ.35.1310	71238677408308	-14.62
LinJ.33.1470	LinJ.32.1920	564602620811266	0.0
LinJ.33.1470	LinJ.04.0680	59990240636147	0.0
LinJ.33.1470	LinJ.35.4950	534454216451523	0.0
LinJ.33.1470	LinJ.35.4170	62731261669711	0.0
LinJ.10.1090	LinJ.33.1740	784863645722931	-10.71
LinJ.10.1090	LinJ.32.3520	56878738528933	0.0
LinJ.10.1090	LinJ.17.1540	56878738528933	0.0
LinJ.10.1090	LinJ.11.1200	596670142284013	0.0
LinJ.10.1090	LinJ.06.1110	657500995076116	0.0
LinJ.22.1210	LinJ.34.2710	468574647114193	0.0
LinJ.22.1210	LinJ.32.3520	475173029805325	0.0
LinJ.22.1210	LinJ.28.3060	475173029805325	0.0
LinJ.22.1210	LinJ.14.1510	475173029805325	-7.22
LinJ.22.1210	LinJ.31.0580	475173029805325	0.0
LinJ.22.1210	LinJ.04.0680	489449432682511	0.0
LinJ.22.1210	LinJ.28.3140	475173029805325	0.0
LinJ.22.1210	LinJ.27.2250	468574647114193	0.0
LinJ.22.1210	LinJ.24.0790	475173029805325	0.0
LinJ.22.1210	LinJ.36.6370	860513116785599	0.0
LinJ.22.1210	LinJ.35.2200	534454216451523	0.0
LinJ.22.1210	LinJ.29.0070	527937100288396	0.0
LinJ.22.1210	LinJ.22.0880	54156195951174	0.0
LinJ.22.1210	LinJ.20.0080	826699176499176	-7.87
LinJ.22.1210	LinJ.18.0650	56878738528933	0.0
LinJ.22.1210	LinJ.06.1110	714972455947886	0.0
LinJ.22.1210	LinJ.04.0960	781553829666153	0.0
LinJ.22.1210	LinJ.36.6330	518189540182541	-0.72
LinJ.22.1210	LinJ.36.3360	537862862228394	-0.19
LinJ.22.1210	LinJ.31.3280	578858806277511	-12.59
LinJ.22.1210	LinJ.36.3860	667595370717935	0.0
LinJ.22.1210	LinJ.02.0360	808041159262452	0.0
LinJ.22.1210	LinJ.30.0940	502182853336224	0.0
LinJ.22.1210	LinJ.17.1260	534454216451523	-7.9
LinJ.22.1210	LinJ.15.1270	589168191088846	-4.27
LinJ.22.1210	LinJ.32.0520	634811359582364	0.0
LinJ.22.1210	LinJ.27.0620	596670142284013	0.0
LinJ.22.1210	LinJ.27.0620	596670142284013	0.0
LinJ.22.1210	LinJ.15.1140	729362739681704	0.0
LinJ.22.1210	LinJ.36.2140	56878738528933	0.0
LinJ.22.1210	LinJ.35.1230	755098216352997	0.0
LinJ.22.1210	LinJ.35.0320	56878738528933	0.0
LinJ.22.1210	LinJ.33.0860	560022195202352	0.0
LinJ.22.1210	LinJ.32.3820	566669173000831	0.0
LinJ.22.1210	LinJ.32.2160	653471920567969	0.0
LinJ.22.1210	LinJ.30.3650	710699337530945	-2.45
LinJ.22.1210	LinJ.29.0060	616190823921982	0.0
LinJ.22.1210	LinJ.26.2740	637923446248542	0.0
LinJ.22.1210	LinJ.23.0380	734513762868788	-15.48
LinJ.32.2880	LinJ.33.2430	485467100453147	-18.81
LinJ.32.2880	LinJ.35.5300	527374803305499	0.0
LinJ.32.2880	LinJ.35.3930	617841357825748	-19.31
LinJ.32.2880	LinJ.17.1540	729379167219057	0.0
LinJ.33.0360	LinJ.35.3370	653471920567969	0.0
LinJ.33.0360	LinJ.34.2710	518189540182541	0.0
LinJ.33.0360	LinJ.28.1390	560022195202352	0.0
LinJ.33.0360	LinJ.26.1550	502182853336224	0.0
LinJ.33.0360	LinJ.21.0310	560022195202352	0.0
LinJ.33.0360	LinJ.21.0060	502182853336224	0.0
LinJ.33.0360	LinJ.17.1540	502182853336224	0.0
LinJ.33.0360	LinJ.14.0910	564010264281969	0.0
LinJ.33.0360	LinJ.11.1200	755098216352997	0.0
LinJ.36.3250	LinJ.36.5960	475173029805325	0.0
LinJ.16.1390	LinJ.35.5300	477963501089777	0.0
LinJ.16.1390	LinJ.24.1570	489449432682511	0.0
LinJ.16.1390	LinJ.26.0470	761267145870213	-18.62
LinJ.16.1390	LinJ.30.0900	54746723760451	-2.73
LinJ.16.1390	LinJ.06.0940	564010264281969	-9.92
LinJ.16.1390	LinJ.24.2220	761267145870213	-6.88
LinJ.33.2700	LinJ.21.0310	475173029805325	0.0
LinJ.33.2700	LinJ.21.0060	468574647114193	0.0
LinJ.33.2700	LinJ.17.1540	475173029805325	0.0
LinJ.33.2700	LinJ.08.1040	468574647114193	-8.5
LinJ.33.2700	LinJ.36.3750	468574647114193	0.0
LinJ.33.2700	LinJ.35.3280	487265677378906	-7.15
LinJ.33.2700	LinJ.35.3370	714972455947886	0.0
LinJ.33.2700	LinJ.34.2710	502182853336224	0.0
LinJ.33.2700	LinJ.27.1450	718608381211389	0.0
LinJ.33.2700	LinJ.17.0700	506968513677856	0.0
LinJ.33.2700	LinJ.10.0780	617841357825748	0.0
LinJ.33.2700	LinJ.33.0360	534454216451523	0.0
LinJ.33.2700	LinJ.22.1110	624989509814593	0.0
LinJ.33.2700	LinJ.09.0720	631218160498618	0.0
LinJ.33.2700	LinJ.36.3860	634811359582364	0.0
LinJ.33.2700	LinJ.34.3670	589168191088846	0.0
LinJ.33.2700	LinJ.35.0840	654994814505532	0.0
LinJ.33.2700	LinJ.35.0770	566669173000831	0.0
LinJ.33.2700	LinJ.32.0520	531275175146169	0.0
LinJ.33.2700	LinJ.35.3730	754148618452802	0.0
LinJ.31.2000	LinJ.24.1440	484622052164494	0.0
LinJ.31.2000	LinJ.35.3930	784863645722931	0.0
LinJ.31.2000	LinJ.34.0510	725780547249154	0.0
LinJ.31.2000	LinJ.33.1740	617841357825748	0.0
LinJ.31.2000	LinJ.20.0080	784863645722931	0.0
LinJ.31.2000	LinJ.17.1540	564602620811266	0.0
LinJ.31.2000	LinJ.16.0560	784863645722931	0.0
LinJ.31.2000	LinJ.04.0440	826699176499176	0.0
LinJ.31.2000	LinJ.30.0900	784863645722931	0.0
LinJ.31.2000	LinJ.09.0720	745089668566373	0.0
LinJ.31.2000	LinJ.35.0840	617841357825748	0.0
LinJ.31.2000	LinJ.35.0770	631218160498618	0.0
LinJ.31.2000	LinJ.11.0350	589168191088846	0.0
LinJ.31.2000	LinJ.33.2700	73031268419237	0.0
LinJ.14.0910	LinJ.35.3930	485818216785545	0.0
LinJ.14.0910	LinJ.33.1740	763290316888037	0.0
LinJ.14.0910	LinJ.29.0070	803451042671544	0.0
LinJ.14.0910	LinJ.26.0470	803451042671544	0.0
LinJ.14.0910	LinJ.25.1430	761267145870213	0.0
LinJ.14.0910	LinJ.21.0060	800417618412858	0.0
LinJ.35.3130	LinJ.22.0880	477241384536433	0.0
LinJ.35.3130	LinJ.26.1550	500245401306935	0.0
LinJ.35.3130	LinJ.25.0260	52535221019816	0.0
LinJ.21.0770	LinJ.24.0740	475173029805325	0.0
LinJ.21.0770	LinJ.30.2850	502182853336224	0.0
LinJ.21.0770	LinJ.34.0950	523081147748451	0.0
LinJ.21.0770	LinJ.33.1410	527937100288396	-10.41
LinJ.21.0770	LinJ.32.0470	683643588223617	0.0
LinJ.21.0770	LinJ.11.0350	594063056108436	-5.27
LinJ.21.0770	LinJ.15.1140	763290316888037	0.0
LinJ.21.0770	LinJ.36.5410	534454216451523	-3.13
LinJ.21.0770	LinJ.36.5350	690609517134583	-0.34
LinJ.21.0770	LinJ.35.1230	729362739681704	0.0
LinJ.21.0770	LinJ.27.1970	502182853336224	0.0
LinJ.28.0420	LinJ.31.0110	54156195951174	-20.52
LinJ.21.0720	LinJ.21.0310	475173029805325	0.0
LinJ.21.0720	LinJ.18.0650	534454216451523	0.0
LinJ.21.0720	LinJ.15.1270	634811359582364	-10.36
LinJ.21.0720	LinJ.27.0620	652924505537607	0.0
LinJ.21.0720	LinJ.36.5350	714972455947886	0.0
LinJ.20.1350	LinJ.05.1140	637923446248542	-4.42
LinJ.20.1350	LinJ.24.2220	755098216352997	-31.29
LinJ.20.1350	LinJ.36.5160	739017638431257	-18.15
LinJ.20.1350	LinJ.32.1910	711992901443013	-11.09
LinJ.20.1350	LinJ.32.0520	708547813453622	0.0
LinJ.20.1350	LinJ.36.0600	755098216352997	0.0
LinJ.20.1020	LinJ.17.1540	803451042671544	0.0
LinJ.20.1020	LinJ.07.1000	514944727251522	-17.08
LinJ.20.1020	LinJ.36.5400	611207449159027	-24.45
LinJ.20.1020	LinJ.36.2380	60463457194062	-1.6
LinJ.20.1020	LinJ.27.1970	604821336903133	0.0
LinJ.33.1840	LinJ.18.0650	489449432682511	0.0
LinJ.33.1840	LinJ.17.1540	47913306706102	0.0
LinJ.19.0910	LinJ.30.3650	467977830274245	-23.58
LinJ.19.0910	LinJ.15.0040	530937886685906	-19.01
LinJ.09.0950	LinJ.34.0950	483328622409854	0.0
LinJ.09.0950	LinJ.14.0910	530937886685906	0.0
LinJ.09.0950	LinJ.04.0960	564010264281969	0.0
LinJ.19.0820	LinJ.24.2400	800417618412858	0.0
LinJ.19.0820	LinJ.34.1880	75065193239079	0.0
LinJ.19.0820	LinJ.21.0310	702102736813492	0.0
LinJ.19.0820	LinJ.22.1110	580289073446974	0.0
LinJ.19.0820	LinJ.09.0950	514602206026827	0.0
LinJ.19.1480	LinJ.27.2570	468574647114193	-1.76
LinJ.19.1480	LinJ.05.0960	475173029805325	0.0
LinJ.19.1480	LinJ.35.5300	468574647114193	0.0
LinJ.19.1480	LinJ.29.0070	475173029805325	0.0
LinJ.19.1480	LinJ.26.0470	468574647114193	-2.02
LinJ.19.1480	LinJ.21.0300	468574647114193	0.0
LinJ.19.1480	LinJ.27.0580	534454216451523	0.0
LinJ.19.1480	LinJ.04.1220	714972455947886	-11.51
LinJ.19.1480	LinJ.34.2710	518189540182541	0.0
LinJ.19.1480	LinJ.21.0310	566669173000831	0.0
LinJ.19.1480	LinJ.14.0910	649697675467184	0.0
LinJ.19.1480	LinJ.11.1200	629025153823958	0.0
LinJ.26.0120	LinJ.35.4830	475173029805325	0.0
LinJ.26.0120	LinJ.35.4830	475173029805325	0.0
LinJ.26.0120	LinJ.32.3520	475173029805325	0.0
LinJ.26.0120	LinJ.28.3060	475173029805325	0.0
LinJ.26.0120	LinJ.28.3060	475173029805325	0.0
LinJ.26.0120	LinJ.29.2620	475173029805325	-8.32
LinJ.26.0120	LinJ.30.0800	761267145870213	-38.84
LinJ.26.0120	LinJ.30.0800	761267145870213	-38.84
LinJ.26.0120	LinJ.29.0070	654994814505532	0.0
LinJ.26.0120	LinJ.04.0960	711360157715693	0.0
LinJ.26.0120	LinJ.36.3360	537862862228394	-3.45
LinJ.06.1210	LinJ.23.1170	617841357825748	-10.69
LinJ.06.1210	LinJ.20.0720	522961118809317	-10.15
LinJ.06.1210	LinJ.36.3150	565262696926724	-25.46
LinJ.06.1210	LinJ.34.3030	637112101354501	0.0
LinJ.06.1210	LinJ.26.1550	54156195951174	0.0
LinJ.06.1210	LinJ.21.0310	553677558341922	0.0
LinJ.34.2100	LinJ.34.2710	676677063731594	0.0
LinJ.34.2100	LinJ.31.0110	755385018884543	-15.42
LinJ.34.2100	LinJ.26.1550	617841357825748	0.0
LinJ.34.2100	LinJ.26.0470	850113806711284	-28.53
LinJ.34.2100	LinJ.22.0880	657104525664463	0.0
LinJ.34.2100	LinJ.21.0300	716440890052342	0.0
LinJ.34.2100	LinJ.21.0060	729362739681704	-13.91
LinJ.34.2100	LinJ.17.1540	596082199749807	0.0
LinJ.34.2100	LinJ.06.1110	784863645722931	0.0
LinJ.34.2100	LinJ.04.0960	73031268419237	0.0
LinJ.34.2100	LinJ.29.2620	712997394432221	-3.1
LinJ.32.0470	LinJ.29.0070	468574647114193	0.0
LinJ.32.0470	LinJ.21.0060	468574647114193	0.0
LinJ.32.0470	LinJ.17.1540	468574647114193	0.0
LinJ.32.0470	LinJ.33.1740	508592586998135	0.0
LinJ.32.0470	LinJ.32.1160	580279736774653	0.0
LinJ.32.0470	LinJ.17.0700	530937886685906	0.0
LinJ.32.0470	LinJ.32.2770	654341804871122	0.0
LinJ.32.0470	LinJ.09.0720	73031268419237	0.0
LinJ.32.0470	LinJ.16.0760	534454216451523	0.0
LinJ.17.0110	LinJ.35.2720	802981083411501	-1.29
LinJ.17.0110	LinJ.30.1270	54156195951174	0.0
LinJ.17.0110	LinJ.32.1920	839147894258913	0.0
LinJ.12.0490	LinJ.34.2710	475173029805325	0.0
LinJ.12.0490	LinJ.17.1540	468574647114193	0.0
LinJ.12.0490	LinJ.18.0650	502182853336224	0.0
LinJ.12.0490	LinJ.06.1110	718084176976889	0.0
LinJ.32.3810	LinJ.35.2200	596082199749807	0.0
LinJ.32.3810	LinJ.17.1540	642396388981939	0.0
LinJ.32.3810	LinJ.11.1200	653471920567969	0.0
LinJ.32.3810	LinJ.07.0610	75844717848742	-15.53
LinJ.32.3810	LinJ.32.3820	634811359582364	0.0
LinJ.20.0110	LinJ.04.0960	778215059705988	0.0
LinJ.07.0060	LinJ.36.5960	468574647114193	0.0
LinJ.07.0060	LinJ.34.3030	560022195202352	0.0
LinJ.07.0060	LinJ.34.2710	502182853336224	0.0
LinJ.07.0060	LinJ.31.0110	594063056108436	-3.24
LinJ.07.0060	LinJ.28.1390	654994814505532	0.0
LinJ.07.0060	LinJ.17.1540	502182853336224	0.0
LinJ.07.0060	LinJ.11.1200	71238677408308	0.0
LinJ.07.0060	LinJ.13.1460	654994814505532	0.0
LinJ.07.0060	LinJ.13.0330	654994814505532	0.0
LinJ.07.0060	LinJ.10.0540	502182853336224	-21.55
LinJ.34.0120	LinJ.17.1540	468574647114193	0.0
LinJ.34.0120	LinJ.34.2710	518189540182541	0.0
LinJ.34.0120	LinJ.32.3520	537862862228394	0.0
LinJ.34.0120	LinJ.11.0180	737765517006289	-13.34
LinJ.34.0120	LinJ.31.3280	753545370030738	-15.5
LinJ.07.1160	LinJ.36.4690	500958958657332	-14.01
LinJ.07.1160	LinJ.34.2710	638598476964483	0.0
LinJ.07.1160	LinJ.28.3060	684103589147178	0.0
LinJ.07.1160	LinJ.26.1550	757239363427194	0.0
LinJ.07.1160	LinJ.30.3620	575580856437739	-11.82
LinJ.07.1160	LinJ.34.0950	755385018884543	0.0
LinJ.31.2350	LinJ.35.3930	54746723760451	0.0
LinJ.31.2350	LinJ.32.1160	611207449159027	0.0
LinJ.31.2350	LinJ.29.0070	820638294635851	0.0
LinJ.31.2350	LinJ.26.1550	637923446248542	0.0
LinJ.31.2350	LinJ.24.1440	509432002833884	0.0
LinJ.31.2350	LinJ.22.0013	653471920567969	0.0
LinJ.31.2350	LinJ.21.0300	683625588633507	0.0
LinJ.31.2350	LinJ.18.0650	509432002833884	0.0
LinJ.31.2350	LinJ.17.1540	594063056108436	0.0
LinJ.31.2350	LinJ.07.1000	575580856437739	0.0
LinJ.31.2350	LinJ.36.6340	680996275751479	0.0
LinJ.31.2350	LinJ.36.3360	629025153823958	0.0
LinJ.31.2350	LinJ.34.0630	612252862511496	0.0
LinJ.31.2350	LinJ.25.0780	69293567986731	0.0
LinJ.31.2350	LinJ.07.0060	612252862511496	0.0
LinJ.31.2350	LinJ.15.1270	803451042671544	0.0
LinJ.31.2350	LinJ.13.1320	773165455406192	0.0
LinJ.26.0310	LinJ.05.0830	468574647114193	-2.79
LinJ.26.0310	LinJ.36.3360	468574647114193	-24.87
LinJ.26.0310	LinJ.31.0580	468574647114193	0.0
LinJ.26.0310	LinJ.36.6370	714972455947886	0.0
LinJ.26.0310	LinJ.34.3030	518189540182541	0.0
LinJ.26.0310	LinJ.21.0310	500245401306935	0.0
LinJ.26.0310	LinJ.17.1540	527937100288396	0.0
LinJ.26.0310	LinJ.04.0960	799878203402832	0.0
LinJ.26.0310	LinJ.35.1310	525851022890697	-4.43
LinJ.18.0990	LinJ.34.3030	468574647114193	0.0
LinJ.18.0990	LinJ.35.3370	714972455947886	0.0
LinJ.18.0990	LinJ.04.0960	729362739681704	0.0
LinJ.18.0990	LinJ.35.1740	564010264281969	-8.31
LinJ.18.0990	LinJ.27.1710	624989509814593	-0.62
LinJ.18.0990	LinJ.36.3860	589765600679106	0.0
LinJ.18.0990	LinJ.24.2220	795517629967166	-12.6
LinJ.18.0990	LinJ.32.1920	709343849274542	0.0
LinJ.18.0990	LinJ.32.1920	709343849274542	0.0
LinJ.36.2890	LinJ.17.1540	487265677378906	0.0
LinJ.36.2890	LinJ.21.0060	687904133308836	-50.75
LinJ.36.2890	LinJ.04.0960	531237755082434	0.0
LinJ.36.2890	LinJ.05.0030	69293567986731	0.0
LinJ.36.2890	LinJ.35.0770	706944823359079	-0.65
LinJ.36.2890	LinJ.33.1010	73031268419237	-22.83
LinJ.36.2380	LinJ.36.5960	475173029805325	0.0
LinJ.36.2380	LinJ.35.4830	475173029805325	0.0
LinJ.36.2380	LinJ.28.3060	468574647114193	0.0
LinJ.36.2380	LinJ.21.0310	475173029805325	0.0
LinJ.36.2380	LinJ.36.0950	475173029805325	-26.32
LinJ.36.2380	LinJ.31.0580	475173029805325	0.0
LinJ.36.2380	LinJ.36.5350	497609469506497	0.0
LinJ.36.2380	LinJ.36.6370	59990240636147	0.0
LinJ.36.2380	LinJ.35.2200	560022195202352	0.0
LinJ.36.2380	LinJ.30.0900	531275175146169	-10.41
LinJ.36.2380	LinJ.17.0990	725780547249154	0.0
LinJ.36.2380	LinJ.34.3670	580279736774653	0.0
LinJ.36.2380	LinJ.33.1560	718608381211389	-26.48
LinJ.36.2380	LinJ.10.0940	683625588633507	0.0
LinJ.36.2380	LinJ.33.2430	616190823921982	-3.32
LinJ.23.0410	LinJ.24.0870	485818216785545	-18.76
LinJ.23.0410	LinJ.36.5960	653471920567969	0.0
LinJ.23.0410	LinJ.34.2710	56878738528933	0.0
LinJ.23.0410	LinJ.32.3520	62731261669711	0.0
LinJ.23.0410	LinJ.17.1540	502182853336224	0.0
LinJ.23.0410	LinJ.36.6340	634811359582364	-6.04
LinJ.23.0410	LinJ.34.0950	54156195951174	0.0
LinJ.23.0410	LinJ.35.1490	517205883734153	0.0
LinJ.23.0410	LinJ.32.0520	653471920567969	0.0
LinJ.23.0410	LinJ.31.0580	531275175146169	0.0
LinJ.23.0410	LinJ.27.0620	860513116785599	0.0
LinJ.23.0410	LinJ.36.2140	594063056108436	0.0
LinJ.21.1250	LinJ.17.1540	487265677378906	0.0
LinJ.21.1250	LinJ.32.0520	497609469506497	0.0
LinJ.21.1250	LinJ.18.0020	475173029805325	0.0
LinJ.21.1250	LinJ.24.1570	780189801067245	-1.99
LinJ.21.1250	LinJ.04.0960	653471920567969	0.0
LinJ.21.1250	LinJ.36.3860	65775036161564	0.0
LinJ.21.1250	LinJ.34.3670	787450455057814	0.0
LinJ.21.1250	LinJ.21.0980	619285516870157	-6.51
LinJ.21.1250	LinJ.05.0030	617841357825748	0.0
LinJ.21.1250	LinJ.35.0130	59990240636147	-38.03
LinJ.21.1250	LinJ.27.0620	517205883734153	0.0
LinJ.21.1250	LinJ.36.2140	654994814505532	0.0
LinJ.21.1250	LinJ.35.1230	729362739681704	0.0
LinJ.21.1250	LinJ.31.2000	555398916325096	0.0
LinJ.21.1250	LinJ.26.2740	748727689267839	0.0
LinJ.21.0990	LinJ.29.0070	475173029805325	0.0
LinJ.21.0990	LinJ.35.0130	484622052164494	-0.11
LinJ.21.0990	LinJ.30.1180	475173029805325	0.0
LinJ.21.0990	LinJ.28.3140	468574647114193	0.0
LinJ.21.0990	LinJ.33.1040	657104525664463	-3.69
LinJ.21.0990	LinJ.28.3060	537862862228394	0.0
LinJ.21.0990	LinJ.26.1550	537862862228394	0.0
LinJ.21.0990	LinJ.26.1550	537862862228394	0.0
LinJ.21.0990	LinJ.24.1440	502182853336224	-37.41
LinJ.21.0990	LinJ.22.0013	566669173000831	-2.87
LinJ.21.0990	LinJ.36.3860	671299968197588	0.0
LinJ.21.0990	LinJ.24.2150	634811359582364	-1.61
LinJ.21.0990	LinJ.32.1920	634811359582364	0.0
LinJ.21.0990	LinJ.32.0520	620667808901567	0.0
LinJ.21.0990	LinJ.32.0520	620667808901567	0.0
LinJ.21.0990	LinJ.27.0620	531275175146169	0.0
LinJ.21.0990	LinJ.10.0960	531275175146169	-19.52
LinJ.21.0990	LinJ.26.2740	537862862228394	0.0
LinJ.21.0990	LinJ.24.0740	560022195202352	0.0
LinJ.19.0540	LinJ.21.0300	468574647114193	0.0
LinJ.19.0540	LinJ.27.0620	497609469506497	0.0
LinJ.19.0540	LinJ.35.0320	475173029805325	0.0
LinJ.19.0540	LinJ.11.1200	66418698047586	0.0
LinJ.19.0540	LinJ.19.1480	560022195202352	-3.49
LinJ.19.0540	LinJ.33.1560	761267145870213	-1.62
LinJ.19.0540	LinJ.30.0940	566669173000831	0.0
LinJ.19.0540	LinJ.35.0130	654322981097303	-1.65
LinJ.19.0540	LinJ.35.1230	817282974357383	0.0
LinJ.18.0150	LinJ.18.1090	468574647114193	0.0
LinJ.18.0150	LinJ.35.1230	484622052164494	0.0
LinJ.18.0150	LinJ.35.0320	475173029805325	0.0
LinJ.18.0150	LinJ.35.5300	502182853336224	0.0
LinJ.18.0150	LinJ.17.1540	518189540182541	0.0
LinJ.18.0150	LinJ.11.1200	615389109728867	0.0
LinJ.18.0150	LinJ.32.0470	594063056108436	0.0
LinJ.18.0150	LinJ.31.0580	654994814505532	0.0
LinJ.18.0150	LinJ.24.0790	502182853336224	0.0
LinJ.21.0740	LinJ.32.3040	468574647114193	0.0
LinJ.21.0740	LinJ.36.6220	537862862228394	0.0
LinJ.21.0740	LinJ.34.3810	521638334016201	0.0
LinJ.21.0740	LinJ.33.1740	69293567986731	0.0
LinJ.21.0740	LinJ.24.1440	654994814505532	0.0
LinJ.16.0560	LinJ.35.0780	468574647114193	0.0
LinJ.16.0560	LinJ.29.0070	475173029805325	-4.58
LinJ.16.0560	LinJ.29.0070	475173029805325	0.0
LinJ.16.0560	LinJ.17.1540	475173029805325	0.0
LinJ.16.0560	LinJ.19.1480	475173029805325	0.0
LinJ.16.0560	LinJ.36.5590	709343849274542	0.0
LinJ.16.0560	LinJ.30.1800	518189540182541	0.0
LinJ.16.0560	LinJ.28.1390	502182853336224	0.0
LinJ.16.0560	LinJ.28.0420	658149379935798	0.0
LinJ.16.0560	LinJ.27.2200	578785984057611	0.0
LinJ.16.0560	LinJ.25.1740	734513762868788	0.0
LinJ.16.0560	LinJ.23.1880	62731261669711	0.0
LinJ.16.0560	LinJ.22.0013	654994814505532	0.0
LinJ.16.0560	LinJ.21.0740	616190823921982	0.0
LinJ.16.0560	LinJ.17.0680	503173089595473	0.0
LinJ.16.0560	LinJ.35.2270	548293813211276	-0.53
LinJ.16.0040	LinJ.22.1210	468574647114193	0.0
LinJ.16.0040	LinJ.21.0740	502182853336224	0.0
LinJ.16.0040	LinJ.21.0740	502182853336224	0.0
LinJ.16.0040	LinJ.35.2720	537862862228394	0.0
LinJ.16.0040	LinJ.35.2720	537862862228394	0.0
LinJ.16.0040	LinJ.21.0740	502182853336224	0.0
LinJ.16.0040	LinJ.21.0740	502182853336224	0.0
LinJ.16.0040	LinJ.16.0560	534454216451523	0.0
LinJ.16.0040	LinJ.35.2720	537862862228394	0.0
LinJ.16.0040	LinJ.35.2720	537862862228394	0.0
LinJ.36.2290	LinJ.36.3250	488248042735565	-7.2
LinJ.36.2290	LinJ.28.3060	477241384536433	0.0
LinJ.36.2290	LinJ.35.5300	661407990561332	0.0
LinJ.36.2290	LinJ.34.2710	737602969152328	0.0
LinJ.36.2290	LinJ.29.1230	635306980665779	0.0
LinJ.36.2290	LinJ.26.1550	661407990561332	0.0
LinJ.36.2290	LinJ.06.1110	54156195951174	0.0
LinJ.36.2290	LinJ.04.0960	54156195951174	0.0
LinJ.32.3520	LinJ.36.2090	566669173000831	0.0
LinJ.30.0800	LinJ.36.6370	637923446248542	0.0
LinJ.30.0800	LinJ.33.1430	676677063731594	-5.41
LinJ.30.0800	LinJ.32.1160	54156195951174	-12.61
LinJ.18.0650	LinJ.36.3150	468574647114193	0.0
LinJ.18.0650	LinJ.35.4830	468574647114193	0.0
LinJ.18.0650	LinJ.27.0860	475173029805325	0.0
LinJ.18.0650	LinJ.21.0310	475173029805325	0.0
LinJ.18.0650	LinJ.34.3030	534454216451523	0.0
LinJ.18.0650	LinJ.26.1550	500245401306935	0.0
LinJ.18.0650	LinJ.25.1740	537862862228394	0.0
LinJ.18.0650	LinJ.25.1430	594063056108436	0.0
LinJ.18.0650	LinJ.25.0190	673606578808609	0.0
LinJ.18.0650	LinJ.24.1440	534454216451523	0.0
LinJ.18.0650	LinJ.21.0740	534454216451523	0.0
LinJ.15.0050	LinJ.17.1540	468574647114193	0.0
LinJ.32.1260	LinJ.36.3150	487265677378906	-10.72
LinJ.32.1260	LinJ.35.4830	468574647114193	0.0
LinJ.32.1260	LinJ.28.3060	475173029805325	0.0
LinJ.32.1260	LinJ.24.1570	475173029805325	0.0
LinJ.32.1260	LinJ.13.1060	634811359582364	0.0
LinJ.32.1260	LinJ.36.4690	500958958657332	-16.26
LinJ.32.1260	LinJ.36.6370	66418698047586	0.0
LinJ.32.1260	LinJ.11.1200	537862862228394	0.0
LinJ.23.1470	LinJ.25.1430	512817189996077	-6.73
LinJ.23.1470	LinJ.25.0580	613395940806884	0.0
LinJ.29.2910	LinJ.21.0300	468574647114193	0.0
LinJ.29.2910	LinJ.32.3100	54746723760451	0.0
LinJ.29.2910	LinJ.05.1100	531275175146169	-10.36
LinJ.29.2910	LinJ.05.1100	531275175146169	-10.36
LinJ.29.2910	LinJ.17.1540	518189540182541	0.0
LinJ.29.2910	LinJ.05.1100	531275175146169	-10.36
LinJ.29.2910	LinJ.05.1100	531275175146169	-10.36
LinJ.29.2910	LinJ.33.1840	55968797673734	-3.39
LinJ.21.1320	LinJ.29.0070	475173029805325	-67.66
LinJ.21.1320	LinJ.10.1400	497609469506497	-10.08
LinJ.21.1320	LinJ.33.1430	62731261669711	-11.49
LinJ.21.1320	LinJ.15.0040	708547813453622	-1.06
LinJ.21.1320	LinJ.14.0060	704939243359326	-6.7
LinJ.21.1320	LinJ.11.1200	509432002833884	0.0
LinJ.21.1320	LinJ.04.0960	637923446248542	0.0
LinJ.21.1320	LinJ.21.0980	709623376603433	-20.8
LinJ.21.1320	LinJ.35.3390	624989509814593	-7.26
LinJ.21.1320	LinJ.35.4950	534454216451523	0.0
LinJ.21.1320	LinJ.35.2150	628852258289333	-28.37
LinJ.21.1320	LinJ.33.2040	537862862228394	0.0
LinJ.21.1320	LinJ.26.2740	795517629967166	0.0
LinJ.21.1320	LinJ.23.0380	654994814505532	-5.45
LinJ.16.1480	LinJ.24.2400	492794040333391	0.0
LinJ.16.1480	LinJ.23.0380	47913306706102	0.0
LinJ.16.1480	LinJ.20.0720	778796718315234	0.0
LinJ.16.1480	LinJ.09.1560	717696433650909	0.0
LinJ.16.1480	LinJ.36.4380	54746723760451	0.0
LinJ.16.1480	LinJ.34.3860	763290316888037	0.0
LinJ.16.1480	LinJ.34.0130	781553829666153	0.0
LinJ.16.1480	LinJ.35.5300	517291533396913	0.0
LinJ.16.1480	LinJ.35.5300	517291533396913	0.0
LinJ.16.1480	LinJ.33.1410	826699176499176	0.0
LinJ.16.1480	LinJ.33.1410	826699176499176	0.0
LinJ.16.1480	LinJ.35.5300	517291533396913	0.0
LinJ.16.1480	LinJ.35.5300	517291533396913	0.0
LinJ.16.1480	LinJ.33.1740	5925205157041	0.0
LinJ.16.1480	LinJ.29.0070	732082805460496	0.0
LinJ.16.1480	LinJ.26.1550	808041159262452	0.0
LinJ.16.1480	LinJ.26.0470	508592586998135	-8.19
LinJ.16.1480	LinJ.21.0310	761267145870213	0.0
LinJ.16.1480	LinJ.17.1540	509432002833884	0.0
LinJ.16.1480	LinJ.11.1270	784863645722931	0.0
LinJ.16.1480	LinJ.30.3430	654322981097303	0.0
LinJ.16.1480	LinJ.22.1110	531237755082434	0.0
LinJ.16.1480	LinJ.33.1410	826699176499176	0.0
LinJ.16.1480	LinJ.33.1410	826699176499176	0.0
LinJ.16.1480	LinJ.33.1010	763290316888037	-10.58
LinJ.16.1480	LinJ.12.0490	748695327511716	0.0
LinJ.16.1480	LinJ.36.5350	531237755082434	0.0
LinJ.16.1480	LinJ.32.3810	653471920567969	0.0
LinJ.16.1480	LinJ.32.1110	530937886685906	0.0
LinJ.16.1480	LinJ.30.1180	800417618412858	0.0
LinJ.16.1480	LinJ.29.0060	676677063731594	0.0
LinJ.16.1480	LinJ.28.2950	54746723760451	0.0
LinJ.16.1480	LinJ.27.2260	551357482414041	-2.23
LinJ.16.1480	LinJ.23.0410	737349496561386	0.0
LinJ.35.3370	LinJ.35.3930	54746723760451	0.0
LinJ.34.1200	LinJ.28.3060	480410374784371	0.0
LinJ.34.1200	LinJ.28.1390	803451042671544	0.0
LinJ.34.1200	LinJ.21.0310	537175653219417	0.0
LinJ.34.1200	LinJ.21.0060	66418698047586	-8.84
LinJ.34.1200	LinJ.17.0700	653471920567969	0.0
LinJ.34.1200	LinJ.04.0960	637923446248542	0.0
LinJ.34.1200	LinJ.13.1080	784863645722931	-7.06
LinJ.17.0990	LinJ.34.3030	460451005781158	0.0
LinJ.17.0990	LinJ.28.2040	517291533396913	0.0
LinJ.27.2250	LinJ.24.1440	468574647114193	0.0
LinJ.27.2250	LinJ.23.1880	497609469506497	0.0
LinJ.27.2250	LinJ.17.1540	468574647114193	0.0
LinJ.27.2250	LinJ.36.2130	475173029805325	0.0
LinJ.27.2250	LinJ.36.3250	502182853336224	0.0
LinJ.27.2250	LinJ.36.3150	566669173000831	0.0
LinJ.27.2250	LinJ.34.0510	560022195202352	0.0
LinJ.27.2250	LinJ.33.1740	800417618412858	0.0
LinJ.27.2250	LinJ.32.1160	596670142284013	0.0
LinJ.27.2250	LinJ.28.1390	560022195202352	0.0
LinJ.27.2250	LinJ.26.1550	502182853336224	0.0
LinJ.27.2250	LinJ.25.1740	62731261669711	0.0
LinJ.27.2250	LinJ.14.0190	589168191088846	0.0
LinJ.27.2250	LinJ.11.1200	714972455947886	0.0
LinJ.27.2250	LinJ.06.1110	521323263292609	0.0
LinJ.27.2250	LinJ.30.3620	637923446248542	0.0
LinJ.27.2250	LinJ.16.1380	518677191120004	0.0
LinJ.27.2250	LinJ.09.0070	68141856187849	0.0
LinJ.27.2250	LinJ.34.2320	594063056108436	0.0
LinJ.27.2250	LinJ.32.2770	780586011508082	0.0
LinJ.27.2250	LinJ.33.1560	637923446248542	0.0
LinJ.27.2250	LinJ.33.1410	654994814505532	0.0
LinJ.27.2250	LinJ.32.0470	502182853336224	0.0
LinJ.27.2250	LinJ.35.0770	537862862228394	0.0
LinJ.27.2250	LinJ.35.3060	829760174391123	0.0
LinJ.27.2250	LinJ.13.0090	560022195202352	0.0
LinJ.27.2250	LinJ.10.0960	580279736774653	0.0
LinJ.27.2250	LinJ.01.0500	518189540182541	0.0
LinJ.27.2250	LinJ.36.5410	560022195202352	0.0
LinJ.27.2250	LinJ.35.2250	515578730087356	0.0
LinJ.27.2250	LinJ.33.3340	711360157715693	0.0
LinJ.27.2250	LinJ.32.3130	761267145870213	0.0
LinJ.27.2250	LinJ.30.3650	739733765884452	0.0
LinJ.27.2250	LinJ.29.2610	502182853336224	0.0
LinJ.34.0510	LinJ.36.6370	635306980665779	0.0
LinJ.34.0510	LinJ.34.2710	654994814505532	0.0
LinJ.25.1740	LinJ.34.2710	654994814505532	0.0
LinJ.07.0610	LinJ.29.1230	489449432682511	0.0
LinJ.07.0610	LinJ.20.0720	714972455947886	-9.07
LinJ.07.0610	LinJ.36.6370	706384662179602	0.0
LinJ.07.0610	LinJ.34.3030	59990240636147	0.0
LinJ.07.0610	LinJ.34.2710	589765600679106	0.0
LinJ.07.0610	LinJ.28.3060	711992901443013	0.0
LinJ.07.0610	LinJ.21.0310	615389109728867	0.0
LinJ.07.0610	LinJ.17.1540	616190823921982	0.0
LinJ.28.1120	LinJ.35.5300	73031268419237	0.0
LinJ.28.1120	LinJ.35.4830	784863645722931	0.0
LinJ.28.1120	LinJ.34.2710	711360157715693	0.0
LinJ.28.1120	LinJ.29.0070	708547813453622	-5.78
LinJ.28.1120	LinJ.28.3060	800417618412858	0.0
LinJ.28.1120	LinJ.18.0650	860513116785599	0.0
LinJ.28.1120	LinJ.17.1540	596082199749807	0.0
LinJ.28.1120	LinJ.17.0700	6397203385371	0.0
LinJ.28.1120	LinJ.11.1200	803451042671544	0.0
LinJ.06.0940	LinJ.36.5960	755385018884543	0.0
LinJ.06.0940	LinJ.22.0013	694005288792678	-16.54
LinJ.06.0940	LinJ.17.1540	718608381211389	0.0
LinJ.06.0940	LinJ.36.6340	518220156407148	-0.46
LinJ.06.0940	LinJ.28.1120	513907751200813	-13.11
LinJ.06.0940	LinJ.19.1480	523081147748451	-39.66
LinJ.06.0940	LinJ.16.1380	515278646162434	-15.07
LinJ.30.3000	LinJ.34.0510	566669173000831	-8.45
LinJ.30.3000	LinJ.34.0510	566669173000831	-8.45
LinJ.30.3000	LinJ.26.1550	537883636147082	0.0
LinJ.30.3000	LinJ.14.0910	674488704030762	0.0
LinJ.30.3000	LinJ.32.1010	826699176499176	-4.49
LinJ.30.3000	LinJ.02.0360	617841357825748	0.0
LinJ.30.3000	LinJ.17.0200	534454216451523	0.0
LinJ.30.3000	LinJ.17.0190	534454216451523	0.0
LinJ.30.3000	LinJ.17.0170	534454216451523	0.0
LinJ.30.3000	LinJ.17.0100	534454216451523	0.0
LinJ.30.3000	LinJ.17.0090	534454216451523	0.0
LinJ.30.2990	LinJ.34.0510	566669173000831	-8.45
LinJ.30.2990	LinJ.34.0510	566669173000831	-8.45
LinJ.30.2990	LinJ.26.1550	537883636147082	0.0
LinJ.30.2990	LinJ.22.0880	60142198009359	0.0
LinJ.30.2990	LinJ.14.0910	674488704030762	0.0
LinJ.30.2990	LinJ.32.1010	741387031962244	-4.49
LinJ.30.2990	LinJ.02.0360	617841357825748	0.0
LinJ.30.2990	LinJ.17.0200	534454216451523	0.0
LinJ.30.2990	LinJ.17.0190	534454216451523	0.0
LinJ.30.2990	LinJ.17.0170	534454216451523	0.0
LinJ.30.2990	LinJ.17.0100	534454216451523	0.0
LinJ.30.2990	LinJ.17.0090	534454216451523	0.0
LinJ.25.0750	LinJ.34.3030	531275175146169	0.0
LinJ.25.0750	LinJ.33.1740	778215059705988	-25.43
LinJ.25.0750	LinJ.22.1110	500245401306935	-19.91
LinJ.25.0740	LinJ.34.3030	531275175146169	0.0
LinJ.25.0740	LinJ.33.1740	778215059705988	-25.43
LinJ.25.0740	LinJ.22.1110	500245401306935	-19.91
LinJ.36.0090	LinJ.32.1130	467977830274245	0.0
LinJ.36.0090	LinJ.30.2850	497609469506497	0.0
LinJ.36.0090	LinJ.26.0470	484622052164494	-7.42
LinJ.36.0090	LinJ.21.0310	468574647114193	0.0
LinJ.36.0090	LinJ.17.0680	480110473011539	-28.46
LinJ.36.0090	LinJ.28.0870	485818216785545	0.0
LinJ.36.0090	LinJ.26.2730	47913306706102	-0.26
LinJ.36.0090	LinJ.35.5300	616190823921982	0.0
LinJ.36.0090	LinJ.27.1450	637923446248542	-1.41
LinJ.36.0090	LinJ.24.1570	714972455947886	0.0
LinJ.36.0090	LinJ.13.1490	683625588633507	-9.83
LinJ.36.0090	LinJ.34.0950	73031268419237	0.0
LinJ.36.0090	LinJ.36.3860	509432002833884	0.0
LinJ.36.0090	LinJ.10.0940	637923446248542	0.0
LinJ.36.0090	LinJ.10.0560	518189540182541	-12.98
LinJ.36.0090	LinJ.31.0580	566669173000831	0.0
LinJ.36.0090	LinJ.15.1140	754148618452802	0.0
LinJ.36.0090	LinJ.10.0960	682258046318991	-11.94
LinJ.36.0090	LinJ.36.5350	531275175146169	-2.89
LinJ.35.1700	LinJ.36.0950	468574647114193	0.0
LinJ.35.1700	LinJ.36.0950	468574647114193	0.0
LinJ.35.1700	LinJ.34.3030	475173029805325	0.0
LinJ.35.1700	LinJ.21.0300	475173029805325	0.0
LinJ.35.1700	LinJ.17.1540	468574647114193	0.0
LinJ.35.1700	LinJ.36.3360	468574647114193	-20.48
[truncated: 5,923 more rows]
