# Supplementary material for: Building protein-protein interaction networks for Leishmania species through protein structural information
Source: BMC Bioinformatics. 2018 Mar 6;19:85. doi: 10.1186/s12859-018-2105-6 (PMC5840830; doi:10.1186/s12859-018-2105-6)
Supplement: Supplementary file 3 — Degree of connectivity of all proteins present in the networks used in this study. (XLSX 212 kb) [file 12859_2018_2105_MOESM3_ESM.xlsx]

## Sheet: Página1
Degree - NPTSI - L. braziliensis			Degree - NPTIM - L. braziliensis			Degree - MN - L. braziliensis			Degree - NPTSI - L. infantum			Degree - NPTIM - L. infantum			Degree - MN - L. infantum
Rank	Name	Score	Rank	Name	Score	Rank	Name	Score	Rank	Name	Score	Rank	Name	Score	Rank	Name	Score
1	LbrM.24.1480	173.0	1	LbrM.22.0110	324.0	1	LbrM.20.1010	331.0	1	LinJ.17.1540	184.0	1	LinJ.34.1110	351.0	1	LinJ.22.0013	375.0
2	LbrM.20.0710	149.0	2	LbrM.20.1010	320.0	2	LbrM.22.0110	324.0	2	LinJ.35.4950	176.0	2	LinJ.22.0013	348.0	2	LinJ.34.1110	351.0
3	LbrM.17.1570	146.0	3	LbrM.21.2070	303.0	3	LbrM.21.2070	303.0	3	LinJ.04.0960	164.0	3	LinJ.27.1610	330.0	3	LinJ.27.2260	335.0
4	LbrM.35.3670	140.0	4	LbrM.34.1330	301.0	4	LbrM.34.1330	301.0	3	LinJ.13.0990	164.0	3	LinJ.21.2130	330.0	4	LinJ.21.2130	330.0
5	LbrM.04.0500	134.0	5	LbrM.27.1850	297.0	5	LbrM.27.1850	297.0	5	LinJ.04.0330	138.0	5	LinJ.35.1420	329.0	4	LinJ.27.1610	330.0
6	LbrM.20.5850	126.0	6	LbrM.21.0770	282.0	6	LbrM.20.4800	284.0	6	LinJ.35.0770	132.0	6	LinJ.21.0770	306.0	6	LinJ.35.1420	329.0
7	LbrM.20.5920	123.0	7	LbrM.20.4800	280.0	7	LbrM.21.0770	282.0	7	LinJ.27.1970	131.0	7	LinJ.20.1640	305.0	6	LinJ.20.0630	329.0
8	LbrM.27.1920	122.0	8	LbrM.20.5830	279.0	8	LbrM.20.5830	279.0	7	LinJ.35.1230	131.0	8	LinJ.20.0630	302.0	8	LinJ.21.0770	317.0
9	LbrM.28.2170	119.0	9	LbrM.35.5900	268.0	9	LbrM.35.5900	268.0	9	LinJ.32.0520	128.0	9	LinJ.11.0100	296.0	9	LinJ.20.1640	305.0
10	LbrM.34.1140	115.0	10	LbrM.19.0220	266.0	10	LbrM.27.2520	266.0	10	LinJ.35.0320	127.0	10	LinJ.36.5870	288.0	10	LinJ.11.0100	304.0
11	LbrM.15.1080	103.0	10	LbrM.27.2520	266.0	10	LbrM.19.0220	266.0	10	LinJ.09.0970	127.0	11	LinJ.27.2260	286.0	11	LinJ.24.0740	300.0
12	LbrM.15.0970	101.0	12	LbrM.10.0210	261.0	12	LbrM.30.0220	261.0	12	LinJ.34.2710	125.0	12	LinJ.10.0210	284.0	12	LinJ.29.0060	290.0
13	LbrM.35.4000	96.0	12	LbrM.30.0220	261.0	12	LbrM.10.0210	261.0	13	LinJ.29.0060	121.0	13	LinJ.30.0210	277.0	13	LinJ.36.5870	288.0
14	LbrM.20.0050	95.0	14	LbrM.09.0920	256.0	14	LbrM.25.1710	260.0	13	LinJ.35.5300	121.0	14	LinJ.09.1130	274.0	14	LinJ.10.0210	284.0
15	LbrM.20.2040	90.0	14	LbrM.09.1130	256.0	15	LbrM.09.0920	256.0	15	LinJ.28.3140	117.0	15	LinJ.26.1920	273.0	15	LinJ.33.1150	278.0
16	LbrM.13.0890	88.0	16	LbrM.22.1440	252.0	15	LbrM.09.1130	256.0	16	LinJ.32.3820	114.0	15	LinJ.09.0890	273.0	16	LinJ.30.0210	277.0
17	LbrM.15.1100	87.0	17	LbrM.26.1840	251.0	17	LbrM.22.1440	252.0	17	LinJ.24.0740	113.0	15	LinJ.22.1390	273.0	17	LinJ.35.2200	276.0
17	LbrM.12.0020	87.0	18	LbrM.15.1380	246.0	18	LbrM.26.0130	251.0	17	LinJ.32.1920	113.0	18	LinJ.33.1150	269.0	18	LinJ.09.1130	274.0
19	LbrM.26.0830	86.0	18	LbrM.03.0890	246.0	18	LbrM.26.1840	251.0	19	LinJ.30.0940	111.0	19	LinJ.36.4880	267.0	19	LinJ.22.1390	273.0
20	LbrM.20.0040	85.0	20	LbrM.31.0300	245.0	20	LbrM.35.4150	250.0	19	LinJ.28.3060	111.0	19	LinJ.15.1430	267.0	19	LinJ.09.0890	273.0
21	LbrM.29.2360	79.0	21	LbrM.35.4900	244.0	21	LbrM.33.1290	248.0	21	LinJ.16.1450	109.0	21	LinJ.34.4120	262.0	19	LinJ.26.1920	273.0
22	LbrM.27.2510	78.0	22	LbrM.33.1290	242.0	22	LbrM.03.0890	246.0	22	LinJ.24.2220	108.0	22	LinJ.03.0960	259.0	22	LinJ.25.2220	271.0
23	LbrM.33.2210	74.0	23	LbrM.30.0560	238.0	22	LbrM.15.1380	246.0	23	LinJ.27.0620	104.0	23	LinJ.31.0200	258.0	23	LinJ.36.4100	268.0
24	LbrM.16.0260	69.0	24	LbrM.35.4070	237.0	24	LbrM.31.0300	245.0	23	LinJ.36.2140	104.0	24	LinJ.15.0270	257.0	24	LinJ.15.1430	267.0
24	LbrM.34.0740	69.0	25	LbrM.15.0260	235.0	25	LbrM.35.4900	244.0	25	LinJ.28.1390	101.0	25	LinJ.36.4100	256.0	24	LinJ.36.4880	267.0
24	LbrM.33.0920	69.0	26	LbrM.35.4150	234.0	26	LbrM.33.1620	241.0	26	LinJ.26.2740	99.0	26	LinJ.36.4030	255.0	26	LinJ.36.0950	262.0
24	LbrM.33.0930	69.0	27	LbrM.35.6730	229.0	27	LbrM.30.0560	238.0	27	LinJ.26.1550	96.0	27	LinJ.36.6680	254.0	26	LinJ.26.0120	262.0
24	LbrM.29.2470	69.0	27	LbrM.33.1620	229.0	28	LbrM.35.5180	237.0	28	LinJ.09.0720	95.0	28	LinJ.30.0490	252.0	26	LinJ.34.4120	262.0
29	LbrM.35.4420	68.0	29	LbrM.05.0520	224.0	28	LbrM.35.1010	237.0	28	LinJ.35.4170	95.0	29	LinJ.26.0120	251.0	29	LinJ.36.5160	260.0
30	LbrM.23.0400	66.0	30	LbrM.34.3470	223.0	28	LbrM.35.4070	237.0	30	LinJ.11.1200	94.0	30	LinJ.33.1430	250.0	30	LinJ.03.0960	259.0
31	LbrM.34.1400	61.0	31	LbrM.25.1710	220.0	31	LbrM.15.0260	235.0	31	LinJ.06.1110	91.0	30	LinJ.05.0510	250.0	31	LinJ.31.0200	258.0
32	LbrM.27.0850	60.0	32	LbrM.35.3290	219.0	32	LbrM.30.3000	232.0	32	LinJ.21.0300	89.0	32	LinJ.25.2220	244.0	32	LinJ.15.0270	257.0
32	LbrM.20.0470	60.0	32	LbrM.17.1410	219.0	33	LbrM.35.3290	229.0	33	LinJ.15.0990	88.0	32	LinJ.36.4070	244.0	33	LinJ.33.1430	255.0
32	LbrM.18.1180	60.0	32	LbrM.11.0700	219.0	33	LbrM.35.6730	229.0	34	LinJ.15.1140	83.0	34	LinJ.11.0900	241.0	33	LinJ.36.4030	255.0
32	LbrM.07.1200	60.0	35	LbrM.26.1400	217.0	35	LbrM.04.0500	226.0	35	LinJ.31.0580	82.0	35	LinJ.26.1360	237.0	35	LinJ.36.6680	254.0
36	LbrM.32.0530	58.0	35	LbrM.35.4110	217.0	36	LbrM.05.0800	225.0	36	LinJ.36.6370	79.0	35	LinJ.17.1350	237.0	36	LinJ.30.0490	252.0
36	LbrM.30.1240	58.0	35	LbrM.26.0130	217.0	37	LbrM.05.0520	224.0	37	LinJ.21.2240	76.0	37	LinJ.14.1240	236.0	37	LinJ.05.0510	250.0
38	LbrM.17.1560	55.0	38	LbrM.35.1010	215.0	37	LbrM.34.3470	224.0	37	LinJ.36.3860	76.0	38	LinJ.36.3220	235.0	38	LinJ.05.0830	249.0
39	LbrM.28.3120	54.0	39	LbrM.19.1320	214.0	39	LbrM.14.1330	223.0	39	LinJ.35.2720	75.0	38	LinJ.35.3590	235.0	39	LinJ.30.3430	244.0
39	LbrM.24.2280	54.0	39	LbrM.13.0900	214.0	40	LbrM.30.1840	222.0	40	LinJ.22.0770	74.0	40	LinJ.19.1010	233.0	39	LinJ.36.4070	244.0
39	LbrM.04.0880	54.0	41	LbrM.33.2190	213.0	41	LbrM.34.2090	221.0	41	LinJ.09.1160	73.0	41	LinJ.13.1000	232.0	41	LinJ.24.2150	243.0
39	LbrM.11.0040	54.0	41	LbrM.26.0980	213.0	42	LbrM.30.3420	219.0	42	LinJ.06.1330	72.0	41	LinJ.36.0950	232.0	42	LinJ.11.0900	241.0
39	LbrM.28.2560	54.0	43	LbrM.34.2090	212.0	42	LbrM.11.0700	219.0	42	LinJ.36.2130	72.0	43	LinJ.26.0940	227.0	42	LinJ.36.3220	241.0
44	LbrM.23.1080	53.0	43	LbrM.30.3000	212.0	42	LbrM.17.1410	219.0	44	LinJ.34.3670	71.0	44	LinJ.33.2020	225.0	44	LinJ.35.3590	239.0
44	LbrM.27.2230	53.0	45	LbrM.12.0270	207.0	45	LbrM.35.4110	217.0	45	LinJ.35.3370	70.0	44	LinJ.30.3050	225.0	44	LinJ.36.5350	239.0
46	LbrM.30.1840	51.0	45	LbrM.14.1330	207.0	45	LbrM.26.1400	217.0	46	LinJ.07.0570	68.0	46	LinJ.12.0230	223.0	46	LinJ.14.1240	237.0
46	LbrM.20.4000	51.0	47	LbrM.15.1430	205.0	47	LbrM.13.0900	214.0	47	LinJ.21.0310	65.0	47	LinJ.35.2200	222.0	46	LinJ.17.1350	237.0
46	LbrM.32.3610	51.0	47	LbrM.05.0800	205.0	47	LbrM.19.1320	214.0	47	LinJ.29.1230	65.0	47	LinJ.30.3170	222.0	46	LinJ.26.1360	237.0
49	LbrM.24.0370	50.0	47	LbrM.35.5180	205.0	49	LbrM.26.0980	213.0	47	LinJ.18.0630	65.0	47	LinJ.05.0830	222.0	49	LinJ.28.3140	236.0
50	LbrM.20.3470	49.0	47	LbrM.33.3020	205.0	49	LbrM.33.2190	213.0	50	LinJ.08.1280	63.0	50	LinJ.15.1490	220.0	50	LinJ.19.1010	233.0
50	LbrM.17.0610	49.0	51	LbrM.32.0960	204.0	51	LbrM.12.0270	207.0	50	LinJ.36.5960	63.0	50	LinJ.36.5160	220.0	51	LinJ.13.1000	232.0
52	LbrM.16.0570	48.0	52	LbrM.34.3860	203.0	52	LbrM.30.1240	206.0	50	LinJ.18.0560	63.0	52	LinJ.16.0150	218.0	51	LinJ.24.0870	232.0
52	LbrM.31.0100	48.0	52	LbrM.33.2140	203.0	53	LbrM.33.3020	205.0	53	LinJ.36.3360	62.0	53	LinJ.33.1970	217.0	53	LinJ.26.0940	227.0
54	LbrM.28.1630	47.0	52	LbrM.11.0090	203.0	53	LbrM.15.1430	205.0	54	LinJ.35.2200	60.0	54	LinJ.32.0920	216.0	54	LinJ.30.3050	225.0
54	LbrM.35.6900	47.0	55	LbrM.30.3680	202.0	55	LbrM.32.0960	204.0	54	LinJ.36.6340	60.0	55	LinJ.32.3510	214.0	54	LinJ.31.1640	225.0
54	LbrM.33.1610	47.0	56	LbrM.30.3120	199.0	55	LbrM.33.2210	204.0	54	LinJ.22.0880	60.0	55	LinJ.30.3430	214.0	54	LinJ.33.2020	225.0
54	LbrM.21.0310	47.0	56	LbrM.16.0150	199.0	57	LbrM.11.0090	203.0	57	LinJ.35.4830	59.0	57	LinJ.35.3920	211.0	57	LinJ.12.0230	223.0
58	LbrM.25.1710	46.0	58	LbrM.28.2950	198.0	57	LbrM.33.2140	203.0	57	LinJ.21.0740	59.0	57	LinJ.35.1890	211.0	58	LinJ.30.3170	222.0
59	LbrM.35.3430	45.0	59	LbrM.32.3600	194.0	57	LbrM.34.3860	203.0	59	LinJ.04.0680	58.0	57	LinJ.34.0940	211.0	59	LinJ.15.1490	220.0
59	LbrM.25.1570	45.0	60	LbrM.24.2140	193.0	60	LbrM.30.3680	202.0	59	LinJ.36.5350	58.0	57	LinJ.24.2150	211.0	60	LinJ.16.0150	218.0
61	LbrM.21.0730	44.0	61	LbrM.30.3420	192.0	61	LbrM.24.2140	201.0	61	LinJ.08.1290	56.0	57	LinJ.15.1010	211.0	60	LinJ.06.1110	218.0
62	LbrM.08.0970	43.0	61	LbrM.35.0270	192.0	62	LbrM.28.2950	200.0	61	LinJ.30.1180	56.0	57	LinJ.11.0410	211.0	62	LinJ.33.1970	217.0
63	LbrM.12.0490	42.0	63	LbrM.19.0410	190.0	63	LbrM.16.0150	199.0	63	LinJ.33.0860	55.0	57	LinJ.33.2880	211.0	63	LinJ.32.0920	216.0
63	LbrM.35.7030	42.0	64	LbrM.26.0030	188.0	63	LbrM.30.3120	199.0	63	LinJ.15.1100	55.0	64	LinJ.19.0090	208.0	64	LinJ.32.3510	214.0
65	LbrM.06.1260	41.0	65	LbrM.20.1840	187.0	65	LbrM.20.5360	198.0	63	LinJ.32.3130	55.0	65	LinJ.34.2110	204.0	64	LinJ.30.1880	214.0
65	LbrM.21.1990	41.0	65	LbrM.04.0780	187.0	66	LbrM.32.3600	194.0	63	LinJ.36.5410	55.0	66	LinJ.34.0670	203.0	66	LinJ.34.0940	213.0
65	LbrM.12.0810	41.0	67	LbrM.18.0870	184.0	67	LbrM.07.1200	193.0	67	LinJ.30.0900	54.0	67	LinJ.26.0020	202.0	67	LinJ.04.0960	212.0
68	LbrM.33.2840	40.0	67	LbrM.20.3080	184.0	68	LbrM.35.0270	192.0	67	LinJ.27.2260	54.0	67	LinJ.19.1590	202.0	68	LinJ.33.2880	211.0
68	LbrM.33.1160	40.0	67	LbrM.20.0580	184.0	68	LbrM.31.1820	192.0	67	LinJ.35.1490	54.0	69	LinJ.04.0810	200.0	68	LinJ.11.0410	211.0
68	LbrM.35.6110	40.0	70	LbrM.31.1820	183.0	70	LbrM.19.0410	191.0	70	LinJ.23.0380	53.0	70	LinJ.18.0780	198.0	68	LinJ.15.1010	211.0
71	LbrM.33.1910	38.0	71	LbrM.26.0300	182.0	71	LbrM.20.6060	190.0	70	LinJ.23.0570	53.0	71	LinJ.34.3280	197.0	68	LinJ.35.1890	211.0
71	LbrM.27.0510	38.0	72	LbrM.30.1420	181.0	72	LbrM.19.0860	188.0	70	LinJ.35.0840	53.0	72	LinJ.24.0870	196.0	68	LinJ.35.3920	211.0
73	LbrM.13.0270	37.0	73	LbrM.20.6060	180.0	72	LbrM.26.0030	188.0	70	LinJ.24.2150	53.0	72	LinJ.30.1360	196.0	73	LinJ.17.0200	210.0
73	LbrM.30.0960	37.0	73	LbrM.16.1450	180.0	74	LbrM.04.0780	187.0	70	LinJ.30.1310	53.0	72	LinJ.11.0960	196.0	73	LinJ.26.2740	210.0
73	LbrM.08.0900	37.0	73	LbrM.24.0740	180.0	74	LbrM.20.1840	187.0	75	LinJ.36.0950	51.0	72	LinJ.24.0740	196.0	75	LinJ.19.0090	208.0
76	LbrM.30.2500	36.0	73	LbrM.19.1820	180.0	76	LbrM.17.0090	186.0	75	LinJ.34.0950	51.0	76	LinJ.30.2590	195.0	76	LinJ.27.0620	207.0
76	LbrM.26.0130	36.0	73	LbrM.35.3210	180.0	77	LbrM.20.5850	185.0	75	LinJ.13.0330	51.0	77	LinJ.36.3100	194.0	76	LinJ.30.1180	207.0
76	LbrM.32.3230	36.0	78	LbrM.35.3170	179.0	78	LbrM.20.3080	184.0	78	LinJ.09.0980	50.0	77	LinJ.19.0540	194.0	78	LinJ.19.0540	204.0
76	LbrM.07.0900	36.0	78	LbrM.17.0090	179.0	78	LbrM.18.0870	184.0	78	LinJ.20.0080	50.0	79	LinJ.31.1640	193.0	78	LinJ.34.2110	204.0
80	LbrM.30.2680	35.0	80	LbrM.30.2550	178.0	78	LbrM.20.0580	184.0	78	LinJ.26.0470	50.0	79	LinJ.17.0200	193.0	80	LinJ.09.0070	203.0
80	LbrM.30.2040	35.0	80	LbrM.15.1440	178.0	81	LbrM.26.0300	182.0	78	LinJ.24.0790	50.0	81	LinJ.15.1500	191.0	80	LinJ.34.0670	203.0
80	LbrM.35.0940	35.0	82	LbrM.20.5360	176.0	81	LbrM.28.2620	182.0	78	LinJ.18.0020	50.0	82	LinJ.30.1880	190.0	82	LinJ.19.1590	202.0
80	LbrM.21.2150	35.0	82	LbrM.19.0860	176.0	83	LbrM.32.1100	181.0	83	LinJ.14.0180	49.0	83	LinJ.28.2970	189.0	82	LinJ.26.0020	202.0
80	LbrM.25.1760	35.0	84	LbrM.24.2340	175.0	83	LbrM.30.1420	181.0	83	LinJ.34.2160	49.0	83	LinJ.26.0260	189.0	84	LinJ.04.0810	200.0
80	LbrM.34.0010	35.0	85	LbrM.30.1840	173.0	85	LbrM.35.3210	180.0	85	LinJ.04.0440	48.0	85	LinJ.35.1880	188.0	85	LinJ.12.0850	199.0
80	LbrM.35.5180	35.0	85	LbrM.05.0200	173.0	85	LbrM.19.1820	180.0	85	LinJ.05.0960	48.0	86	LinJ.16.1470	187.0	85	LinJ.30.0940	199.0
80	LbrM.17.0630	35.0	87	LbrM.34.5180	172.0	85	LbrM.24.0740	180.0	87	LinJ.24.1440	47.0	86	LinJ.27.1150	187.0	87	LinJ.18.0780	198.0
80	LbrM.32.1200	35.0	88	LbrM.30.0540	171.0	85	LbrM.16.1450	180.0	87	LinJ.16.0760	47.0	86	LinJ.36.0210	187.0	88	LinJ.15.1500	197.0
80	LbrM.25.0260	35.0	88	LbrM.11.0760	171.0	89	LbrM.28.3120	179.0	87	LinJ.16.0010	47.0	89	LinJ.12.0850	186.0	88	LinJ.34.3280	197.0
90	LbrM.29.2280	34.0	88	LbrM.33.2820	171.0	89	LbrM.35.3170	179.0	90	LinJ.33.1740	46.0	90	LinJ.28.2600	185.0	90	LinJ.35.0320	196.0
90	LbrM.18.0540	34.0	91	LbrM.28.2620	170.0	91	LbrM.29.2140	178.0	90	LinJ.22.1110	46.0	91	LinJ.30.0470	184.0	90	LinJ.11.0960	196.0
90	LbrM.20.3660	34.0	91	LbrM.35.0680	170.0	91	LbrM.15.1440	178.0	90	LinJ.21.0060	46.0	91	LinJ.36.5350	184.0	90	LinJ.30.1360	196.0
90	LbrM.01.0300	34.0	93	LbrM.27.1370	169.0	91	LbrM.30.2550	178.0	90	LinJ.29.0070	46.0	91	LinJ.33.2680	184.0	90	LinJ.36.3150	196.0
94	LbrM.08.0330	33.0	94	LbrM.34.1800	167.0	94	LbrM.34.3250	177.0	90	LinJ.36.5160	46.0	94	LinJ.27.0930	182.0	90	LinJ.28.1240	196.0
94	LbrM.31.3310	33.0	94	LbrM.29.2140	167.0	95	LbrM.27.0850	175.0	90	LinJ.02.0710	46.0	94	LinJ.05.0200	182.0	95	LinJ.35.3390	195.0
94	LbrM.18.0620	33.0	96	LbrM.20.2170	166.0	95	LbrM.24.2340	175.0	90	LinJ.34.3030	46.0	94	LinJ.36.3140	182.0	95	LinJ.30.2590	195.0
94	LbrM.33.2810	33.0	97	LbrM.14.0010	164.0	97	LbrM.33.2820	174.0	97	LinJ.22.0440	45.0	97	LinJ.35.5200	180.0	97	LinJ.36.3100	194.0
94	LbrM.08.0060	33.0	97	LbrM.34.3250	164.0	98	LbrM.05.0200	173.0	97	LinJ.18.0650	45.0	98	LinJ.34.2440	178.0	98	LinJ.28.2600	193.0
99	LbrM.31.2810	32.0	99	LbrM.32.1100	163.0	98	LbrM.24.1480	173.0	99	LinJ.01.0500	44.0	99	LinJ.24.2350	177.0	98	LinJ.34.2710	193.0
100	LbrM.35.7010	31.0	99	LbrM.25.1150	163.0	100	LbrM.34.5180	172.0	99	LinJ.35.3280	44.0	99	LinJ.32.1060	177.0	98	LinJ.28.2970	193.0
100	LbrM.20.3980	31.0	101	LbrM.34.4980	162.0	101	LbrM.11.0760	171.0	99	LinJ.22.1210	44.0	99	LinJ.35.3390	177.0	101	LinJ.11.1200	192.0
100	LbrM.26.0200	31.0	102	LbrM.35.3220	161.0	101	LbrM.30.0540	171.0	102	LinJ.30.3650	43.0	99	LinJ.36.0620	177.0	102	LinJ.27.1970	191.0
100	LbrM.34.2040	31.0	103	LbrM.28.1220	159.0	103	LbrM.35.0680	170.0	102	LinJ.11.0350	43.0	103	LinJ.25.1210	176.0	103	LinJ.26.0260	189.0
100	LbrM.32.0600	31.0	103	LbrM.29.0070	159.0	104	LbrM.27.1370	169.0	102	LinJ.30.3620	43.0	103	LinJ.24.1700	176.0	104	LinJ.35.1880	188.0
100	LbrM.35.0120	31.0	103	LbrM.30.0710	159.0	104	LbrM.19.0470	169.0	102	LinJ.09.0070	43.0	105	LinJ.35.5360	175.0	104	LinJ.36.2380	188.0
100	LbrM.20.5500	31.0	106	LbrM.35.5370	158.0	106	LbrM.15.0990	168.0	102	LinJ.11.1000	43.0	105	LinJ.30.0650	175.0	106	LinJ.36.0210	187.0
107	LbrM.16.0560	30.0	106	LbrM.23.1320	158.0	107	LbrM.12.0490	167.0	102	LinJ.13.1320	43.0	107	LinJ.28.1240	174.0	106	LinJ.25.1210	187.0
107	LbrM.35.4600	30.0	108	LbrM.05.0470	157.0	107	LbrM.34.1800	167.0	108	LinJ.35.3930	42.0	108	LinJ.29.0060	173.0	106	LinJ.27.1150	187.0
107	LbrM.30.3420	30.0	108	LbrM.24.1690	157.0	109	LbrM.20.2170	166.0	108	LinJ.34.4180	42.0	108	LinJ.29.2270	173.0	106	LinJ.16.1470	187.0
107	LbrM.30.1370	30.0	110	LbrM.27.1150	156.0	109	LbrM.35.2490	166.0	108	LinJ.31.3050	42.0	110	LinJ.23.1460	172.0	110	LinJ.35.1230	186.0
107	LbrM.13.0200	30.0	110	LbrM.34.3840	156.0	111	LbrM.34.0010	165.0	108	LinJ.29.2610	42.0	111	LinJ.26.0150	169.0	110	LinJ.32.1060	186.0
107	LbrM.16.1460	30.0	112	LbrM.35.2490	155.0	112	LbrM.14.0010	164.0	112	LinJ.33.1410	41.0	112	LinJ.32.3110	168.0	112	LinJ.17.1540	184.0
107	LbrM.13.0080	30.0	112	LbrM.15.0990	155.0	113	LbrM.25.1150	163.0	112	LinJ.24.0870	41.0	112	LinJ.35.3900	168.0	112	LinJ.33.2680	184.0
114	LbrM.35.3850	29.0	114	LbrM.32.0130	154.0	113	LbrM.34.1140	163.0	114	LinJ.07.1320	40.0	114	LinJ.36.2380	167.0	112	LinJ.30.0470	184.0
114	LbrM.31.2550	29.0	114	LbrM.30.1240	154.0	115	LbrM.34.4980	162.0	114	LinJ.06.0370	40.0	114	LinJ.14.0010	167.0	115	LinJ.33.2040	183.0
114	LbrM.32.2240	29.0	116	LbrM.32.3560	153.0	115	LbrM.28.1220	162.0	114	LinJ.25.1430	40.0	114	LinJ.36.3150	167.0	116	LinJ.36.3140	182.0
114	LbrM.22.1240	29.0	117	LbrM.18.0920	152.0	117	LbrM.09.0070	161.0	114	LinJ.35.1390	40.0	114	LinJ.32.3470	167.0	116	LinJ.05.0200	182.0
114	LbrM.06.1270	29.0	117	LbrM.28.0960	152.0	117	LbrM.35.3220	161.0	114	LinJ.19.1480	40.0	118	LinJ.25.0120	165.0	116	LinJ.27.0930	182.0
114	LbrM.28.1100	29.0	119	LbrM.31.0170	150.0	117	LbrM.31.0100	161.0	119	LinJ.29.2620	39.0	118	LinJ.01.0440	165.0	119	LinJ.32.0080	181.0
114	LbrM.26.1260	29.0	120	LbrM.28.2050	149.0	120	LbrM.32.0130	160.0	119	LinJ.32.1110	39.0	120	LinJ.05.0460	164.0	119	LinJ.19.0150	181.0
121	LbrM.15.1250	28.0	121	LbrM.19.0470	148.0	121	LbrM.30.0710	159.0	119	LinJ.27.2250	39.0	121	LinJ.32.0080	163.0	121	LinJ.32.0520	180.0
121	LbrM.31.1340	28.0	122	LbrM.34.5250	147.0	121	LbrM.29.0070	159.0	122	LinJ.33.2040	38.0	122	LinJ.18.0830	162.0	121	LinJ.35.5200	180.0
121	LbrM.27.2760	28.0	123	LbrM.32.3060	146.0	121	LbrM.27.1150	159.0	122	LinJ.13.0090	38.0	123	LinJ.35.0410	161.0	123	LinJ.18.0630	179.0
121	LbrM.31.3240	28.0	123	LbrM.26.0170	146.0	124	LbrM.20.0470	158.0	122	LinJ.35.1740	38.0	123	LinJ.19.0390	161.0	124	LinJ.34.2440	178.0
121	LbrM.29.1160	28.0	123	LbrM.20.0500	146.0	124	LbrM.23.1320	158.0	122	LinJ.33.2670	38.0	123	LinJ.09.0070	161.0	124	LinJ.35.4950	178.0
121	LbrM.20.1830	28.0	126	LbrM.08.0880	145.0	124	LbrM.35.5370	158.0	122	LinJ.33.1010	38.0	126	LinJ.19.0150	160.0	126	LinJ.36.0620	177.0
121	LbrM.12.0230	28.0	127	LbrM.25.0120	144.0	124	LbrM.16.0560	158.0	127	LinJ.24.1570	37.0	127	LinJ.28.0980	159.0	126	LinJ.24.2350	177.0
121	LbrM.09.0960	28.0	127	LbrM.24.1360	144.0	128	LbrM.24.1690	157.0	127	LinJ.33.1560	37.0	128	LinJ.32.2960	158.0	128	LinJ.24.1700	176.0
121	LbrM.07.0190	28.0	127	LbrM.01.0470	144.0	128	LbrM.04.0630	157.0	127	LinJ.07.1000	37.0	129	LinJ.28.2000	157.0	129	LinJ.30.0650	175.0
121	LbrM.05.0030	28.0	130	LbrM.13.0260	143.0	128	LbrM.05.0470	157.0	127	LinJ.28.2220	37.0	130	LinJ.30.1180	156.0	129	LinJ.35.5360	175.0
121	LbrM.33.0911	28.0	130	LbrM.31.0270	143.0	128	LbrM.28.2560	157.0	127	LinJ.30.2850	37.0	130	LinJ.34.0590	156.0	131	LinJ.29.2270	173.0
121	LbrM.10.0620	28.0	130	LbrM.09.0070	143.0	132	LbrM.34.3840	156.0	132	LinJ.15.1270	36.0	132	LinJ.35.5280	155.0	132	LinJ.23.1460	172.0
121	LbrM.28.2010	28.0	130	LbrM.17.0330	143.0	133	LbrM.19.0670	153.0	132	LinJ.25.2090	36.0	132	LinJ.29.1900	155.0	133	LinJ.36.5630	170.0
121	LbrM.22.1170	28.0	134	LbrM.34.1610	142.0	133	LbrM.32.3560	153.0	132	LinJ.13.1460	36.0	132	LinJ.32.0720	155.0	134	LinJ.26.0150	169.0
121	LbrM.06.1050	28.0	135	LbrM.29.2720	140.0	135	LbrM.28.0960	152.0	132	LinJ.03.0040	36.0	135	LinJ.25.1790	154.0	135	LinJ.35.3900	168.0
136	LbrM.31.0550	27.0	135	LbrM.30.0700	140.0	135	LbrM.18.0920	152.0	136	LinJ.32.3040	35.0	135	LinJ.21.2150	154.0	135	LinJ.32.3110	168.0
136	LbrM.35.6270	27.0	137	LbrM.25.2280	139.0	137	LbrM.34.1610	151.0	136	LinJ.30.3430	35.0	137	LinJ.13.0260	152.0	135	LinJ.13.0990	168.0
136	LbrM.08.0360	27.0	137	LbrM.33.2210	139.0	137	LbrM.25.2280	151.0	136	LinJ.12.0190	35.0	137	LinJ.31.0170	152.0	138	LinJ.32.3470	167.0
136	LbrM.35.1270	27.0	137	LbrM.27.1450	139.0	137	LbrM.12.0020	151.0	136	LinJ.35.4910	35.0	139	LinJ.08.1020	150.0	138	LinJ.16.0760	167.0
136	LbrM.20.0060	27.0	140	LbrM.26.1270	137.0	137	LbrM.35.3670	151.0	136	LinJ.16.1480	35.0	139	LinJ.13.0450	150.0	138	LinJ.14.0010	167.0
136	LbrM.17.1470	27.0	141	LbrM.17.1500	136.0	141	LbrM.05.0980	150.0	136	LinJ.35.1700	35.0	139	LinJ.18.1230	150.0	138	LinJ.35.1700	167.0
136	LbrM.21.0700	27.0	141	LbrM.04.0630	136.0	141	LbrM.31.0170	150.0	136	LinJ.02.0360	35.0	142	LinJ.24.1550	149.0	142	LinJ.30.1800	165.0
136	LbrM.19.0670	27.0	143	LbrM.28.2600	135.0	143	LbrM.28.2050	149.0	143	LinJ.33.0350	34.0	142	LinJ.17.0870	149.0	142	LinJ.01.0440	165.0
144	LbrM.15.1060	26.0	143	LbrM.17.0880	135.0	143	LbrM.20.0710	149.0	143	LinJ.28.0420	34.0	144	LinJ.17.0400	148.0	142	LinJ.04.0570	165.0
144	LbrM.28.0510	26.0	143	LbrM.17.0790	135.0	145	LbrM.34.5250	147.0	145	LinJ.32.0600	33.0	145	LinJ.03.0030	147.0	142	LinJ.25.0120	165.0
144	LbrM.33.1880	26.0	146	LbrM.03.0050	133.0	146	LbrM.20.0500	146.0	145	LinJ.11.0240	33.0	145	LinJ.30.0640	147.0	146	LinJ.05.0460	164.0
144	LbrM.28.0710	26.0	146	LbrM.21.1320	133.0	146	LbrM.26.0170	146.0	145	LinJ.32.1910	33.0	145	LinJ.07.0760	147.0	147	LinJ.18.0830	162.0
144	LbrM.29.0450	26.0	146	LbrM.35.5650	133.0	146	LbrM.32.3060	146.0	145	LinJ.27.0860	33.0	145	LinJ.04.0570	147.0	148	LinJ.19.0390	161.0
144	LbrM.34.4810	26.0	146	LbrM.07.1200	133.0	146	LbrM.06.1050	146.0	145	LinJ.29.0950	33.0	145	LinJ.05.0980	147.0	148	LinJ.35.0410	161.0
150	LbrM.22.0510	25.0	150	LbrM.22.1260	132.0	146	LbrM.17.1570	146.0	145	LinJ.31.1640	33.0	150	LinJ.35.1700	146.0	150	LinJ.36.2140	160.0
150	LbrM.35.1750	25.0	150	LbrM.35.2410	132.0	151	LbrM.08.0880	145.0	145	LinJ.29.1250	33.0	150	LinJ.33.2040	146.0	151	LinJ.33.1410	159.0
150	LbrM.13.1540	25.0	150	LbrM.33.0840	132.0	152	LbrM.27.1920	144.0	152	LinJ.35.0130	32.0	150	LinJ.27.1230	146.0	151	LinJ.28.0980	159.0
150	LbrM.19.0080	25.0	153	LbrM.17.0250	131.0	152	LbrM.35.5650	144.0	152	LinJ.31.3280	32.0	150	LinJ.19.0350	146.0	153	LinJ.32.2960	158.0
154	LbrM.26.2670	24.0	153	LbrM.34.0010	131.0	152	LbrM.01.0470	144.0	152	LinJ.25.0780	32.0	154	LinJ.32.0460	145.0	153	LinJ.06.0890	158.0
154	LbrM.05.0560	24.0	153	LbrM.12.0490	131.0	152	LbrM.24.1360	144.0	152	LinJ.24.1560	32.0	154	LinJ.30.1800	145.0	155	LinJ.28.2000	157.0
154	LbrM.25.2180	24.0	156	LbrM.35.7280	130.0	152	LbrM.25.0120	144.0	152	LinJ.21.0730	32.0	156	LinJ.26.1230	144.0	155	LinJ.31.0110	157.0
154	LbrM.24.2210	24.0	156	LbrM.28.3120	130.0	157	LbrM.17.0330	143.0	152	LinJ.21.0960	32.0	156	LinJ.35.0400	144.0	157	LinJ.04.0440	156.0
154	LbrM.14.1560	24.0	156	LbrM.18.1410	130.0	157	LbrM.29.2280	143.0	152	LinJ.08.0310	32.0	158	LinJ.35.5450	143.0	157	LinJ.26.0310	156.0
154	LbrM.16.0550	24.0	156	LbrM.05.0980	130.0	157	LbrM.31.0270	143.0	152	LinJ.16.0540	32.0	158	LinJ.17.0320	143.0	157	LinJ.34.0590	156.0
154	LbrM.33.3050	24.0	156	LbrM.26.0350	130.0	157	LbrM.13.0260	143.0	152	LinJ.36.0090	32.0	158	LinJ.19.0050	143.0	157	LinJ.30.3620	156.0
154	LbrM.09.1540	24.0	161	LbrM.16.0560	129.0	161	LbrM.17.0880	141.0	161	LinJ.36.5630	31.0	158	LinJ.26.0310	143.0	161	LinJ.32.0720	155.0
154	LbrM.16.1430	24.0	161	LbrM.35.2870	129.0	162	LbrM.26.0350	140.0	161	LinJ.36.3150	31.0	158	LinJ.12.0490	143.0	161	LinJ.29.1900	155.0
163	LbrM.32.2880	23.0	163	LbrM.27.2160	128.0	162	LbrM.30.0700	140.0	161	LinJ.22.0013	31.0	163	LinJ.17.1480	142.0	161	LinJ.35.5280	155.0
163	LbrM.31.2470	23.0	164	LbrM.10.0880	127.0	162	LbrM.08.0900	140.0	161	LinJ.06.0140	31.0	163	LinJ.18.1360	142.0	164	LinJ.15.1080	154.0
163	LbrM.20.1890	23.0	164	LbrM.35.3240	127.0	162	LbrM.29.2720	140.0	161	LinJ.36.6670	31.0	165	LinJ.36.7240	141.0	164	LinJ.21.2150	154.0
163	LbrM.34.1300	23.0	164	LbrM.13.0380	127.0	166	LbrM.27.1450	139.0	161	LinJ.28.0730	31.0	165	LinJ.21.1330	141.0	164	LinJ.25.1790	154.0
163	LbrM.35.1010	23.0	164	LbrM.07.0750	127.0	167	LbrM.15.1060	138.0	161	LinJ.17.0700	31.0	165	LinJ.07.1300	141.0	167	LinJ.12.0490	153.0
163	LbrM.20.5360	23.0	168	LbrM.30.1480	126.0	167	LbrM.30.1010	138.0	161	LinJ.31.1650	31.0	168	LinJ.13.0280	140.0	167	LinJ.35.0840	153.0
163	LbrM.34.0170	23.0	168	LbrM.28.2260	126.0	169	LbrM.26.1270	137.0	161	LinJ.18.1090	31.0	168	LinJ.28.2570	140.0	169	LinJ.31.0170	152.0
163	LbrM.32.2000	23.0	168	LbrM.19.0670	126.0	170	LbrM.33.1600	136.0	161	LinJ.31.2400	31.0	168	LinJ.06.0980	140.0	169	LinJ.13.0260	152.0
163	LbrM.05.0980	23.0	171	LbrM.06.0930	125.0	170	LbrM.17.1500	136.0	161	LinJ.33.0360	31.0	168	LinJ.36.5630	140.0	171	LinJ.32.1260	151.0
163	LbrM.05.0800	23.0	171	LbrM.29.2180	125.0	170	LbrM.11.0040	136.0	172	LinJ.05.1140	30.0	168	LinJ.36.2790	140.0	171	LinJ.33.2430	151.0
163	LbrM.34.0150	23.0	171	LbrM.20.0160	125.0	173	LbrM.17.0790	135.0	172	LinJ.35.1310	30.0	173	LinJ.28.3140	139.0	173	LinJ.18.1230	150.0
163	LbrM.29.0940	23.0	174	LbrM.05.1040	124.0	173	LbrM.28.2600	135.0	172	LinJ.15.1120	30.0	173	LinJ.16.0550	139.0	173	LinJ.13.0450	150.0
163	LbrM.21.0950	23.0	174	LbrM.30.0140	124.0	173	LbrM.30.2040	135.0	172	LinJ.10.0960	30.0	173	LinJ.36.2300	139.0	173	LinJ.16.0550	150.0
163	LbrM.22.0550	23.0	176	LbrM.19.1360	123.0	176	LbrM.03.0050	134.0	172	LinJ.36.4570	30.0	176	LinJ.22.1230	138.0	173	LinJ.08.1020	150.0
177	LbrM.23.1100	22.0	176	LbrM.34.0440	123.0	177	LbrM.21.1320	133.0	172	LinJ.28.0860	30.0	176	LinJ.05.1040	138.0	173	LinJ.03.0030	150.0
177	LbrM.21.0290	22.0	176	LbrM.32.0520	123.0	178	LbrM.33.0840	132.0	172	LinJ.26.0380	30.0	176	LinJ.34.0080	138.0	178	LinJ.17.0870	149.0
177	LbrM.16.0920	22.0	179	LbrM.35.2030	122.0	178	LbrM.35.2410	132.0	172	LinJ.15.1080	30.0	179	LinJ.27.0920	137.0	178	LinJ.19.0350	149.0
177	LbrM.22.0560	22.0	179	LbrM.13.1520	122.0	178	LbrM.22.1260	132.0	172	LinJ.34.0510	30.0	179	LinJ.23.0300	137.0	178	LinJ.24.1550	149.0
177	LbrM.17.1270	22.0	181	LbrM.27.0820	121.0	181	LbrM.17.0250	131.0	172	LinJ.36.3750	30.0	179	LinJ.36.3170	137.0	178	LinJ.35.5450	149.0
177	LbrM.33.2100	22.0	181	LbrM.33.2590	121.0	182	LbrM.13.1540	130.0	172	LinJ.28.2280	30.0	179	LinJ.07.0560	137.0	182	LinJ.17.0400	148.0
177	LbrM.19.0470	22.0	181	LbrM.06.0830	121.0	182	LbrM.18.1410	130.0	183	LinJ.20.0120	29.0	183	LinJ.15.0220	136.0	183	LinJ.05.0980	147.0
177	LbrM.32.1150	22.0	181	LbrM.21.0900	121.0	182	LbrM.35.7280	130.0	183	LinJ.36.2090	29.0	183	LinJ.07.0550	136.0	183	LinJ.07.0760	147.0
177	LbrM.14.1040	22.0	181	LbrM.19.0370	121.0	182	LbrM.33.2590	130.0	183	LinJ.28.2950	29.0	183	LinJ.28.2210	136.0	183	LinJ.30.0640	147.0
177	LbrM.20.5180	22.0	186	LbrM.28.0340	120.0	186	LbrM.27.0510	129.0	183	LinJ.35.3730	29.0	186	LinJ.27.1520	135.0	186	LinJ.27.1230	146.0
177	LbrM.19.0190	22.0	186	LbrM.16.1670	120.0	186	LbrM.35.2870	129.0	183	LinJ.05.0030	29.0	187	LinJ.13.1400	134.0	187	LinJ.24.2110	145.0
177	LbrM.04.0630	22.0	186	LbrM.32.3430	120.0	186	LbrM.01.0740	129.0	183	LinJ.13.1060	29.0	188	LinJ.27.1900	133.0	187	LinJ.32.0460	145.0
177	LbrM.32.1050	22.0	186	LbrM.30.1010	120.0	189	LbrM.24.2110	128.0	183	LinJ.06.0890	29.0	188	LinJ.27.0590	133.0	189	LinJ.29.2420	144.0
190	LbrM.06.0940	21.0	186	LbrM.24.2110	120.0	189	LbrM.20.3950	128.0	183	LinJ.07.0610	29.0	188	LinJ.31.0110	133.0	189	LinJ.35.0400	144.0
190	LbrM.15.1190	21.0	191	LbrM.33.0400	119.0	189	LbrM.27.2160	128.0	183	LinJ.31.0110	29.0	188	LinJ.32.3340	133.0	189	LinJ.26.1230	144.0
190	LbrM.33.1600	21.0	191	LbrM.06.1050	119.0	189	LbrM.20.0160	128.0	192	LinJ.30.1270	28.0	188	LinJ.29.2580	133.0	192	LinJ.19.0050	143.0
190	LbrM.21.1700	21.0	193	LbrM.27.0540	118.0	193	LbrM.07.0750	127.0	192	LinJ.32.1130	28.0	193	LinJ.30.1420	132.0	192	LinJ.17.0320	143.0
190	LbrM.27.1690	21.0	194	LbrM.33.1600	117.0	193	LbrM.13.0380	127.0	192	LinJ.20.0630	28.0	193	LinJ.16.1710	132.0	194	LinJ.18.1360	142.0
190	LbrM.14.0130	21.0	194	LbrM.27.0850	117.0	193	LbrM.35.3240	127.0	192	LinJ.05.1100	28.0	193	LinJ.33.1410	132.0	194	LinJ.17.1480	142.0
190	LbrM.04.0960	21.0	194	LbrM.32.1350	117.0	193	LbrM.10.0880	127.0	192	LinJ.21.2070	28.0	193	LinJ.29.2420	132.0	196	LinJ.27.1520	141.0
190	LbrM.03.0060	21.0	197	LbrM.10.0640	116.0	193	LbrM.13.0890	127.0	192	LinJ.15.0170	28.0	193	LinJ.24.2110	132.0	196	LinJ.07.1300	141.0
190	LbrM.30.3000	21.0	197	LbrM.35.0400	116.0	198	LbrM.28.2260	126.0	192	LinJ.25.2220	28.0	198	LinJ.19.1200	131.0	196	LinJ.21.1330	141.0
199	LbrM.34.2920	20.0	197	LbrM.19.0630	116.0	198	LbrM.21.2010	126.0	192	LinJ.23.0550	28.0	199	LinJ.06.1110	130.0	196	LinJ.36.7240	141.0
199	LbrM.26.2640	20.0	197	LbrM.07.0570	116.0	198	LbrM.30.1480	126.0	192	LinJ.15.0040	28.0	199	LinJ.06.0890	130.0	200	LinJ.25.1740	140.0
199	LbrM.30.2790	20.0	197	LbrM.25.1310	116.0	198	LbrM.18.0540	126.0	201	LinJ.10.0900	27.0	201	LinJ.21.0890	129.0	200	LinJ.34.0080	140.0
199	LbrM.33.1830	20.0	202	LbrM.19.0140	115.0	202	LbrM.29.2180	125.0	201	LinJ.05.0830	27.0	201	LinJ.30.0940	129.0	200	LinJ.36.2790	140.0
199	LbrM.30.1010	20.0	202	LbrM.01.0740	115.0	202	LbrM.35.2030	125.0	201	LinJ.14.0910	27.0	203	LinJ.33.2430	128.0	200	LinJ.07.1320	140.0
199	LbrM.33.1500	20.0	202	LbrM.31.0100	115.0	202	LbrM.06.0930	125.0	201	LinJ.32.1260	27.0	203	LinJ.35.0030	128.0	200	LinJ.06.0980	140.0
199	LbrM.32.2870	20.0	202	LbrM.14.1490	115.0	205	LbrM.30.0140	124.0	205	LinJ.34.4020	26.0	203	LinJ.36.1420	128.0	200	LinJ.21.2070	140.0
199	LbrM.21.1500	20.0	202	LbrM.27.1750	115.0	205	LbrM.05.1040	124.0	205	LinJ.32.1160	26.0	203	LinJ.32.1260	128.0	200	LinJ.28.2570	140.0
199	LbrM.16.0600	20.0	207	LbrM.29.0150	114.0	207	LbrM.16.0600	123.0	205	LinJ.23.1880	26.0	203	LinJ.30.0130	128.0	200	LinJ.13.0280	140.0
199	LbrM.09.0970	20.0	207	LbrM.20.2660	114.0	207	LbrM.32.0520	123.0	205	LinJ.27.2500	26.0	203	LinJ.29.2310	128.0	208	LinJ.36.2300	139.0
199	LbrM.09.0980	20.0	209	LbrM.34.0110	113.0	207	LbrM.34.0440	123.0	205	LinJ.23.1050	26.0	209	LinJ.36.1920	127.0	208	LinJ.36.3360	139.0
210	LbrM.35.2550	19.0	209	LbrM.21.2010	113.0	207	LbrM.19.1360	123.0	205	LinJ.03.0690	26.0	209	LinJ.28.0470	127.0	210	LinJ.05.1040	138.0
210	LbrM.35.2380	19.0	209	LbrM.35.0300	113.0	207	LbrM.20.5920	123.0	205	LinJ.33.0260	26.0	209	LinJ.10.0560	127.0	210	LinJ.22.1230	138.0
210	LbrM.26.2680	19.0	209	LbrM.20.0830	113.0	212	LbrM.13.1520	122.0	212	LinJ.21.2050	25.0	209	LinJ.36.1000	127.0	212	LinJ.07.0560	137.0
210	LbrM.20.5450	19.0	209	LbrM.20.0320	113.0	212	LbrM.35.0400	122.0	212	LinJ.29.2490	25.0	213	LinJ.36.0340	126.0	212	LinJ.36.3170	137.0
210	LbrM.34.5080	19.0	209	LbrM.35.4230	113.0	212	LbrM.21.0900	122.0	212	LinJ.18.0480	25.0	213	LinJ.24.2170	126.0	212	LinJ.23.0300	137.0
215	LbrM.32.2400	18.0	209	LbrM.29.2280	113.0	212	LbrM.34.1400	122.0	212	LinJ.28.1120	25.0	213	LinJ.06.0430	126.0	212	LinJ.27.0920	137.0
215	LbrM.35.2860	18.0	209	LbrM.25.2330	113.0	212	LbrM.20.0050	122.0	216	LinJ.28.2040	24.0	216	LinJ.11.0180	125.0	212	LinJ.23.1880	137.0
215	LbrM.20.0510	18.0	217	LbrM.29.2440	112.0	217	LbrM.19.0370	121.0	216	LinJ.28.0550	24.0	216	LinJ.14.1400	125.0	217	LinJ.28.2210	136.0
215	LbrM.19.0100	18.0	217	LbrM.15.1060	112.0	217	LbrM.06.0830	121.0	216	LinJ.36.1410	24.0	216	LinJ.36.4180	125.0	217	LinJ.07.0550	136.0
215	LbrM.15.0170	18.0	219	LbrM.16.0750	110.0	217	LbrM.27.0820	121.0	216	LinJ.14.0190	24.0	216	LinJ.15.1080	125.0	217	LinJ.15.0220	136.0
215	LbrM.34.3580	18.0	219	LbrM.20.3950	110.0	220	LbrM.25.2330	120.0	216	LinJ.30.1880	24.0	220	LinJ.10.0830	124.0	220	LinJ.04.0330	135.0
215	LbrM.25.2310	18.0	219	LbrM.22.1120	110.0	220	LbrM.32.3430	120.0	216	LinJ.36.5400	24.0	220	LinJ.35.1450	124.0	220	LinJ.10.0560	135.0
215	LbrM.26.0500	18.0	222	LbrM.27.0660	109.0	220	LbrM.16.0750	120.0	216	LinJ.28.1240	24.0	220	LinJ.22.0540	124.0	220	LinJ.11.0350	135.0
215	LbrM.27.2460	18.0	222	LbrM.33.0340	109.0	220	LbrM.16.1670	120.0	216	LinJ.11.0220	24.0	223	LinJ.28.2100	123.0	220	LinJ.35.3280	135.0
215	LbrM.15.1470	18.0	222	LbrM.13.1540	109.0	220	LbrM.26.2640	120.0	216	LinJ.33.2700	24.0	223	LinJ.33.0420	123.0	224	LinJ.13.1400	134.0
215	LbrM.33.1740	18.0	225	LbrM.23.1470	107.0	220	LbrM.28.0340	120.0	216	LinJ.10.0200	24.0	223	LinJ.35.0070	123.0	224	LinJ.28.2100	134.0
215	LbrM.20.3950	18.0	225	LbrM.30.0620	107.0	226	LbrM.35.4230	119.0	226	LinJ.25.0580	23.0	223	LinJ.16.0760	123.0	226	LinJ.29.2580	133.0
215	LbrM.09.0070	18.0	227	LbrM.28.2560	106.0	226	LbrM.19.0140	119.0	226	LinJ.33.2430	23.0	223	LinJ.34.4390	123.0	226	LinJ.32.3340	133.0
215	LbrM.20.4190	18.0	227	LbrM.08.0900	106.0	226	LbrM.33.0400	119.0	226	LinJ.21.0980	23.0	223	LinJ.19.0310	123.0	226	LinJ.27.0590	133.0
215	LbrM.10.1270	18.0	229	LbrM.23.0120	105.0	226	LbrM.28.2170	119.0	226	LinJ.23.1170	23.0	223	LinJ.04.0460	123.0	226	LinJ.27.1900	133.0
215	LbrM.32.1100	18.0	229	LbrM.02.0410	105.0	230	LbrM.33.0340	118.0	226	LinJ.27.2360	23.0	223	LinJ.25.1510	123.0	230	LinJ.08.1040	132.0
215	LbrM.13.1440	18.0	229	LbrM.34.1360	105.0	230	LbrM.10.0640	118.0	226	LinJ.16.0560	23.0	231	LinJ.29.0140	122.0	230	LinJ.16.1710	132.0
215	LbrM.32.3140	18.0	229	LbrM.18.1310	105.0	230	LbrM.27.0540	118.0	232	LinJ.26.2730	22.0	231	LinJ.27.0460	122.0	230	LinJ.30.0800	132.0
233	LbrM.01.0740	17.0	229	LbrM.11.0230	105.0	233	LbrM.27.2230	117.0	232	LinJ.19.0150	22.0	231	LinJ.01.0800	122.0	230	LinJ.35.1390	132.0
233	LbrM.21.0060	17.0	234	LbrM.07.0060	104.0	233	LbrM.35.1270	117.0	232	LinJ.36.1670	22.0	231	LinJ.36.0240	122.0	230	LinJ.30.1420	132.0
233	LbrM.28.2970	17.0	234	LbrM.28.1700	104.0	233	LbrM.32.1350	117.0	232	LinJ.24.2400	22.0	231	LinJ.30.3390	122.0	230	LinJ.11.0180	132.0
233	LbrM.06.0850	17.0	234	LbrM.24.2160	104.0	236	LbrM.25.1310	116.0	232	LinJ.25.2230	22.0	236	LinJ.25.1740	121.0	236	LinJ.34.0510	131.0
233	LbrM.35.2250	17.0	237	LbrM.28.3070	103.0	236	LbrM.07.0570	116.0	232	LinJ.36.5040	22.0	237	LinJ.36.0990	120.0	236	LinJ.36.0340	131.0
233	LbrM.34.4100	17.0	237	LbrM.27.0270	103.0	236	LbrM.19.0630	116.0	232	LinJ.34.2100	22.0	237	LinJ.35.2230	120.0	236	LinJ.36.1920	131.0
233	LbrM.28.2330	17.0	237	LbrM.30.0820	103.0	239	LbrM.23.0400	115.0	232	LinJ.25.1740	22.0	237	LinJ.22.1060	120.0	236	LinJ.19.1200	131.0
233	LbrM.35.4150	17.0	237	LbrM.33.3000	103.0	239	LbrM.27.1750	115.0	232	LinJ.30.2990	22.0	240	LinJ.34.4330	119.0	240	LinJ.21.0890	130.0
233	LbrM.32.0650	17.0	237	LbrM.16.0600	103.0	239	LbrM.14.1490	115.0	241	LinJ.30.1800	21.0	240	LinJ.32.0440	119.0	240	LinJ.01.0800	130.0
233	LbrM.35.0150	17.0	237	LbrM.29.0130	103.0	239	LbrM.28.1700	115.0	241	LinJ.36.6490	21.0	240	LinJ.24.2300	119.0	242	LinJ.13.1420	129.0
233	LbrM.29.2480	17.0	243	LbrM.35.5340	102.0	243	LbrM.20.2660	114.0	241	LinJ.36.0600	21.0	240	LinJ.24.0040	119.0	242	LinJ.36.4180	129.0
233	LbrM.14.1330	17.0	243	LbrM.35.1570	102.0	243	LbrM.23.1720	114.0	241	LinJ.25.0190	21.0	240	LinJ.18.0630	119.0	242	LinJ.31.0580	129.0
233	LbrM.34.3660	17.0	243	LbrM.20.0470	102.0	243	LbrM.29.0150	114.0	241	LinJ.32.1010	21.0	240	LinJ.15.1060	119.0	245	LinJ.29.2310	128.0
233	LbrM.15.1480	17.0	246	LbrM.30.2040	101.0	243	LbrM.32.3610	114.0	241	LinJ.03.0520	21.0	240	LinJ.30.0560	119.0	245	LinJ.30.0130	128.0
233	LbrM.16.1090	17.0	246	LbrM.23.1720	101.0	247	LbrM.20.0830	113.0	241	LinJ.36.6330	21.0	240	LinJ.13.1420	119.0	245	LinJ.34.4390	128.0
233	LbrM.34.0040	17.0	248	LbrM.30.3280	100.0	247	LbrM.20.0320	113.0	241	LinJ.36.2380	21.0	248	LinJ.34.0370	118.0	245	LinJ.30.2100	128.0
233	LbrM.31.2760	17.0	248	LbrM.26.2640	100.0	247	LbrM.35.0300	113.0	241	LinJ.21.0990	21.0	248	LinJ.27.1300	118.0	245	LinJ.35.5300	128.0
233	LbrM.07.0620	17.0	248	LbrM.29.1350	100.0	247	LbrM.34.0110	113.0	241	LinJ.30.3000	21.0	250	LinJ.30.0800	117.0	245	LinJ.36.1420	128.0
233	LbrM.25.0580	17.0	248	LbrM.33.0760	100.0	247	LbrM.35.1750	113.0	251	LinJ.14.1510	20.0	250	LinJ.01.0670	117.0	245	LinJ.35.0030	128.0
252	LbrM.30.0180	16.0	248	LbrM.27.1520	100.0	247	LbrM.35.3430	113.0	251	LinJ.08.1040	20.0	250	LinJ.21.1290	117.0	252	LinJ.36.1000	127.0
252	LbrM.04.1140	16.0	248	LbrM.35.5610	100.0	247	LbrM.15.1100	113.0	251	LinJ.35.3390	20.0	253	LinJ.23.1610	116.0	252	LinJ.28.0470	127.0
252	LbrM.27.0300	16.0	248	LbrM.15.0090	100.0	254	LbrM.33.1830	112.0	251	LinJ.11.1270	20.0	253	LinJ.36.1490	116.0	254	LinJ.06.0430	126.0
252	LbrM.06.0120	16.0	248	LbrM.04.0500	100.0	254	LbrM.29.2440	112.0	251	LinJ.25.0990	20.0	255	LinJ.30.0760	115.0	254	LinJ.24.2170	126.0
252	LbrM.34.2300	16.0	256	LbrM.20.3380	99.0	256	LbrM.32.1200	111.0	251	LinJ.30.2100	20.0	255	LinJ.21.2070	115.0	256	LinJ.24.1570	125.0
252	LbrM.29.0100	16.0	256	LbrM.34.2990	99.0	256	LbrM.34.1300	111.0	251	LinJ.32.0470	20.0	257	LinJ.23.0120	114.0	256	LinJ.14.1400	125.0
252	LbrM.10.1010	16.0	256	LbrM.02.0400	99.0	258	LbrM.18.0570	110.0	251	LinJ.31.2350	20.0	257	LinJ.26.2740	114.0	256	LinJ.18.0480	125.0
252	LbrM.35.0660	16.0	256	LbrM.21.0840	99.0	258	LbrM.22.1120	110.0	251	LinJ.28.1960	20.0	257	LinJ.35.0370	114.0	259	LinJ.22.0540	124.0
252	LbrM.35.3760	16.0	256	LbrM.32.0500	99.0	258	LbrM.12.0810	110.0	251	LinJ.27.1710	20.0	257	LinJ.07.0210	114.0	259	LinJ.35.1450	124.0
252	LbrM.35.1290	16.0	256	LbrM.22.0030	99.0	258	LbrM.19.0080	110.0	261	LinJ.35.1020	19.0	257	LinJ.28.2530	114.0	259	LinJ.28.3090	124.0
252	LbrM.25.0600	16.0	262	LbrM.16.0250	98.0	258	LbrM.30.0180	110.0	261	LinJ.17.1260	19.0	262	LinJ.28.3090	113.0	259	LinJ.10.0830	124.0
252	LbrM.19.1220	16.0	262	LbrM.34.2120	98.0	258	LbrM.18.1180	110.0	261	LinJ.30.0880	19.0	262	LinJ.30.3620	113.0	263	LinJ.25.1510	123.0
264	LbrM.20.2160	15.0	262	LbrM.18.0760	98.0	258	LbrM.15.1080	110.0	261	LinJ.33.1660	19.0	262	LinJ.16.0590	113.0	263	LinJ.04.0460	123.0
264	LbrM.14.1240	15.0	265	LbrM.21.1280	97.0	265	LbrM.35.5610	109.0	261	LinJ.34.0030	19.0	262	LinJ.27.0620	113.0	263	LinJ.19.0310	123.0
264	LbrM.33.2110	15.0	265	LbrM.09.1020	97.0	265	LbrM.27.0660	109.0	261	LinJ.36.6190	19.0	266	LinJ.08.1040	112.0	263	LinJ.35.0070	123.0
264	LbrM.26.0050	15.0	265	LbrM.30.2590	97.0	265	LbrM.34.2990	109.0	261	LinJ.07.0060	19.0	266	LinJ.23.0790	112.0	263	LinJ.33.0420	123.0
264	LbrM.29.0080	15.0	268	LbrM.34.3160	96.0	268	LbrM.30.0620	107.0	261	LinJ.22.0490	19.0	266	LinJ.33.2860	112.0	263	LinJ.25.1430	123.0
264	LbrM.30.1330	15.0	268	LbrM.30.0180	96.0	268	LbrM.23.1470	107.0	269	LinJ.10.0940	18.0	269	LinJ.23.1880	111.0	269	LinJ.30.3390	122.0
264	LbrM.26.2200	15.0	268	LbrM.28.2990	96.0	270	LbrM.18.0700	106.0	269	LinJ.04.0570	18.0	269	LinJ.02.0350	111.0	269	LinJ.21.0300	122.0
264	LbrM.27.0310	15.0	268	LbrM.18.0570	96.0	270	LbrM.20.0060	106.0	269	LinJ.27.0190	18.0	269	LinJ.28.1660	111.0	269	LinJ.36.0240	122.0
264	LbrM.27.1200	15.0	268	LbrM.34.0810	96.0	272	LbrM.11.0230	105.0	269	LinJ.32.0080	18.0	269	LinJ.18.1220	111.0	269	LinJ.27.0460	122.0
264	LbrM.23.0220	15.0	273	LbrM.17.1530	95.0	272	LbrM.18.1310	105.0	269	LinJ.17.0190	18.0	273	LinJ.36.1050	110.0	269	LinJ.29.0140	122.0
264	LbrM.20.2830	15.0	273	LbrM.11.0970	95.0	272	LbrM.34.1360	105.0	269	LinJ.17.0200	18.0	273	LinJ.09.1020	110.0	274	LinJ.22.1060	120.0
264	LbrM.19.1020	15.0	275	LbrM.29.0250	94.0	272	LbrM.02.0410	105.0	269	LinJ.17.0100	18.0	273	LinJ.33.0370	110.0	274	LinJ.35.2230	120.0
264	LbrM.34.3250	15.0	275	LbrM.26.1570	94.0	272	LbrM.23.0120	105.0	269	LinJ.17.0170	18.0	276	LinJ.02.0340	109.0	274	LinJ.36.0990	120.0
264	LbrM.14.0820	15.0	275	LbrM.19.1110	94.0	272	LbrM.16.0260	105.0	269	LinJ.35.4350	18.0	276	LinJ.30.2100	109.0	274	LinJ.36.2130	120.0
264	LbrM.25.0590	15.0	275	LbrM.33.1960	94.0	278	LbrM.24.2160	104.0	269	LinJ.34.0130	18.0	276	LinJ.06.0410	109.0	278	LinJ.04.1170	119.0
264	LbrM.25.0610	15.0	275	LbrM.07.0660	94.0	278	LbrM.07.0060	104.0	269	LinJ.01.0110	18.0	279	LinJ.32.3320	108.0	278	LinJ.30.0560	119.0
280	LbrM.34.3230	14.0	280	LbrM.20.4670	93.0	278	LbrM.21.0990	104.0	269	LinJ.21.1820	18.0	279	LinJ.36.5590	108.0	278	LinJ.15.1060	119.0
280	LbrM.23.1720	14.0	280	LbrM.07.0270	93.0	278	LbrM.28.3070	104.0	269	LinJ.36.4910	18.0	279	LinJ.15.0090	108.0	278	LinJ.24.0040	119.0
280	LbrM.29.0900	14.0	280	LbrM.18.0700	93.0	282	LbrM.33.3000	103.0	269	LinJ.31.2000	18.0	279	LinJ.07.0660	108.0	278	LinJ.24.2300	119.0
280	LbrM.31.2520	14.0	280	LbrM.06.0410	93.0	282	LbrM.30.0820	103.0	269	LinJ.32.3520	18.0	279	LinJ.04.0440	108.0	278	LinJ.32.0440	119.0
280	LbrM.18.0570	14.0	280	LbrM.33.1830	93.0	282	LbrM.35.4000	103.0	269	LinJ.30.0800	18.0	284	LinJ.27.0260	107.0	278	LinJ.34.4330	119.0
280	LbrM.34.2790	14.0	280	LbrM.27.0510	93.0	282	LbrM.27.0270	103.0	269	LinJ.29.2910	18.0	284	LinJ.35.0600	107.0	278	LinJ.21.0980	119.0
280	LbrM.18.0220	14.0	280	LbrM.25.0130	93.0	282	LbrM.29.0130	103.0	269	LinJ.10.1250	18.0	284	LinJ.29.2970	107.0	286	LinJ.32.3820	118.0
280	LbrM.05.0940	14.0	280	LbrM.04.1170	93.0	287	LbrM.04.1170	102.0	287	LinJ.34.2320	17.0	287	LinJ.30.0170	106.0	286	LinJ.33.1660	118.0
280	LbrM.03.0210	14.0	288	LbrM.18.0540	92.0	287	LbrM.17.1530	102.0	287	LinJ.22.1280	17.0	287	LinJ.30.3290	106.0	286	LinJ.27.1300	118.0
280	LbrM.20.3610	14.0	288	LbrM.21.0990	92.0	287	LbrM.35.1570	102.0	287	LinJ.35.3060	17.0	287	LinJ.35.3130	106.0	286	LinJ.34.0370	118.0
280	LbrM.35.6390	14.0	288	LbrM.35.1270	92.0	287	LbrM.35.5340	102.0	287	LinJ.17.0090	17.0	287	LinJ.29.0120	106.0	290	LinJ.32.1920	117.0
280	LbrM.13.0190	14.0	288	LbrM.18.1640	92.0	291	LbrM.15.0970	101.0	287	LinJ.32.2330	17.0	287	LinJ.29.1360	106.0	290	LinJ.21.1290	117.0
280	LbrM.10.0950	14.0	288	LbrM.27.2750	92.0	291	LbrM.05.0030	101.0	287	LinJ.06.1210	17.0	287	LinJ.18.0510	106.0	290	LinJ.01.0670	117.0
280	LbrM.19.0860	14.0	288	LbrM.20.2340	92.0	293	LbrM.32.0600	100.0	287	LinJ.18.0990	17.0	293	LinJ.16.0250	105.0	290	LinJ.35.0370	117.0
280	LbrM.20.1620	14.0	288	LbrM.10.0310	92.0	293	LbrM.15.0090	100.0	287	LinJ.21.1250	17.0	293	LinJ.34.2730	105.0	290	LinJ.11.0240	117.0
280	LbrM.07.0960	14.0	295	LbrM.11.0950	91.0	293	LbrM.10.0310	100.0	287	LinJ.32.2160	17.0	293	LinJ.18.0690	105.0	295	LinJ.36.5590	116.0
280	LbrM.23.1330	14.0	295	LbrM.34.3200	91.0	293	LbrM.27.1520	100.0	296	LinJ.09.0820	16.0	293	LinJ.17.1510	105.0	295	LinJ.36.1490	116.0
280	LbrM.33.3460	14.0	295	LbrM.20.2480	91.0	293	LbrM.33.0760	100.0	296	LinJ.35.2270	16.0	297	LinJ.36.1200	104.0	295	LinJ.07.0420	116.0
298	LbrM.08.0350	13.0	298	LbrM.21.1410	90.0	293	LbrM.29.1350	100.0	296	LinJ.13.1080	16.0	297	LinJ.26.1530	104.0	295	LinJ.28.1660	116.0
298	LbrM.34.0750	13.0	299	LbrM.11.0850	89.0	293	LbrM.35.4600	100.0	296	LinJ.36.4100	16.0	297	LinJ.34.0510	104.0	295	LinJ.23.1610	116.0
298	LbrM.24.0790	13.0	299	LbrM.34.1300	89.0	293	LbrM.30.3280	100.0	296	LinJ.14.1460	16.0	297	LinJ.04.1170	104.0	295	LinJ.36.2870	116.0
298	LbrM.12.0820	13.0	299	LbrM.34.5160	89.0	301	LbrM.32.2240	99.0	296	LinJ.36.4380	16.0	301	LinJ.36.5320	103.0	301	LinJ.30.0760	115.0
298	LbrM.29.1220	13.0	299	LbrM.31.3150	89.0	301	LbrM.22.0030	99.0	296	LinJ.07.0130	16.0	301	LinJ.21.0840	103.0	301	LinJ.30.0170	115.0
298	LbrM.20.3170	13.0	303	LbrM.20.3270	88.0	301	LbrM.32.0500	99.0	296	LinJ.31.2320	16.0	301	LinJ.35.0840	103.0	303	LinJ.06.1330	114.0
298	LbrM.35.2950	13.0	303	LbrM.28.2630	88.0	301	LbrM.21.0840	99.0	296	LinJ.06.0290	16.0	301	LinJ.33.1660	103.0	303	LinJ.28.2530	114.0
298	LbrM.35.6380	13.0	303	LbrM.28.1990	88.0	301	LbrM.02.0400	99.0	296	LinJ.36.2870	16.0	301	LinJ.18.0700	103.0	303	LinJ.07.0210	114.0
298	LbrM.28.2620	13.0	303	LbrM.35.1840	88.0	301	LbrM.34.4810	99.0	296	LinJ.30.2780	16.0	306	LinJ.34.3580	102.0	303	LinJ.26.1550	114.0
298	LbrM.18.0700	13.0	303	LbrM.35.1750	88.0	301	LbrM.20.3380	99.0	296	LinJ.34.0070	16.0	306	LinJ.11.1200	102.0	303	LinJ.23.0120	114.0
298	LbrM.34.3990	13.0	303	LbrM.19.0080	88.0	308	LbrM.18.0760	98.0	296	LinJ.24.2110	16.0	306	LinJ.07.0420	102.0	308	LinJ.16.0590	113.0
298	LbrM.21.2010	13.0	303	LbrM.01.0080	88.0	308	LbrM.34.2120	98.0	296	LinJ.26.0140	16.0	309	LinJ.18.0480	101.0	308	LinJ.17.1510	113.0
298	LbrM.34.3870	13.0	310	LbrM.32.3380	87.0	308	LbrM.16.0250	98.0	310	LinJ.28.0410	15.0	309	LinJ.19.0800	101.0	310	LinJ.33.2860	112.0
298	LbrM.15.0990	13.0	310	LbrM.19.0980	87.0	311	LbrM.30.2590	97.0	310	LinJ.14.0060	15.0	309	LinJ.07.1320	101.0	310	LinJ.23.0790	112.0
298	LbrM.34.1650	13.0	310	LbrM.30.3430	87.0	311	LbrM.09.1020	97.0	310	LinJ.34.2430	15.0	309	LinJ.10.0310	101.0	310	LinJ.28.3060	112.0
298	LbrM.20.4010	13.0	310	LbrM.32.0970	87.0	311	LbrM.21.1280	97.0	310	LinJ.29.0670	15.0	309	LinJ.27.0430	101.0	313	LinJ.22.1110	111.0
298	LbrM.19.0570	13.0	314	LbrM.26.2150	86.0	311	LbrM.20.0040	97.0	310	LinJ.16.0260	15.0	314	LinJ.11.1050	100.0	313	LinJ.18.1220	111.0
298	LbrM.10.0850	13.0	314	LbrM.34.1120	86.0	315	LbrM.31.2550	96.0	310	LinJ.32.2600	15.0	314	LinJ.36.2870	100.0	313	LinJ.02.0350	111.0
298	LbrM.31.0720	13.0	314	LbrM.14.0460	86.0	315	LbrM.34.0810	96.0	310	LinJ.07.0420	15.0	314	LinJ.30.2620	100.0	313	LinJ.35.3130	111.0
298	LbrM.18.0170	13.0	314	LbrM.20.5560	86.0	315	LbrM.20.2340	96.0	310	LinJ.29.0010	15.0	317	LinJ.28.2610	99.0	313	LinJ.35.1490	111.0
298	LbrM.35.6420	13.0	314	LbrM.31.0010	86.0	315	LbrM.28.2990	96.0	310	LinJ.04.1170	15.0	317	LinJ.02.0680	99.0	318	LinJ.33.0370	110.0
319	LbrM.20.4890	12.0	314	LbrM.01.0500	86.0	315	LbrM.34.3160	96.0	310	LinJ.25.0260	15.0	317	LinJ.25.0130	99.0	318	LinJ.09.1020	110.0
319	LbrM.29.0160	12.0	314	LbrM.27.2430	86.0	320	LbrM.32.0530	95.0	310	LinJ.10.0780	15.0	320	LinJ.35.3300	98.0	318	LinJ.36.1050	110.0
319	LbrM.27.1010	12.0	314	LbrM.08.0600	86.0	320	LbrM.26.1260	95.0	310	LinJ.36.3250	15.0	320	LinJ.25.1430	98.0	318	LinJ.36.1670	110.0
319	LbrM.28.1380	12.0	322	LbrM.33.3480	85.0	320	LbrM.11.0970	95.0	310	LinJ.26.0120	15.0	320	LinJ.20.0490	98.0	318	LinJ.15.1140	110.0
319	LbrM.31.2600	12.0	322	LbrM.28.2830	85.0	323	LbrM.31.3150	94.0	310	LinJ.26.0310	15.0	320	LinJ.29.0250	98.0	323	LinJ.18.0510	109.0
319	LbrM.20.0020	12.0	322	LbrM.35.2040	85.0	323	LbrM.07.0660	94.0	310	LinJ.21.1320	15.0	320	LinJ.04.0950	98.0	323	LinJ.06.0410	109.0
319	LbrM.05.0310	12.0	322	LbrM.34.3940	85.0	323	LbrM.33.1960	94.0	310	LinJ.16.0920	15.0	325	LinJ.34.3470	97.0	323	LinJ.02.0340	109.0
319	LbrM.30.2950	12.0	322	LbrM.20.3020	85.0	323	LbrM.01.0500	94.0	326	LinJ.33.1710	14.0	325	LinJ.14.0460	97.0	323	LinJ.11.1270	109.0
319	LbrM.25.2280	12.0	322	LbrM.27.2650	85.0	323	LbrM.19.1110	94.0	326	LinJ.35.1720	14.0	325	LinJ.01.0470	97.0	323	LinJ.36.3750	109.0
319	LbrM.33.1620	12.0	322	LbrM.25.2050	85.0	323	LbrM.26.1570	94.0	326	LinJ.36.4690	14.0	325	LinJ.33.1790	97.0	328	LinJ.07.0660	108.0
319	LbrM.20.0720	12.0	329	LbrM.33.0520	84.0	323	LbrM.29.0250	94.0	326	LinJ.25.1210	14.0	329	LinJ.21.0980	96.0	328	LinJ.15.0090	108.0
319	LbrM.13.0390	12.0	329	LbrM.31.1840	84.0	330	LbrM.29.0940	93.0	326	LinJ.36.4670	14.0	329	LinJ.18.1600	96.0	328	LinJ.32.3320	108.0
319	LbrM.34.2820	12.0	331	LbrM.20.4990	83.0	330	LbrM.25.0130	93.0	326	LinJ.36.3570	14.0	331	LinJ.28.1940	95.0	331	LinJ.18.0700	107.0
319	LbrM.21.0990	12.0	331	LbrM.30.3290	83.0	330	LbrM.16.0570	93.0	326	LinJ.34.4270	14.0	331	LinJ.34.3220	95.0	331	LinJ.32.1160	107.0
319	LbrM.32.3240	12.0	331	LbrM.13.1050	83.0	330	LbrM.06.0410	93.0	326	LinJ.10.0540	14.0	333	LinJ.21.1450	94.0	331	LinJ.29.2970	107.0
319	LbrM.34.2090	12.0	331	LbrM.30.3480	83.0	330	LbrM.07.0270	93.0	326	LinJ.32.2770	14.0	333	LinJ.31.1660	94.0	331	LinJ.35.0600	107.0
319	LbrM.10.0990	12.0	331	LbrM.14.1360	83.0	330	LbrM.20.4670	93.0	326	LinJ.03.0120	14.0	333	LinJ.31.0010	94.0	331	LinJ.06.0140	107.0
319	LbrM.34.1220	12.0	336	LbrM.34.1730	82.0	330	LbrM.27.2510	93.0	326	LinJ.23.0410	14.0	333	LinJ.34.2620	94.0	331	LinJ.27.0260	107.0
319	LbrM.29.0510	12.0	336	LbrM.34.3140	82.0	337	LbrM.25.2050	92.0	326	LinJ.36.2290	14.0	333	LinJ.01.0050	94.0	337	LinJ.16.1450	106.0
319	LbrM.05.0970	12.0	336	LbrM.11.0040	82.0	337	LbrM.34.0170	92.0	338	LinJ.31.2210	13.0	338	LinJ.33.0530	93.0	337	LinJ.10.0310	106.0
339	LbrM.15.0160	11.0	339	LbrM.20.0060	81.0	337	LbrM.27.0310	92.0	338	LinJ.13.1420	13.0	338	LinJ.19.0660	93.0	337	LinJ.29.1360	106.0
339	LbrM.34.1630	11.0	339	LbrM.11.1030	81.0	337	LbrM.27.2750	92.0	338	LinJ.33.1040	13.0	338	LinJ.36.1730	93.0	337	LinJ.29.0120	106.0
339	LbrM.15.0910	11.0	339	LbrM.34.3820	81.0	337	LbrM.18.1640	92.0	338	LinJ.19.0250	13.0	338	LinJ.35.1390	93.0	337	LinJ.30.3290	106.0
339	LbrM.22.0120	11.0	339	LbrM.33.0890	81.0	337	LbrM.26.2150	92.0	338	LinJ.12.0850	13.0	338	LinJ.27.2390	93.0	342	LinJ.18.0690	105.0
339	LbrM.28.1700	11.0	339	LbrM.27.1140	81.0	337	LbrM.32.0650	92.0	338	LinJ.05.0550	13.0	343	LinJ.35.3280	92.0	342	LinJ.34.2730	105.0
339	LbrM.20.6060	11.0	339	LbrM.32.0100	81.0	337	LbrM.26.0830	92.0	338	LinJ.22.0010	13.0	343	LinJ.11.0350	92.0	342	LinJ.35.4910	105.0
339	LbrM.35.2500	11.0	345	LbrM.35.1780	80.0	345	LbrM.20.2480	91.0	338	LinJ.29.1190	13.0	343	LinJ.27.2170	92.0	342	LinJ.16.0250	105.0
339	LbrM.34.0280	11.0	345	LbrM.19.0280	80.0	345	LbrM.34.3200	91.0	338	LinJ.27.0580	13.0	343	LinJ.08.0570	92.0	346	LinJ.35.3730	104.0
339	LbrM.35.1480	11.0	345	LbrM.04.0950	80.0	345	LbrM.11.0950	91.0	338	LinJ.24.0370	13.0	347	LinJ.11.1160	91.0	346	LinJ.26.1530	104.0
339	LbrM.35.1950	11.0	345	LbrM.23.0580	80.0	345	LbrM.06.0120	91.0	338	LinJ.29.2420	13.0	348	LinJ.28.2820	90.0	346	LinJ.36.1200	104.0
339	LbrM.06.0870	11.0	345	LbrM.11.0370	80.0	345	LbrM.35.2040	91.0	338	LinJ.04.1140	13.0	348	LinJ.17.0300	90.0	349	LinJ.21.0840	103.0
339	LbrM.33.2030	11.0	350	LbrM.19.1790	79.0	350	LbrM.21.1410	90.0	338	LinJ.27.1450	13.0	348	LinJ.11.1270	90.0	349	LinJ.36.5320	103.0
339	LbrM.29.2140	11.0	350	LbrM.20.0330	79.0	350	LbrM.20.2040	90.0	338	LinJ.28.1050	13.0	348	LinJ.35.1210	90.0	351	LinJ.11.1160	102.0
339	LbrM.35.5650	11.0	350	LbrM.07.0360	79.0	352	LbrM.34.5160	89.0	338	LinJ.34.0120	13.0	348	LinJ.11.0240	90.0	351	LinJ.36.4570	102.0
339	LbrM.20.1010	11.0	350	LbrM.31.2950	79.0	352	LbrM.21.0700	89.0	353	LinJ.21.2200	12.0	348	LinJ.33.2210	90.0	351	LinJ.34.3580	102.0
339	LbrM.26.0350	11.0	350	LbrM.03.0810	79.0	352	LbrM.11.1030	89.0	353	LinJ.35.1950	12.0	354	LinJ.33.3360	89.0	354	LinJ.21.0740	101.0
339	LbrM.25.0190	11.0	355	LbrM.24.2360	78.0	352	LbrM.11.0850	89.0	353	LinJ.28.0870	12.0	354	LinJ.34.0120	89.0	354	LinJ.27.0430	101.0
339	LbrM.26.0820	11.0	355	LbrM.13.0020	78.0	356	LbrM.01.0080	88.0	353	LinJ.18.1010	12.0	354	LinJ.26.2240	89.0	354	LinJ.19.0800	101.0
339	LbrM.35.2180	11.0	355	LbrM.28.1900	78.0	356	LbrM.20.3660	88.0	353	LinJ.23.0820	12.0	354	LinJ.20.1390	89.0	354	LinJ.34.0120	101.0
339	LbrM.27.1950	11.0	355	LbrM.32.1200	78.0	356	LbrM.35.1840	88.0	353	LinJ.31.2980	12.0	354	LinJ.35.3670	89.0	358	LinJ.30.2620	100.0
339	LbrM.18.1070	11.0	355	LbrM.27.0310	78.0	356	LbrM.28.1990	88.0	353	LinJ.36.6960	12.0	354	LinJ.23.0580	89.0	358	LinJ.11.1050	100.0
339	LbrM.35.2490	11.0	360	LbrM.16.0090	77.0	356	LbrM.28.2630	88.0	353	LinJ.34.4100	12.0	354	LinJ.14.1270	89.0	358	LinJ.18.0560	100.0
339	LbrM.13.0960	11.0	360	LbrM.20.1640	77.0	356	LbrM.20.3270	88.0	353	LinJ.04.1220	12.0	361	LinJ.36.1930	88.0	361	LinJ.05.0030	99.0
339	LbrM.25.1010	11.0	360	LbrM.29.2330	77.0	356	LbrM.10.1270	88.0	353	LinJ.28.3090	12.0	361	LinJ.36.1670	88.0	361	LinJ.25.0130	99.0
339	LbrM.24.1350	11.0	363	LbrM.17.0340	76.0	363	LbrM.32.0970	87.0	353	LinJ.31.2060	12.0	361	LinJ.32.3280	88.0	361	LinJ.02.0680	99.0
339	LbrM.33.1110	11.0	363	LbrM.05.0730	76.0	363	LbrM.21.1700	87.0	353	LinJ.33.3340	12.0	361	LinJ.24.1570	88.0	361	LinJ.21.0310	99.0
339	LbrM.19.1710	11.0	363	LbrM.20.3260	76.0	363	LbrM.30.3430	87.0	353	LinJ.33.1470	12.0	365	LinJ.30.3300	87.0	361	LinJ.36.6670	99.0
366	LbrM.18.1190	10.0	363	LbrM.34.2390	76.0	363	LbrM.19.0980	87.0	353	LinJ.10.1090	12.0	365	LinJ.35.4000	87.0	361	LinJ.28.2610	99.0
366	LbrM.35.3290	10.0	363	LbrM.34.4810	76.0	363	LbrM.26.0050	87.0	353	LinJ.21.0770	12.0	365	LinJ.18.1380	87.0	367	LinJ.24.0790	98.0
366	LbrM.31.2820	10.0	363	LbrM.06.0120	76.0	363	LbrM.32.3380	87.0	353	LinJ.34.1200	12.0	365	LinJ.11.0770	87.0	367	LinJ.04.0950	98.0
366	LbrM.32.3910	10.0	363	LbrM.33.2370	76.0	363	LbrM.10.1010	87.0	353	LinJ.26.1220	12.0	369	LinJ.35.1810	86.0	367	LinJ.01.0470	98.0
366	LbrM.32.2030	10.0	363	LbrM.11.0490	76.0	370	LbrM.22.1170	86.0	370	LinJ.21.2230	11.0	369	LinJ.34.3460	86.0	367	LinJ.28.2220	98.0
366	LbrM.33.2590	10.0	363	LbrM.20.2460	76.0	370	LbrM.08.0600	86.0	370	LinJ.20.0720	11.0	369	LinJ.30.3030	86.0	367	LinJ.29.0250	98.0
366	LbrM.32.2690	10.0	372	LbrM.32.0650	75.0	370	LbrM.27.2430	86.0	370	LinJ.27.0300	11.0	369	LinJ.30.3490	86.0	367	LinJ.20.0490	98.0
366	LbrM.16.0930	10.0	372	LbrM.18.0830	75.0	370	LbrM.31.0010	86.0	370	LinJ.36.2070	11.0	369	LinJ.32.0050	86.0	367	LinJ.35.3300	98.0
366	LbrM.16.0750	10.0	374	LbrM.34.1630	74.0	370	LbrM.20.5560	86.0	370	LinJ.16.0550	11.0	369	LinJ.27.0310	86.0	367	LinJ.33.0530	98.0
366	LbrM.03.0510	10.0	374	LbrM.20.2300	74.0	370	LbrM.14.0460	86.0	370	LinJ.13.0220	11.0	369	LinJ.11.0600	86.0	367	LinJ.34.3030	98.0
366	LbrM.30.2420	10.0	374	LbrM.28.0920	74.0	370	LbrM.34.1120	86.0	370	LinJ.08.0330	11.0	369	LinJ.31.2890	86.0	367	LinJ.07.0130	98.0
366	LbrM.32.1130	10.0	374	LbrM.06.0720	74.0	370	LbrM.33.0520	86.0	370	LinJ.35.2780	11.0	377	LinJ.34.1900	85.0	377	LinJ.10.0960	97.0
366	LbrM.35.2240	10.0	374	LbrM.12.0040	74.0	370	LbrM.08.0060	86.0	370	LinJ.03.0190	11.0	377	LinJ.11.0040	85.0	377	LinJ.33.1790	97.0
366	LbrM.30.3170	10.0	374	LbrM.16.0590	74.0	370	LbrM.07.0360	86.0	370	LinJ.28.2100	11.0	377	LinJ.35.5180	85.0	377	LinJ.14.0460	97.0
366	LbrM.04.1170	10.0	374	LbrM.35.7320	74.0	370	LbrM.07.0620	86.0	370	LinJ.11.1160	11.0	380	LinJ.21.2200	84.0	377	LinJ.22.0440	97.0
366	LbrM.04.0530	10.0	374	LbrM.27.1800	74.0	381	LbrM.27.2650	85.0	370	LinJ.36.6860	11.0	380	LinJ.30.3440	84.0	377	LinJ.34.3470	97.0
366	LbrM.32.2960	10.0	374	LbrM.05.0030	74.0	381	LbrM.34.3660	85.0	370	LinJ.27.2200	11.0	382	LinJ.13.1180	83.0	382	LinJ.29.0950	96.0
366	LbrM.21.1310	10.0	383	LbrM.35.2370	73.0	381	LbrM.20.3020	85.0	370	LinJ.12.0490	11.0	382	LinJ.24.2370	83.0	382	LinJ.35.0130	96.0
366	LbrM.34.2990	10.0	383	LbrM.20.1540	73.0	381	LbrM.34.3940	85.0	370	LinJ.30.2430	11.0	382	LinJ.35.3880	83.0	382	LinJ.25.0190	96.0
366	LbrM.30.2810	10.0	383	LbrM.30.3550	73.0	381	LbrM.28.2830	85.0	370	LinJ.06.0940	11.0	382	LinJ.04.1250	83.0	382	LinJ.18.1600	96.0
366	LbrM.32.2980	10.0	383	LbrM.25.1100	73.0	381	LbrM.33.3480	85.0	370	LinJ.35.2150	11.0	386	LinJ.07.0130	82.0	382	LinJ.15.1270	96.0
366	LbrM.30.2070	10.0	383	LbrM.15.1030	73.0	381	LbrM.34.1630	85.0	387	LinJ.34.0630	10.0	386	LinJ.35.2490	82.0	382	LinJ.29.2620	96.0
366	LbrM.19.1860	10.0	383	LbrM.03.0510	73.0	381	LbrM.26.0200	85.0	387	LinJ.25.1460	10.0	386	LinJ.34.3440	82.0	388	LinJ.27.2390	95.0
366	LbrM.07.1220	10.0	383	LbrM.18.1230	73.0	389	LbrM.33.2110	84.0	387	LinJ.36.6850	10.0	386	LinJ.32.1160	82.0	388	LinJ.34.3220	95.0
390	LbrM.35.2370	9.0	390	LbrM.35.6030	72.0	389	LbrM.06.1260	84.0	387	LinJ.30.3530	10.0	386	LinJ.29.2470	82.0	388	LinJ.28.1940	95.0
390	LbrM.34.3010	9.0	390	LbrM.03.0820	72.0	389	LbrM.26.2200	84.0	387	LinJ.33.2280	10.0	386	LinJ.25.1460	82.0	391	LinJ.01.0050	94.0
390	LbrM.28.2270	9.0	390	LbrM.22.1430	72.0	389	LbrM.31.1840	84.0	387	LinJ.36.5010	10.0	392	LinJ.17.0410	81.0	391	LinJ.34.2620	94.0
390	LbrM.14.1600	9.0	390	LbrM.35.3820	72.0	393	LbrM.03.0510	83.0	387	LinJ.30.2720	10.0	392	LinJ.36.1700	81.0	391	LinJ.31.0010	94.0
390	LbrM.22.1020	9.0	390	LbrM.26.0050	72.0	393	LbrM.06.0850	83.0	387	LinJ.22.1480	10.0	392	LinJ.03.0880	81.0	391	LinJ.31.1660	94.0
390	LbrM.29.2640	9.0	390	LbrM.14.0350	72.0	393	LbrM.14.1360	83.0	387	LinJ.32.1940	10.0	392	LinJ.13.0020	81.0	391	LinJ.21.1450	94.0
390	LbrM.24.0780	9.0	390	LbrM.35.2820	72.0	393	LbrM.24.1350	83.0	387	LinJ.25.1090	10.0	392	LinJ.20.0820	81.0	391	LinJ.21.2200	94.0
390	LbrM.34.1150	9.0	390	LbrM.12.0810	72.0	393	LbrM.30.3480	83.0	387	LinJ.06.0910	10.0	392	LinJ.28.3000	81.0	391	LinJ.22.0770	94.0
390	LbrM.29.2670	9.0	390	LbrM.24.1350	72.0	393	LbrM.20.4890	83.0	387	LinJ.15.1540	10.0	392	LinJ.26.0040	81.0	391	LinJ.32.0600	94.0
390	LbrM.25.1100	9.0	390	LbrM.23.0330	72.0	393	LbrM.13.1050	83.0	387	LinJ.33.1150	10.0	392	LinJ.15.1050	81.0	399	LinJ.09.0970	93.0
390	LbrM.34.2630	9.0	390	LbrM.29.0730	72.0	393	LbrM.30.3290	83.0	387	LinJ.36.2270	10.0	392	LinJ.13.1130	81.0	399	LinJ.36.1730	93.0
390	LbrM.23.0330	9.0	390	LbrM.23.0800	72.0	393	LbrM.29.2470	83.0	387	LinJ.34.3270	10.0	392	LinJ.20.0060	81.0	399	LinJ.19.0660	93.0
390	LbrM.04.0610	9.0	390	LbrM.32.0600	72.0	393	LbrM.20.4990	83.0	387	LinJ.30.2540	10.0	392	LinJ.27.1570	81.0	399	LinJ.36.1930	93.0
390	LbrM.32.2010	9.0	403	LbrM.25.0480	71.0	403	LbrM.25.0190	82.0	387	LinJ.30.2480	10.0	403	LinJ.03.0890	80.0	399	LinJ.06.0370	93.0
390	LbrM.17.1530	9.0	403	LbrM.06.0100	71.0	403	LbrM.34.3140	82.0	387	LinJ.30.0170	10.0	403	LinJ.31.2680	80.0	399	LinJ.05.0960	93.0
390	LbrM.16.1590	9.0	403	LbrM.35.4600	71.0	403	LbrM.34.1730	82.0	387	LinJ.18.0200	10.0	403	LinJ.14.0350	80.0	405	LinJ.18.0020	92.0
390	LbrM.31.1820	9.0	403	LbrM.20.4890	71.0	403	LbrM.35.2370	82.0	387	LinJ.03.0590	10.0	403	LinJ.30.3120	80.0	405	LinJ.25.1460	92.0
390	LbrM.34.1610	9.0	403	LbrM.25.0190	71.0	407	LbrM.32.0100	81.0	387	LinJ.33.1690	10.0	403	LinJ.16.0580	80.0	405	LinJ.35.3670	92.0
390	LbrM.20.2970	9.0	403	LbrM.34.0090	71.0	407	LbrM.23.0330	81.0	387	LinJ.34.0850	10.0	403	LinJ.16.0470	80.0	405	LinJ.08.0570	92.0
390	LbrM.31.2410	9.0	403	LbrM.35.6570	71.0	407	LbrM.21.0310	81.0	387	LinJ.35.0780	10.0	409	LinJ.19.0180	79.0	405	LinJ.27.2170	92.0
390	LbrM.33.0340	9.0	403	LbrM.33.2110	71.0	407	LbrM.25.1100	81.0	387	LinJ.35.2250	10.0	409	LinJ.16.0090	79.0	410	LinJ.32.1110	91.0
390	LbrM.23.1520	9.0	403	LbrM.32.2240	71.0	407	LbrM.12.0230	81.0	387	LinJ.07.1160	10.0	409	LinJ.36.3750	79.0	411	LinJ.33.2210	90.0
390	LbrM.29.2540	9.0	403	LbrM.21.0870	71.0	407	LbrM.27.1140	81.0	387	LinJ.18.0150	10.0	409	LinJ.28.1850	79.0	411	LinJ.26.0040	90.0
390	LbrM.14.0060	9.0	403	LbrM.17.0080	71.0	407	LbrM.34.3820	81.0	387	LinJ.19.0540	10.0	409	LinJ.22.1380	79.0	411	LinJ.12.0190	90.0
390	LbrM.35.5610	9.0	403	LbrM.10.1010	71.0	407	LbrM.33.0890	81.0	387	LinJ.16.0040	10.0	409	LinJ.36.7280	79.0	411	LinJ.35.1210	90.0
390	LbrM.30.0940	9.0	403	LbrM.04.0530	71.0	407	LbrM.04.0530	81.0	387	LinJ.25.0750	10.0	409	LinJ.35.0050	79.0	411	LinJ.17.0300	90.0
390	LbrM.32.3550	9.0	416	LbrM.27.1970	70.0	416	LbrM.11.0370	80.0	387	LinJ.25.0740	10.0	416	LinJ.19.1560	78.0	411	LinJ.28.2820	90.0
390	LbrM.26.0450	9.0	416	LbrM.08.0010	70.0	416	LbrM.23.0580	80.0	417	LinJ.35.2400	9.0	416	LinJ.05.0750	78.0	417	LinJ.07.0610	89.0
390	LbrM.20.0730	9.0	416	LbrM.30.3070	70.0	416	LbrM.04.0950	80.0	417	LinJ.29.0260	9.0	416	LinJ.36.2740	78.0	417	LinJ.31.2890	89.0
419	LbrM.34.4260	8.0	416	LbrM.26.2200	70.0	416	LbrM.35.2180	80.0	417	LinJ.13.1490	9.0	416	LinJ.12.0003	78.0	417	LinJ.14.1270	89.0
419	LbrM.24.2140	8.0	416	LbrM.31.3570	70.0	416	LbrM.19.0280	80.0	417	LinJ.22.0220	9.0	416	LinJ.36.3360	78.0	417	LinJ.23.0580	89.0
419	LbrM.05.0770	8.0	416	LbrM.20.0030	70.0	416	LbrM.35.4420	80.0	417	LinJ.27.2570	9.0	416	LinJ.26.2290	78.0	417	LinJ.20.1390	89.0
419	LbrM.24.1320	8.0	416	LbrM.34.0170	70.0	416	LbrM.35.1780	80.0	417	LinJ.36.3160	9.0	416	LinJ.11.0710	78.0	417	LinJ.24.2220	89.0
419	LbrM.20.0540	8.0	416	LbrM.32.3400	70.0	416	LbrM.29.2360	80.0	417	LinJ.26.0040	9.0	416	LinJ.03.0590	78.0	417	LinJ.26.2240	89.0
419	LbrM.35.7240	8.0	416	LbrM.31.2550	70.0	424	LbrM.29.2330	79.0	417	LinJ.23.0050	9.0	424	LinJ.32.0600	77.0	417	LinJ.33.3360	89.0
419	LbrM.10.0310	8.0	416	LbrM.30.2320	70.0	424	LbrM.03.0810	79.0	417	LinJ.35.0110	9.0	424	LinJ.20.0720	77.0	425	LinJ.28.1390	88.0
419	LbrM.12.0240	8.0	416	LbrM.29.2670	70.0	424	LbrM.31.2950	79.0	417	LinJ.16.0930	9.0	424	LinJ.06.0140	77.0	425	LinJ.15.0990	88.0
419	LbrM.35.3230	8.0	416	LbrM.29.0940	70.0	424	LbrM.20.0330	79.0	417	LinJ.30.3150	9.0	424	LinJ.25.0540	77.0	425	LinJ.03.0590	88.0
419	LbrM.32.3920	8.0	416	LbrM.22.0650	70.0	424	LbrM.19.1790	79.0	417	LinJ.32.1060	9.0	424	LinJ.36.2070	77.0	425	LinJ.11.1000	88.0
419	LbrM.01.0500	8.0	416	LbrM.18.0950	70.0	424	LbrM.19.0190	79.0	417	LinJ.32.2880	9.0	424	LinJ.29.0750	77.0	425	LinJ.20.0060	88.0
419	LbrM.24.2110	8.0	416	LbrM.10.1270	70.0	430	LbrM.29.2670	78.0	417	LinJ.32.3810	9.0	424	LinJ.23.0880	77.0	425	LinJ.36.2070	88.0
419	LbrM.35.0620	8.0	416	LbrM.07.0620	70.0	430	LbrM.35.1950	78.0	417	LinJ.20.0110	9.0	431	LinJ.34.0380	76.0	425	LinJ.32.3280	88.0
419	LbrM.30.3100	8.0	416	LbrM.02.0290	70.0	430	LbrM.28.1900	78.0	432	LinJ.10.0560	8.0	431	LinJ.36.6000	76.0	425	LinJ.20.0720	88.0
419	LbrM.34.1000	8.0	433	LbrM.18.0230	69.0	430	LbrM.13.0020	78.0	432	LinJ.36.3690	8.0	431	LinJ.36.2260	76.0	425	LinJ.03.0890	88.0
419	LbrM.20.2450	8.0	433	LbrM.35.3700	69.0	430	LbrM.24.2360	78.0	432	LinJ.05.0970	8.0	431	LinJ.34.2580	76.0	434	LinJ.35.0770	87.0
419	LbrM.28.2090	8.0	433	LbrM.23.1530	69.0	435	LbrM.20.1640	77.0	432	LinJ.02.0020	8.0	431	LinJ.34.1800	76.0	434	LinJ.11.0770	87.0
419	LbrM.25.2330	8.0	433	LbrM.34.1320	69.0	435	LbrM.16.0090	77.0	432	LinJ.17.1510	8.0	431	LinJ.35.4910	76.0	434	LinJ.18.1380	87.0
419	LbrM.10.1110	8.0	433	LbrM.27.1600	69.0	437	LbrM.11.0490	76.0	432	LinJ.01.0790	8.0	431	LinJ.25.0190	76.0	434	LinJ.35.4000	87.0
419	LbrM.25.0840	8.0	433	LbrM.35.1950	69.0	437	LbrM.33.2370	76.0	432	LinJ.01.0800	8.0	431	LinJ.23.1680	76.0	434	LinJ.30.3300	87.0
419	LbrM.20.0760	8.0	433	LbrM.35.2180	69.0	437	LbrM.06.0720	76.0	432	LinJ.09.1560	8.0	431	LinJ.27.1730	76.0	439	LinJ.11.0600	86.0
419	LbrM.17.0090	8.0	433	LbrM.34.3660	69.0	437	LbrM.34.2390	76.0	432	LinJ.36.7200	8.0	431	LinJ.25.1160	76.0	439	LinJ.27.0310	86.0
419	LbrM.11.1030	8.0	441	LbrM.35.3430	68.0	437	LbrM.20.3260	76.0	432	LinJ.11.0100	8.0	431	LinJ.35.3730	76.0	439	LinJ.32.0050	86.0
419	LbrM.03.0610	8.0	441	LbrM.32.3220	68.0	437	LbrM.05.0730	76.0	432	LinJ.28.2600	8.0	431	LinJ.34.0150	76.0	439	LinJ.30.3490	86.0
443	LbrM.33.0940	7.0	441	LbrM.14.0310	68.0	437	LbrM.34.2300	76.0	432	LinJ.33.1940	8.0	443	LinJ.36.3630	75.0	439	LinJ.21.1820	86.0
443	LbrM.07.0360	7.0	441	LbrM.35.2580	68.0	437	LbrM.10.0620	76.0	432	LinJ.34.0160	8.0	443	LinJ.18.0210	75.0	439	LinJ.30.3030	86.0
443	LbrM.35.2040	7.0	441	LbrM.06.0850	68.0	437	LbrM.17.0340	76.0	432	LinJ.24.1610	8.0	443	LinJ.23.0340	75.0	439	LinJ.34.3460	86.0
443	LbrM.26.0410	7.0	446	LbrM.35.6720	67.0	437	LbrM.20.2460	76.0	432	LinJ.27.0790	8.0	443	LinJ.36.2490	75.0	439	LinJ.35.1720	86.0
443	LbrM.32.0850	7.0	446	LbrM.20.0540	67.0	447	LbrM.20.0540	75.0	432	LinJ.11.0270	8.0	443	LinJ.34.0630	75.0	439	LinJ.35.1810	86.0
443	LbrM.30.2740	7.0	448	LbrM.25.2130	66.0	447	LbrM.22.0510	75.0	432	LinJ.32.3830	8.0	443	LinJ.31.3260	75.0	448	LinJ.35.5180	85.0
443	LbrM.35.4230	7.0	448	LbrM.20.0670	66.0	447	LbrM.18.0830	75.0	432	LinJ.21.1670	8.0	449	LinJ.28.0940	74.0	448	LinJ.34.0630	85.0
443	LbrM.35.0400	7.0	448	LbrM.32.3610	66.0	450	LbrM.35.6570	74.0	432	LinJ.34.1660	8.0	449	LinJ.06.0760	74.0	448	LinJ.11.0040	85.0
443	LbrM.33.1800	7.0	448	LbrM.12.0020	66.0	450	LbrM.20.0030	74.0	432	LinJ.26.0770	8.0	449	LinJ.34.2710	74.0	448	LinJ.04.1250	85.0
443	LbrM.35.5420	7.0	448	LbrM.28.1410	66.0	450	LbrM.27.1800	74.0	432	LinJ.24.0780	8.0	452	LinJ.30.3580	73.0	448	LinJ.34.1900	85.0
443	LbrM.21.1000	7.0	448	LbrM.26.1260	66.0	450	LbrM.35.7320	74.0	432	LinJ.18.0450	8.0	452	LinJ.35.1410	73.0	448	LinJ.19.1480	85.0
443	LbrM.25.2050	7.0	448	LbrM.21.1700	66.0	450	LbrM.16.0590	74.0	432	LinJ.21.0070	8.0	452	LinJ.36.4570	73.0	454	LinJ.21.2240	84.0
443	LbrM.30.3620	7.0	448	LbrM.16.0480	66.0	450	LbrM.25.0610	74.0	432	LinJ.17.0680	8.0	452	LinJ.12.0730	73.0	454	LinJ.10.1250	84.0
443	LbrM.16.1360	7.0	456	LbrM.34.0690	65.0	450	LbrM.12.0040	74.0	432	LinJ.36.5590	8.0	452	LinJ.28.1310	73.0	454	LinJ.30.3440	84.0
443	LbrM.32.0130	7.0	456	LbrM.07.0090	65.0	450	LbrM.22.0560	74.0	432	LinJ.16.1390	8.0	452	LinJ.22.1370	73.0	454	LinJ.23.0570	84.0
443	LbrM.15.0040	7.0	456	LbrM.32.0470	65.0	450	LbrM.06.0100	74.0	432	LinJ.34.1880	8.0	452	LinJ.06.0910	73.0	454	LinJ.02.0710	84.0
443	LbrM.15.0050	7.0	456	LbrM.33.1970	65.0	450	LbrM.28.0920	74.0	432	LinJ.15.0050	8.0	459	LinJ.35.0710	72.0	454	LinJ.03.0040	84.0
443	LbrM.23.0570	7.0	456	LbrM.27.2230	65.0	450	LbrM.22.1430	74.0	432	LinJ.03.0890	8.0	459	LinJ.07.0240	72.0	454	LinJ.35.4170	84.0
443	LbrM.05.1140	7.0	461	LbrM.32.1750	64.0	450	LbrM.20.2300	74.0	461	LinJ.29.0520	7.0	459	LinJ.35.1720	72.0	461	LinJ.06.0910	83.0
462	LbrM.32.0780	6.0	461	LbrM.31.1450	64.0	462	LbrM.30.2320	73.0	461	LinJ.05.0350	7.0	459	LinJ.06.0120	72.0	461	LinJ.29.2470	83.0
462	LbrM.26.2150	6.0	461	LbrM.27.0200	64.0	462	LbrM.23.0800	73.0	461	LinJ.16.1380	7.0	459	LinJ.34.0890	72.0	461	LinJ.34.0150	83.0
462	LbrM.20.2050	6.0	461	LbrM.15.1230	64.0	462	LbrM.15.1030	73.0	461	LinJ.13.1350	7.0	459	LinJ.34.2700	72.0	461	LinJ.35.3880	83.0
462	LbrM.30.1750	6.0	461	LbrM.28.1300	64.0	462	LbrM.35.2820	73.0	461	LinJ.08.0080	7.0	465	LinJ.32.3120	71.0	461	LinJ.24.2370	83.0
462	LbrM.02.0420	6.0	461	LbrM.13.1000	64.0	462	LbrM.30.3550	73.0	461	LinJ.34.3860	7.0	465	LinJ.26.1220	71.0	461	LinJ.13.1180	83.0
462	LbrM.27.2210	6.0	461	LbrM.34.0360	64.0	462	LbrM.20.1540	73.0	461	LinJ.29.2780	7.0	465	LinJ.21.0700	71.0	467	LinJ.32.2160	82.0
462	LbrM.23.0370	6.0	461	LbrM.27.2210	64.0	462	LbrM.17.0080	73.0	461	LinJ.35.3150	7.0	468	LinJ.25.0630	70.0	467	LinJ.34.3440	82.0
462	LbrM.27.0570	6.0	469	LbrM.35.1490	63.0	462	LbrM.18.1230	73.0	461	LinJ.36.3220	7.0	468	LinJ.12.0001	70.0	467	LinJ.25.1160	82.0
462	LbrM.20.0010	6.0	469	LbrM.25.1330	63.0	470	LbrM.29.0730	72.0	461	LinJ.12.0580	7.0	468	LinJ.27.1370	70.0	467	LinJ.26.1220	82.0
462	LbrM.18.0310	6.0	469	LbrM.34.1400	63.0	470	LbrM.14.0350	72.0	461	LinJ.08.1110	7.0	468	LinJ.36.6670	70.0	467	LinJ.35.2490	82.0
462	LbrM.31.2830	6.0	469	LbrM.22.1490	63.0	470	LbrM.35.3820	72.0	461	LinJ.34.3140	7.0	468	LinJ.35.0320	70.0	472	LinJ.27.1570	81.0
462	LbrM.35.6910	6.0	469	LbrM.04.1250	63.0	470	LbrM.03.0820	72.0	461	LinJ.36.1320	7.0	468	LinJ.27.1950	70.0	472	LinJ.13.1130	81.0
462	LbrM.06.0270	6.0	469	LbrM.27.2690	63.0	470	LbrM.15.1190	72.0	461	LinJ.28.2660	7.0	468	LinJ.05.0030	70.0	472	LinJ.15.1050	81.0
462	LbrM.35.1390	6.0	469	LbrM.30.1610	63.0	470	LbrM.35.6030	72.0	461	LinJ.12.0007	7.0	475	LinJ.14.0310	69.0	472	LinJ.22.1380	81.0
462	LbrM.09.1170	6.0	476	LbrM.21.0700	62.0	470	LbrM.29.2480	72.0	461	LinJ.20.1270	7.0	475	LinJ.18.1140	69.0	472	LinJ.28.3000	81.0
462	LbrM.28.0840	6.0	477	LbrM.25.0380	61.0	477	LbrM.21.0870	71.0	461	LinJ.32.1090	7.0	477	LinJ.34.0780	68.0	472	LinJ.20.0820	81.0
462	LbrM.26.2160	6.0	477	LbrM.28.0120	61.0	477	LbrM.33.1160	71.0	461	LinJ.17.0080	7.0	477	LinJ.28.1420	68.0	472	LinJ.13.0020	81.0
462	LbrM.30.1090	6.0	477	LbrM.35.6760	61.0	477	LbrM.34.0090	71.0	461	LinJ.34.0150	7.0	477	LinJ.31.1240	68.0	472	LinJ.03.0880	81.0
462	LbrM.33.1290	6.0	477	LbrM.30.2420	61.0	477	LbrM.25.0480	71.0	461	LinJ.27.0980	7.0	477	LinJ.32.0410	68.0	472	LinJ.36.1700	81.0
462	LbrM.16.1370	6.0	477	LbrM.15.0030	61.0	481	LbrM.22.0650	70.0	461	LinJ.20.0060	7.0	477	LinJ.21.1820	68.0	472	LinJ.17.0410	81.0
462	LbrM.31.0190	6.0	482	LbrM.30.3610	60.0	481	LbrM.32.3400	70.0	461	LinJ.33.1350	7.0	477	LinJ.36.1840	68.0	482	LinJ.16.0470	80.0
462	LbrM.17.0880	6.0	482	LbrM.34.2300	60.0	481	LbrM.31.3570	70.0	461	LinJ.15.1530	7.0	477	LinJ.36.0660	68.0	482	LinJ.16.0580	80.0
462	LbrM.35.4660	6.0	482	LbrM.34.4850	60.0	481	LbrM.27.2210	70.0	461	LinJ.11.0180	7.0	477	LinJ.14.1350	68.0	482	LinJ.26.2290	80.0
462	LbrM.35.3500	6.0	482	LbrM.35.4040	60.0	481	LbrM.30.2420	70.0	461	LinJ.35.3130	7.0	477	LinJ.30.1570	68.0	482	LinJ.30.3120	80.0
462	LbrM.11.0990	6.0	482	LbrM.32.0460	60.0	481	LbrM.30.3070	70.0	461	LinJ.33.1840	7.0	477	LinJ.33.1800	68.0	482	LinJ.14.0350	80.0
462	LbrM.10.0200	6.0	482	LbrM.20.5850	60.0	481	LbrM.08.0010	70.0	461	LinJ.09.0950	7.0	477	LinJ.32.0520	68.0	482	LinJ.27.0190	80.0
462	LbrM.20.2330	6.0	482	LbrM.05.0350	60.0	481	LbrM.27.1970	70.0	461	LinJ.36.2890	7.0	488	LinJ.35.2400	67.0	482	LinJ.31.2680	80.0
462	LbrM.10.1410	6.0	489	LbrM.25.0610	59.0	481	LbrM.35.0660	70.0	461	LinJ.17.0990	7.0	488	LinJ.05.0350	67.0	482	LinJ.36.2260	80.0
462	LbrM.09.0850	6.0	489	LbrM.28.2270	59.0	481	LbrM.02.0290	70.0	461	LinJ.11.0640	7.0	488	LinJ.36.6510	67.0	490	LinJ.36.6370	79.0
462	LbrM.03.0450	6.0	491	LbrM.35.2900	58.0	481	LbrM.18.0950	70.0	491	LinJ.05.0070	6.0	488	LinJ.33.1940	67.0	490	LinJ.35.0050	79.0
492	LbrM.30.1590	5.0	491	LbrM.32.2170	58.0	492	LbrM.27.1600	69.0	491	LinJ.29.0910	6.0	488	LinJ.32.2160	67.0	490	LinJ.36.7280	79.0
492	LbrM.17.0180	5.0	491	LbrM.18.0110	58.0	492	LbrM.34.1320	69.0	491	LinJ.36.6220	6.0	488	LinJ.21.0870	67.0	490	LinJ.23.0340	79.0
492	LbrM.09.1510	5.0	491	LbrM.22.1170	58.0	492	LbrM.23.1530	69.0	491	LinJ.27.1520	6.0	488	LinJ.17.0080	67.0	490	LinJ.01.0500	79.0
492	LbrM.26.1550	5.0	495	LbrM.19.0190	57.0	492	LbrM.35.3700	69.0	491	LinJ.31.0220	6.0	488	LinJ.10.0960	67.0	490	LinJ.28.1850	79.0
492	LbrM.31.2970	5.0	495	LbrM.34.3260	57.0	492	LbrM.18.0620	69.0	491	LinJ.34.1570	6.0	496	LinJ.32.1660	66.0	490	LinJ.16.0090	79.0
492	LbrM.31.3150	5.0	495	LbrM.21.0740	57.0	492	LbrM.27.2760	69.0	491	LinJ.15.1500	6.0	496	LinJ.22.1430	66.0	490	LinJ.19.0180	79.0
492	LbrM.25.0940	5.0	495	LbrM.20.1760	57.0	492	LbrM.18.0230	69.0	491	LinJ.25.1160	6.0	496	LinJ.15.0030	66.0	498	LinJ.11.0710	78.0
492	LbrM.23.0540	5.0	495	LbrM.29.1930	57.0	492	LbrM.35.2250	69.0	491	LinJ.35.5450	6.0	496	LinJ.35.0130	66.0	498	LinJ.03.0520	78.0
492	LbrM.33.0990	5.0	495	LbrM.29.0910	57.0	492	LbrM.33.0920	69.0	491	LinJ.26.1970	6.0	496	LinJ.32.3310	66.0	498	LinJ.12.0003	78.0
492	LbrM.35.3640	5.0	495	LbrM.34.5270	57.0	492	LbrM.33.0930	69.0	491	LinJ.36.6280	6.0	496	LinJ.30.2380	66.0	498	LinJ.36.2740	78.0
492	LbrM.35.3070	5.0	495	LbrM.34.4130	57.0	492	LbrM.34.0740	69.0	491	LinJ.10.0310	6.0	496	LinJ.29.0950	66.0	498	LinJ.05.0750	78.0
492	LbrM.21.0070	5.0	495	LbrM.20.0770	57.0	503	LbrM.35.2580	68.0	491	LinJ.23.1220	6.0	496	LinJ.22.0640	66.0	498	LinJ.10.0940	78.0
492	LbrM.15.0920	5.0	504	LbrM.16.1400	56.0	503	LbrM.35.6720	68.0	491	LinJ.10.1260	6.0	496	LinJ.17.0110	66.0	498	LinJ.19.1560	78.0
492	LbrM.02.0390	5.0	504	LbrM.34.1000	56.0	503	LbrM.28.2270	68.0	491	LinJ.08.0950	6.0	496	LinJ.13.0220	66.0	498	LinJ.32.3520	78.0
492	LbrM.22.0720	5.0	504	LbrM.28.0570	56.0	503	LbrM.14.0310	68.0	491	LinJ.36.3430	6.0	496	LinJ.10.1250	66.0	506	LinJ.13.0220	77.0
492	LbrM.19.0140	5.0	504	LbrM.06.0030	56.0	503	LbrM.32.3220	68.0	491	LinJ.20.1350	6.0	496	LinJ.07.0610	66.0	506	LinJ.23.0880	77.0
492	LbrM.26.0270	5.0	504	LbrM.22.1460	56.0	503	LbrM.32.1150	68.0	508	LinJ.34.0830	5.0	496	LinJ.02.0230	66.0	506	LinJ.29.0750	77.0
492	LbrM.05.0430	5.0	509	LbrM.29.2480	55.0	503	LbrM.03.0060	68.0	508	LinJ.36.1840	5.0	509	LinJ.29.2080	65.0	506	LinJ.25.0540	77.0
492	LbrM.20.0160	5.0	509	LbrM.26.0200	55.0	503	LbrM.34.3990	68.0	508	LinJ.33.0530	5.0	509	LinJ.35.1490	65.0	506	LinJ.15.1100	77.0
511	LbrM.35.4140	4.0	509	LbrM.35.0660	55.0	511	LbrM.04.0960	67.0	508	LinJ.28.1660	5.0	509	LinJ.24.0470	65.0	511	LinJ.35.2400	76.0
511	LbrM.31.2060	4.0	509	LbrM.34.3990	55.0	511	LbrM.21.0950	67.0	508	LinJ.08.1300	5.0	509	LinJ.15.1310	65.0	511	LinJ.36.3860	76.0
511	LbrM.27.1720	4.0	509	LbrM.31.1980	55.0	513	LbrM.16.0480	66.0	508	LinJ.28.1420	5.0	509	LinJ.18.0090	65.0	511	LinJ.36.2490	76.0
511	LbrM.20.4800	4.0	509	LbrM.21.0600	55.0	513	LbrM.04.0880	66.0	508	LinJ.36.6510	5.0	509	LinJ.32.0400	65.0	511	LinJ.27.1730	76.0
511	LbrM.20.2340	4.0	509	LbrM.03.0450	55.0	513	LbrM.25.1570	66.0	508	LinJ.36.1920	5.0	509	LinJ.30.2530	65.0	511	LinJ.23.1680	76.0
511	LbrM.35.5030	4.0	509	LbrM.34.1340	55.0	513	LbrM.28.1410	66.0	508	LinJ.36.0930	5.0	509	LinJ.27.2430	65.0	511	LinJ.21.0960	76.0
511	LbrM.13.1470	4.0	517	LbrM.10.0830	54.0	513	LbrM.25.2130	66.0	508	LinJ.36.1930	5.0	509	LinJ.22.1110	65.0	511	LinJ.18.1090	76.0
511	LbrM.32.0800	4.0	517	LbrM.34.4010	54.0	513	LbrM.20.0670	66.0	508	LinJ.13.1500	5.0	518	LinJ.26.0190	64.0	511	LinJ.34.1800	76.0
511	LbrM.35.4710	4.0	517	LbrM.21.1310	54.0	513	LbrM.31.1340	66.0	508	LinJ.21.1870	5.0	518	LinJ.15.1270	64.0	511	LinJ.34.2580	76.0
511	LbrM.25.1700	4.0	517	LbrM.28.2580	54.0	520	LbrM.33.1970	65.0	508	LinJ.07.0790	5.0	518	LinJ.25.0440	64.0	511	LinJ.36.6000	76.0
511	LbrM.31.2790	4.0	517	LbrM.27.0050	54.0	520	LbrM.32.0470	65.0	508	LinJ.36.4180	5.0	518	LinJ.27.0190	64.0	511	LinJ.34.0380	76.0
511	LbrM.20.0030	4.0	517	LbrM.12.0230	54.0	520	LbrM.20.2830	65.0	508	LinJ.30.1030	5.0	518	LinJ.30.2470	64.0	522	LinJ.33.1940	75.0
511	LbrM.20.1500	4.0	517	LbrM.30.2980	54.0	520	LbrM.07.0090	65.0	508	LinJ.04.0550	5.0	523	LinJ.21.0740	63.0	522	LinJ.31.3260	75.0
511	LbrM.30.2320	4.0	517	LbrM.20.3660	54.0	520	LbrM.34.0690	65.0	508	LinJ.31.2570	5.0	523	LinJ.28.0110	63.0	522	LinJ.06.0760	75.0
511	LbrM.18.1050	4.0	525	LbrM.05.0410	53.0	525	LbrM.34.0360	64.0	508	LinJ.36.2390	5.0	523	LinJ.26.0030	63.0	522	LinJ.18.0210	75.0
511	LbrM.06.0570	4.0	525	LbrM.24.2400	53.0	525	LbrM.13.1000	64.0	508	LinJ.22.0600	5.0	526	LinJ.11.0130	62.0	522	LinJ.36.3630	75.0
511	LbrM.04.0370	4.0	525	LbrM.13.0050	53.0	525	LbrM.28.1300	64.0	508	LinJ.16.0240	5.0	526	LinJ.35.4540	62.0	527	LinJ.05.0350	74.0
511	LbrM.35.0310	4.0	525	LbrM.08.0060	53.0	525	LbrM.15.1230	64.0	508	LinJ.25.0760	5.0	526	LinJ.28.2220	62.0	527	LinJ.28.0940	74.0
511	LbrM.20.0110	4.0	525	LbrM.22.0560	53.0	525	LbrM.27.0200	64.0	508	LinJ.30.2380	5.0	526	LinJ.35.4950	62.0	529	LinJ.09.1160	73.0
511	LbrM.20.3970	4.0	525	LbrM.34.1140	53.0	525	LbrM.31.1450	64.0	508	LinJ.29.0860	5.0	530	LinJ.10.0940	61.0	529	LinJ.17.0080	73.0
511	LbrM.18.1610	4.0	531	LbrM.35.2250	52.0	525	LbrM.32.1750	64.0	508	LinJ.36.0340	5.0	530	LinJ.29.2620	61.0	529	LinJ.23.0410	73.0
511	LbrM.09.0180	4.0	531	LbrM.19.0210	52.0	525	LbrM.24.0370	64.0	508	LinJ.27.2390	5.0	530	LinJ.32.2090	61.0	529	LinJ.22.1370	73.0
511	LbrM.35.2970	4.0	531	LbrM.16.0300	52.0	525	LbrM.21.1310	64.0	508	LinJ.34.4390	5.0	530	LinJ.16.1420	61.0	529	LinJ.28.1310	73.0
511	LbrM.29.1230	4.0	531	LbrM.20.0010	52.0	525	LbrM.34.1000	64.0	508	LinJ.14.0920	5.0	530	LinJ.35.2710	61.0	529	LinJ.36.1840	73.0
511	LbrM.35.6550	4.0	531	LbrM.15.1190	52.0	535	LbrM.30.1610	63.0	508	LinJ.33.1430	5.0	530	LinJ.35.4200	61.0	529	LinJ.12.0730	73.0
511	LbrM.03.0140	4.0	531	LbrM.35.0760	52.0	535	LbrM.27.2690	63.0	508	LinJ.21.0720	5.0	530	LinJ.27.1970	61.0	529	LinJ.35.1410	73.0
511	LbrM.33.2820	4.0	531	LbrM.13.1240	52.0	535	LbrM.04.1250	63.0	508	LinJ.20.1020	5.0	537	LinJ.32.3520	60.0	529	LinJ.30.3580	73.0
538	LbrM.08.0340	3.0	531	LbrM.23.0400	52.0	535	LbrM.22.1490	63.0	508	LinJ.19.0820	5.0	537	LinJ.10.0750	60.0	529	LinJ.06.0120	73.0
538	LbrM.09.1550	3.0	531	LbrM.11.0800	52.0	535	LbrM.25.1330	63.0	508	LinJ.01.0270	5.0	537	LinJ.08.0010	60.0	529	LinJ.28.1420	73.0
538	LbrM.18.0290	3.0	540	LbrM.28.0540	51.0	535	LbrM.35.1490	63.0	540	LinJ.10.1430	4.0	537	LinJ.29.0920	60.0	540	LinJ.08.1280	72.0
538	LbrM.27.1150	3.0	540	LbrM.22.0850	51.0	541	LbrM.20.0020	62.0	540	LinJ.35.4010	4.0	537	LinJ.36.6710	60.0	540	LinJ.34.3670	72.0
538	LbrM.11.1060	3.0	540	LbrM.18.0720	51.0	541	LbrM.28.0120	62.0	540	LinJ.32.0240	4.0	537	LinJ.08.0060	60.0	540	LinJ.34.2700	72.0
538	LbrM.35.2030	3.0	540	LbrM.33.0830	51.0	541	LbrM.07.0960	62.0	540	LinJ.35.3590	4.0	537	LinJ.30.2480	60.0	540	LinJ.36.6510	72.0
538	LbrM.22.1180	3.0	540	LbrM.20.3930	51.0	541	LbrM.31.3310	62.0	540	LinJ.31.1240	4.0	544	LinJ.35.3400	59.0	540	LinJ.34.0890	72.0
538	LbrM.35.6570	3.0	540	LbrM.24.0920	51.0	545	LbrM.15.0030	61.0	540	LinJ.17.1550	4.0	544	LinJ.34.2030	59.0	540	LinJ.22.0490	72.0
538	LbrM.13.1350	3.0	540	LbrM.35.0980	51.0	545	LbrM.35.6760	61.0	540	LinJ.09.1530	4.0	544	LinJ.36.4000	59.0	540	LinJ.31.1240	72.0
538	LbrM.20.4140	3.0	540	LbrM.34.2630	51.0	545	LbrM.32.2880	61.0	540	LinJ.17.1450	4.0	544	LinJ.30.2540	59.0	540	LinJ.36.0600	72.0
538	LbrM.13.1220	3.0	540	LbrM.32.4110	51.0	545	LbrM.25.0380	61.0	540	LinJ.28.2970	4.0	544	LinJ.12.0200	59.0	540	LinJ.07.0240	72.0
538	LbrM.20.0860	3.0	549	LbrM.33.1650	50.0	549	LbrM.05.0350	60.0	540	LinJ.28.2940	4.0	544	LinJ.23.0410	59.0	540	LinJ.35.0710	72.0
538	LbrM.12.0500	3.0	549	LbrM.29.2540	50.0	549	LbrM.26.2680	60.0	540	LinJ.23.0340	4.0	550	LinJ.21.0600	58.0	540	LinJ.31.3050	72.0
538	LbrM.23.0750	3.0	549	LbrM.18.1180	50.0	549	LbrM.34.5270	60.0	540	LinJ.36.2260	4.0	550	LinJ.36.2850	58.0	551	LinJ.30.2380	71.0
538	LbrM.29.0020	3.0	549	LbrM.18.0290	50.0	549	LbrM.03.0450	60.0	540	LinJ.30.1710	4.0	550	LinJ.36.2140	58.0	551	LinJ.16.0560	71.0
538	LbrM.30.2440	3.0	549	LbrM.35.3800	50.0	549	LbrM.32.0460	60.0	540	LinJ.18.0700	4.0	550	LinJ.28.0580	58.0	551	LinJ.21.0700	71.0
538	LbrM.32.3200	3.0	549	LbrM.22.0370	50.0	549	LbrM.35.4040	60.0	540	LinJ.07.0180	4.0	550	LinJ.25.0760	58.0	551	LinJ.32.3120	71.0
538	LbrM.32.2860	3.0	549	LbrM.20.2830	50.0	549	LbrM.34.4850	60.0	540	LinJ.34.1930	4.0	550	LinJ.35.5300	58.0	551	LinJ.04.0680	71.0
538	LbrM.28.1220	3.0	549	LbrM.22.0510	50.0	549	LbrM.19.1710	60.0	540	LinJ.34.0170	4.0	550	LinJ.34.0170	58.0	551	LinJ.36.5410	71.0
538	LbrM.12.0080	3.0	549	LbrM.29.1320	50.0	549	LbrM.30.3610	60.0	540	LinJ.36.2480	4.0	550	LinJ.36.2480	58.0	551	LinJ.28.0550	71.0
538	LbrM.27.2150	3.0	549	LbrM.12.0240	50.0	549	LbrM.34.2040	60.0	540	LinJ.19.0710	4.0	558	LinJ.25.1530	57.0	558	LinJ.33.1010	70.0
538	LbrM.22.0260	3.0	549	LbrM.16.0570	50.0	559	LbrM.24.0790	58.0	540	LinJ.36.1220	4.0	558	LinJ.31.1770	57.0	558	LinJ.27.1950	70.0
538	LbrM.22.1430	3.0	549	LbrM.20.0020	50.0	559	LbrM.34.2630	58.0	540	LinJ.20.0670	4.0	558	LinJ.30.3640	57.0	558	LinJ.30.2480	70.0
538	LbrM.20.0150	3.0	561	LbrM.17.1550	49.0	559	LbrM.12.0240	58.0	540	LinJ.09.1180	4.0	558	LinJ.03.0520	57.0	558	LinJ.27.1370	70.0
538	LbrM.06.1170	3.0	561	LbrM.19.1710	49.0	559	LbrM.32.3550	58.0	540	LinJ.35.0240	4.0	558	LinJ.05.0400	57.0	558	LinJ.05.1140	70.0
538	LbrM.09.0170	3.0	561	LbrM.07.0960	49.0	559	LbrM.18.0110	58.0	540	LinJ.36.7060	4.0	558	LinJ.35.1230	57.0	558	LinJ.12.0001	70.0
538	LbrM.20.2950	3.0	561	LbrM.16.1220	49.0	559	LbrM.07.0190	58.0	540	LinJ.25.1360	4.0	558	LinJ.11.1000	57.0	558	LinJ.36.1410	70.0
538	LbrM.06.0100	3.0	561	LbrM.06.0350	49.0	559	LbrM.20.0010	58.0	540	LinJ.31.2590	4.0	565	LinJ.35.4080	56.0	558	LinJ.25.0630	70.0
538	LbrM.32.3210	3.0	561	LbrM.32.3550	49.0	559	LbrM.29.2540	58.0	540	LinJ.11.1180	4.0	565	LinJ.36.3990	56.0	566	LinJ.17.0110	69.0
538	LbrM.34.5270	3.0	561	LbrM.32.0710	49.0	559	LbrM.32.2170	58.0	540	LinJ.29.1920	4.0	565	LinJ.06.0370	56.0	566	LinJ.18.1140	69.0
538	LbrM.35.4930	3.0	561	LbrM.16.1600	49.0	559	LbrM.10.0990	58.0	540	LinJ.10.1400	4.0	565	LinJ.27.0040	56.0	566	LinJ.30.2540	69.0
538	LbrM.31.1830	3.0	569	LbrM.35.1030	48.0	559	LbrM.35.2900	58.0	540	LinJ.15.1550	4.0	565	LinJ.12.0190	56.0	566	LinJ.14.0310	69.0
538	LbrM.27.0810	3.0	569	LbrM.35.1020	48.0	559	LbrM.19.0570	58.0	540	LinJ.32.0830	4.0	565	LinJ.20.1660	56.0	566	LinJ.34.0950	69.0
538	LbrM.31.2190	3.0	569	LbrM.32.0330	48.0	571	LbrM.27.1010	57.0	540	LinJ.32.3460	4.0	565	LinJ.34.3860	56.0	571	LinJ.09.0720	68.0
538	LbrM.35.2400	3.0	569	LbrM.30.3040	48.0	571	LbrM.20.0770	57.0	540	LinJ.16.1100	4.0	565	LinJ.21.2140	56.0	571	LinJ.33.1800	68.0
538	LbrM.10.0640	3.0	569	LbrM.30.0680	48.0	571	LbrM.34.4130	57.0	573	LinJ.06.0630	3.0	565	LinJ.18.0460	56.0	571	LinJ.30.1570	68.0
538	LbrM.06.0350	3.0	569	LbrM.27.2680	48.0	571	LbrM.29.0910	57.0	573	LinJ.28.0110	3.0	574	LinJ.34.4140	55.0	571	LinJ.14.1350	68.0
575	LbrM.28.2950	2.0	569	LbrM.27.1510	48.0	571	LbrM.31.0720	57.0	573	LinJ.03.0030	3.0	574	LinJ.36.3730	55.0	571	LinJ.36.0660	68.0
575	LbrM.20.5530	2.0	569	LbrM.17.0370	48.0	571	LbrM.31.3240	57.0	573	LinJ.33.1510	3.0	574	LinJ.35.2780	55.0	571	LinJ.18.0990	68.0
575	LbrM.01.0060	2.0	569	LbrM.10.0620	48.0	571	LbrM.29.1930	57.0	573	LinJ.35.5320	3.0	577	LinJ.28.2550	54.0	571	LinJ.32.0410	68.0
575	LbrM.19.0290	2.0	569	LbrM.05.0400	48.0	571	LbrM.20.1760	57.0	573	LinJ.35.0370	3.0	577	LinJ.13.0050	54.0	571	LinJ.34.0780	68.0
575	LbrM.10.1280	2.0	569	LbrM.30.3630	48.0	571	LbrM.05.0940	57.0	573	LinJ.19.1660	3.0	577	LinJ.22.0490	54.0	579	LinJ.07.0570	67.0
575	LbrM.05.0070	2.0	569	LbrM.35.5950	48.0	571	LbrM.21.0740	57.0	573	LinJ.36.2780	3.0	577	LinJ.32.3460	54.0	579	LinJ.21.0870	67.0
575	LbrM.18.0030	2.0	569	LbrM.28.2670	48.0	571	LbrM.34.3260	57.0	573	LinJ.34.0330	3.0	577	LinJ.30.3660	54.0	581	LinJ.02.0230	66.0
575	LbrM.35.0510	2.0	569	LbrM.17.1610	48.0	582	LbrM.21.0730	56.0	573	LinJ.36.4640	3.0	577	LinJ.34.0160	54.0	581	LinJ.22.0640	66.0
575	LbrM.33.0520	2.0	569	LbrM.20.3890	48.0	582	LbrM.22.1460	56.0	573	LinJ.31.2890	3.0	583	LinJ.14.0150	53.0	581	LinJ.32.3310	66.0
575	LbrM.06.0720	2.0	584	LbrM.35.0310	47.0	582	LbrM.06.0030	56.0	573	LinJ.08.0300	3.0	583	LinJ.36.0700	53.0	581	LinJ.15.0030	66.0
575	LbrM.31.3590	2.0	584	LbrM.22.1310	47.0	582	LbrM.28.0570	56.0	573	LinJ.31.2580	3.0	583	LinJ.34.3030	53.0	581	LinJ.28.0110	66.0
575	LbrM.24.0650	2.0	584	LbrM.10.0990	47.0	582	LbrM.16.1400	56.0	573	LinJ.36.3000	3.0	583	LinJ.06.0030	53.0	581	LinJ.22.1430	66.0
575	LbrM.20.5520	2.0	584	LbrM.07.1080	47.0	582	LbrM.20.3980	56.0	573	LinJ.18.0290	3.0	583	LinJ.36.1320	53.0	581	LinJ.32.1660	66.0
575	LbrM.17.1370	2.0	584	LbrM.18.0520	47.0	588	LbrM.34.1340	55.0	573	LinJ.07.0350	3.0	583	LinJ.29.2560	53.0	581	LinJ.15.0040	66.0
575	LbrM.04.1220	2.0	584	LbrM.03.0060	47.0	588	LbrM.21.0600	55.0	573	LinJ.18.0510	3.0	583	LinJ.08.0560	53.0	589	LinJ.22.1210	65.0
575	LbrM.20.1670	2.0	584	LbrM.32.1150	47.0	588	LbrM.31.1980	55.0	573	LinJ.16.0950	3.0	590	LinJ.17.1530	52.0	589	LinJ.35.2780	65.0
575	LbrM.31.2840	2.0	584	LbrM.20.2700	47.0	588	LbrM.17.1560	55.0	573	LinJ.29.1790	3.0	590	LinJ.19.0420	52.0	589	LinJ.27.2430	65.0
575	LbrM.26.1070	2.0	592	LbrM.21.1000	46.0	592	LbrM.33.1110	54.0	573	LinJ.30.1550	3.0	590	LinJ.35.1030	52.0	589	LinJ.30.2530	65.0
575	LbrM.34.3070	2.0	592	LbrM.13.0890	46.0	592	LbrM.30.2980	54.0	573	LinJ.35.3670	3.0	590	LinJ.32.1110	52.0	589	LinJ.32.0400	65.0
575	LbrM.28.2670	2.0	592	LbrM.29.0230	46.0	592	LbrM.27.0050	54.0	573	LinJ.28.2860	3.0	590	LinJ.22.0440	52.0	589	LinJ.18.0090	65.0
575	LbrM.23.0050	2.0	592	LbrM.32.1840	46.0	592	LbrM.28.2580	54.0	573	LinJ.19.0350	3.0	590	LinJ.18.0990	52.0	589	LinJ.15.1310	65.0
575	LbrM.17.0080	2.0	592	LbrM.18.1050	46.0	592	LbrM.34.4010	54.0	573	LinJ.31.0860	3.0	590	LinJ.34.4290	52.0	589	LinJ.24.0470	65.0
575	LbrM.09.1530	2.0	592	LbrM.04.0960	46.0	592	LbrM.10.0830	54.0	573	LinJ.06.1240	3.0	590	LinJ.21.1670	52.0	589	LinJ.21.1320	65.0
575	LbrM.07.1080	2.0	592	LbrM.27.1010	46.0	592	LbrM.24.2280	54.0	573	LinJ.32.2540	3.0	598	LinJ.36.0600	51.0	589	LinJ.29.2080	65.0
575	LbrM.32.0300	2.0	592	LbrM.24.0790	46.0	599	LbrM.13.0050	53.0	573	LinJ.34.3810	3.0	598	LinJ.35.4060	51.0	599	LinJ.29.1230	64.0
575	LbrM.01.0170	2.0	592	LbrM.21.1810	46.0	599	LbrM.19.1020	53.0	573	LinJ.31.1150	3.0	598	LinJ.22.0270	51.0	599	LinJ.08.1290	64.0
575	LbrM.01.0190	2.0	592	LbrM.19.0570	46.0	599	LbrM.18.0290	53.0	573	LinJ.17.0110	3.0	598	LinJ.03.0040	51.0	599	LinJ.30.2470	64.0
575	LbrM.22.1310	2.0	592	LbrM.13.1470	46.0	599	LbrM.24.2400	53.0	573	LinJ.23.1470	3.0	598	LinJ.17.1580	51.0	599	LinJ.32.1910	64.0
575	LbrM.28.0280	2.0	592	LbrM.01.0060	46.0	599	LbrM.21.1000	53.0	603	LinJ.34.0900	2.0	598	LinJ.35.1430	51.0	599	LinJ.25.0440	64.0
575	LbrM.20.0660	2.0	604	LbrM.35.5640	45.0	599	LbrM.05.0410	53.0	603	LinJ.36.6950	2.0	598	LinJ.16.1230	51.0	599	LinJ.26.0190	64.0
575	LbrM.19.1230	2.0	604	LbrM.35.1390	45.0	599	LbrM.23.1080	53.0	603	LinJ.34.0080	2.0	598	LinJ.32.0660	51.0	605	LinJ.33.0860	63.0
575	LbrM.06.0890	2.0	604	LbrM.27.0960	45.0	606	LbrM.11.0800	52.0	603	LinJ.04.1250	2.0	598	LinJ.28.2480	51.0	605	LinJ.26.0030	63.0
575	LbrM.29.1240	2.0	604	LbrM.35.3300	45.0	606	LbrM.13.1240	52.0	603	LinJ.07.1180	2.0	598	LinJ.16.1640	51.0	605	LinJ.34.3860	63.0
575	LbrM.29.1210	2.0	604	LbrM.20.3330	45.0	606	LbrM.06.0350	52.0	603	LinJ.33.0320	2.0	608	LinJ.36.5920	50.0	605	LinJ.25.0760	63.0
575	LbrM.30.3590	2.0	604	LbrM.08.0590	45.0	606	LbrM.30.2950	52.0	603	LinJ.25.2280	2.0	608	LinJ.24.2410	50.0	609	LinJ.11.0130	62.0
575	LbrM.12.0480	2.0	604	LbrM.25.1530	45.0	606	LbrM.35.0760	52.0	603	LinJ.01.0030	2.0	608	LinJ.21.1320	50.0	609	LinJ.34.0160	62.0
575	LbrM.35.6720	2.0	611	LbrM.23.1030	44.0	606	LbrM.35.1480	52.0	603	LinJ.16.0680	2.0	608	LinJ.24.0930	50.0	609	LinJ.36.2480	62.0
575	LbrM.31.2100	2.0	611	LbrM.13.0750	44.0	606	LbrM.16.0300	52.0	603	LinJ.06.0990	2.0	608	LinJ.36.2130	50.0	609	LinJ.34.0170	62.0
575	LbrM.29.2330	2.0	611	LbrM.15.1540	44.0	606	LbrM.19.0210	52.0	603	LinJ.35.2930	2.0	608	LinJ.32.1750	50.0	609	LinJ.35.4540	62.0
575	LbrM.28.1520	2.0	611	LbrM.21.0950	44.0	614	LbrM.32.4110	51.0	603	LinJ.23.0860	2.0	608	LinJ.16.0560	50.0	609	LinJ.21.0990	62.0
615	LbrM.31.3180	1.0	611	LbrM.31.0720	44.0	614	LbrM.35.0980	51.0	603	LinJ.24.2120	2.0	608	LinJ.04.0960	50.0	615	LinJ.12.0200	61.0
615	LbrM.06.0650	1.0	611	LbrM.06.1260	44.0	614	LbrM.24.0920	51.0	603	LinJ.26.2290	2.0	608	LinJ.27.0790	50.0	615	LinJ.35.4200	61.0
615	LbrM.19.0410	1.0	611	LbrM.34.4340	44.0	614	LbrM.35.6900	51.0	603	LinJ.25.1530	2.0	608	LinJ.24.0790	50.0	615	LinJ.30.1310	61.0
615	LbrM.16.0240	1.0	618	LbrM.18.0030	43.0	614	LbrM.20.3930	51.0	603	LinJ.31.2700	2.0	618	LinJ.28.2660	49.0	615	LinJ.35.2710	61.0
615	LbrM.32.0710	1.0	618	LbrM.05.0940	43.0	614	LbrM.33.0830	51.0	603	LinJ.12.0200	2.0	618	LinJ.27.0740	49.0	615	LinJ.16.1420	61.0
615	LbrM.29.2850	1.0	618	LbrM.26.0840	43.0	614	LbrM.18.0720	51.0	603	LinJ.29.1240	2.0	618	LinJ.13.1530	49.0	615	LinJ.32.2090	61.0
615	LbrM.27.0881	1.0	618	LbrM.35.3390	43.0	614	LbrM.22.0850	51.0	603	LinJ.22.1380	2.0	618	LinJ.11.0510	49.0	621	LinJ.22.0880	60.0
615	LbrM.26.2630	1.0	618	LbrM.33.1110	43.0	614	LbrM.28.0540	51.0	603	LinJ.08.0960	2.0	618	LinJ.32.4020	49.0	621	LinJ.21.1670	60.0
615	LbrM.32.0910	1.0	618	LbrM.03.0170	43.0	614	LbrM.35.1390	51.0	603	LinJ.34.0940	2.0	623	LinJ.23.1120	48.0	621	LinJ.08.0060	60.0
615	LbrM.32.2570	1.0	618	LbrM.11.0350	43.0	614	LbrM.35.0310	51.0	603	LinJ.23.1660	2.0	623	LinJ.16.0310	48.0	621	LinJ.36.1320	60.0
615	LbrM.19.1750	1.0	625	LbrM.24.0690	42.0	614	LbrM.22.1240	51.0	603	LinJ.32.3230	2.0	623	LinJ.36.0280	48.0	621	LinJ.36.6710	60.0
615	LbrM.35.3910	1.0	625	LbrM.28.2340	42.0	614	LbrM.30.1370	51.0	603	LinJ.06.1090	2.0	623	LinJ.31.0580	48.0	621	LinJ.35.1310	60.0
615	LbrM.34.3470	1.0	625	LbrM.35.1480	42.0	614	LbrM.20.3470	51.0	603	LinJ.32.0870	2.0	623	LinJ.13.0990	48.0	621	LinJ.29.0920	60.0
615	LbrM.33.1690	1.0	625	LbrM.32.1040	42.0	614	LbrM.20.4000	51.0	603	LinJ.36.0560	2.0	623	LinJ.21.1580	48.0	621	LinJ.08.0010	60.0
615	LbrM.28.0120	1.0	625	LbrM.23.0570	42.0	629	LbrM.18.1050	50.0	603	LinJ.08.0320	2.0	623	LinJ.19.0950	48.0	621	LinJ.34.4180	60.0
615	LbrM.03.0050	1.0	625	LbrM.34.2280	42.0	629	LbrM.32.0710	50.0	603	LinJ.33.1850	2.0	623	LinJ.36.3230	48.0	621	LinJ.10.0750	60.0
615	LbrM.21.0900	1.0	625	LbrM.32.2450	42.0	629	LbrM.10.0950	50.0	603	LinJ.23.1980	2.0	631	LinJ.14.1450	47.0	631	LinJ.35.3400	59.0
615	LbrM.26.1230	1.0	625	LbrM.26.2680	42.0	629	LbrM.29.1320	50.0	603	LinJ.06.0580	2.0	631	LinJ.21.0990	47.0	631	LinJ.25.2090	59.0
615	LbrM.22.1540	1.0	625	LbrM.28.2510	42.0	629	LbrM.22.0370	50.0	603	LinJ.35.4060	2.0	631	LinJ.28.0550	47.0	631	LinJ.36.4000	59.0
615	LbrM.16.0010	1.0	625	LbrM.25.0080	42.0	629	LbrM.28.2670	50.0	603	LinJ.19.0910	2.0	631	LinJ.22.0770	47.0	631	LinJ.34.2030	59.0
615	LbrM.32.0470	1.0	625	LbrM.09.1140	42.0	629	LbrM.35.3800	50.0	635	LinJ.14.1240	1.0	631	LinJ.36.3320	47.0	631	LinJ.22.1280	59.0
615	LbrM.35.2820	1.0	636	LbrM.23.0700	41.0	629	LbrM.33.1650	50.0	635	LinJ.32.1760	1.0	631	LinJ.36.5620	47.0	631	LinJ.25.1530	59.0
615	LbrM.34.4690	1.0	636	LbrM.14.1540	41.0	629	LbrM.13.1470	50.0	635	LinJ.25.2550	1.0	631	LinJ.36.0920	47.0	637	LinJ.29.2610	58.0
615	LbrM.16.0950	1.0	636	LbrM.27.2760	41.0	638	LbrM.16.1600	49.0	635	LinJ.17.0880	1.0	631	LinJ.34.3530	47.0	637	LinJ.35.4830	58.0
615	LbrM.28.3070	1.0	636	LbrM.32.2150	41.0	638	LbrM.16.1220	49.0	635	LinJ.05.0420	1.0	639	LinJ.36.1410	46.0	637	LinJ.36.5960	58.0
615	LbrM.06.1150	1.0	636	LbrM.27.0060	41.0	638	LbrM.17.1550	49.0	635	LinJ.06.0760	1.0	639	LinJ.33.1470	46.0	637	LinJ.27.0790	58.0
615	LbrM.21.0720	1.0	636	LbrM.18.1520	41.0	638	LbrM.07.1080	49.0	635	LinJ.26.2250	1.0	639	LinJ.29.2680	46.0	637	LinJ.28.0580	58.0
615	LbrM.28.2870	1.0	636	LbrM.30.2950	41.0	638	LbrM.22.1310	49.0	635	LinJ.02.0330	1.0	639	LinJ.18.1090	46.0	637	LinJ.36.2850	58.0
615	LbrM.23.0800	1.0	643	LbrM.35.5070	40.0	638	LbrM.17.0610	49.0	635	LinJ.34.0820	1.0	639	LinJ.18.0270	46.0	637	LinJ.10.0540	58.0
615	LbrM.20.0090	1.0	643	LbrM.30.3300	40.0	644	LbrM.23.0570	48.0	635	LinJ.21.0280	1.0	639	LinJ.26.0790	46.0	637	LinJ.33.1470	58.0
615	LbrM.31.2120	1.0	643	LbrM.15.0130	40.0	644	LbrM.28.2010	48.0	635	LinJ.14.0130	1.0	639	LinJ.32.2070	46.0	637	LinJ.21.0600	58.0
615	LbrM.31.2280	1.0	643	LbrM.31.2160	40.0	644	LbrM.17.1610	48.0	635	LinJ.29.2470	1.0	639	LinJ.29.1330	46.0	646	LinJ.29.0070	57.0
615	LbrM.34.0810	1.0	643	LbrM.28.1510	40.0	644	LbrM.35.5950	48.0	635	LinJ.36.0450	1.0	639	LinJ.35.4430	46.0	646	LinJ.26.0470	57.0
			643	LbrM.33.2980	40.0	644	LbrM.30.3630	48.0	635	LinJ.36.2490	1.0	639	LinJ.06.1330	46.0	646	LinJ.19.0250	57.0
			643	LbrM.09.0250	40.0	644	LbrM.05.0400	48.0	635	LinJ.21.0890	1.0	639	LinJ.03.0150	46.0	646	LinJ.05.0400	57.0
			643	LbrM.20.3010	40.0	644	LbrM.17.0370	48.0	635	LinJ.28.1490	1.0	639	LinJ.34.4090	46.0	646	LinJ.32.3460	57.0
			643	LbrM.30.3180	40.0	644	LbrM.27.1510	48.0	635	LinJ.36.0280	1.0	651	LinJ.24.0690	45.0	646	LinJ.30.3640	57.0
			652	LbrM.20.3140	39.0	644	LbrM.27.2680	48.0	635	LinJ.32.3100	1.0	651	LinJ.18.0020	45.0	646	LinJ.31.1770	57.0
			652	LbrM.27.1360	39.0	644	LbrM.30.0680	48.0	635	LinJ.31.2920	1.0	651	LinJ.28.2290	45.0	653	LinJ.13.1460	56.0
			652	LbrM.20.1170	39.0	644	LbrM.30.3040	48.0	635	LinJ.17.0250	1.0	651	LinJ.05.0960	45.0	653	LinJ.09.0980	56.0
			652	LbrM.15.1050	39.0	644	LbrM.32.0330	48.0	635	LinJ.26.1030	1.0	651	LinJ.15.1610	45.0	653	LinJ.18.0460	56.0
			652	LbrM.30.3340	39.0	644	LbrM.35.1020	48.0	635	LinJ.09.1550	1.0	651	LinJ.19.1480	45.0	653	LinJ.21.2140	56.0
			657	LbrM.31.1340	38.0	644	LbrM.35.1030	48.0	635	LinJ.28.2920	1.0	651	LinJ.11.0700	45.0	653	LinJ.10.0900	56.0
			657	LbrM.28.1460	38.0	644	LbrM.28.0710	48.0	635	LinJ.27.0670	1.0	651	LinJ.07.1030	45.0	653	LinJ.20.1660	56.0
			657	LbrM.24.0130	38.0	644	LbrM.14.1560	48.0	635	LinJ.28.0250	1.0	651	LinJ.36.7200	45.0	653	LinJ.27.0040	56.0
			657	LbrM.04.0610	38.0	644	LbrM.33.1610	48.0	635	LinJ.36.0250	1.0	651	LinJ.17.0890	45.0	653	LinJ.36.3990	56.0
			657	LbrM.19.1020	38.0	644	LbrM.01.0060	48.0	635	LinJ.34.0140	1.0	661	LinJ.13.0830	44.0	653	LinJ.28.2660	56.0
			657	LbrM.05.1140	38.0	644	LbrM.20.3890	48.0	635	LinJ.35.4070	1.0	661	LinJ.36.0970	44.0	653	LinJ.35.4080	56.0
			657	LbrM.32.2880	38.0	663	LbrM.20.2700	47.0	635	LinJ.01.0140	1.0	661	LinJ.36.0960	44.0	663	LinJ.32.3130	55.0
			657	LbrM.32.0530	38.0	663	LbrM.35.1290	47.0	635	LinJ.33.1730	1.0	661	LinJ.32.0270	44.0	663	LinJ.35.3370	55.0
			657	LbrM.28.1420	38.0	663	LbrM.24.2210	47.0	635	LinJ.31.0060	1.0	661	LinJ.30.3090	44.0	663	LinJ.36.3730	55.0
			657	LbrM.26.0190	38.0	663	LbrM.18.0520	47.0	635	LinJ.26.0780	1.0	661	LinJ.17.0440	44.0	663	LinJ.34.4140	55.0
			657	LbrM.17.0800	38.0	663	LbrM.04.0610	47.0	635	LinJ.15.0200	1.0	661	LinJ.10.0540	44.0	667	LinJ.30.0900	54.0
			657	LbrM.06.0620	38.0	663	LbrM.33.2840	47.0	635	LinJ.01.0160	1.0	661	LinJ.05.0390	44.0	667	LinJ.35.2720	54.0
			669	LbrM.12.0630	37.0	663	LbrM.28.1630	47.0	635	LinJ.16.1630	1.0	661	LinJ.21.0960	44.0	667	LinJ.30.3660	54.0
			669	LbrM.34.3440	37.0	670	LbrM.21.1810	46.0	635	LinJ.06.0120	1.0	661	LinJ.29.0230	44.0	667	LinJ.02.0360	54.0
			669	LbrM.21.1570	37.0	670	LbrM.32.1840	46.0	635	LinJ.05.0320	1.0	661	LinJ.32.2380	44.0	667	LinJ.30.3000	54.0
			669	LbrM.16.0260	37.0	670	LbrM.29.0230	46.0	635	LinJ.01.0470	1.0	661	LinJ.18.1460	44.0	667	LinJ.13.0050	54.0
			669	LbrM.28.0250	37.0	670	LbrM.13.0200	46.0	635	LinJ.07.1030	1.0	661	LinJ.25.0080	44.0	667	LinJ.28.2550	54.0
			669	LbrM.34.3430	37.0	674	LbrM.25.1530	45.0	635	LinJ.20.0980	1.0	661	LinJ.09.1140	44.0	667	LinJ.28.0730	54.0
			669	LbrM.26.0760	37.0	674	LbrM.08.0590	45.0	635	LinJ.35.1030	1.0	661	LinJ.34.3210	44.0	667	LinJ.15.1120	54.0
			669	LbrM.20.2060	37.0	674	LbrM.20.3330	45.0				661	LinJ.06.0630	44.0	667	LinJ.21.2050	54.0
			669	LbrM.17.0100	37.0	674	LbrM.35.3300	45.0				661	LinJ.19.0250	44.0	677	LinJ.23.0380	53.0
			669	LbrM.10.0950	37.0	674	LbrM.27.0960	45.0				661	LinJ.13.1350	44.0	677	LinJ.08.0560	53.0
			669	LbrM.18.0640	37.0	674	LbrM.05.1140	45.0				661	LinJ.01.0030	44.0	677	LinJ.29.2560	53.0
			669	LbrM.31.1280	37.0	674	LbrM.35.5640	45.0				680	LinJ.36.5050	43.0	677	LinJ.32.0470	53.0
			681	LbrM.30.1590	36.0	674	LbrM.18.0030	45.0				680	LinJ.27.0050	43.0	677	LinJ.36.7200	53.0
			681	LbrM.28.0180	36.0	682	LbrM.24.0780	44.0				680	LinJ.28.1470	43.0	677	LinJ.36.6860	53.0
			681	LbrM.27.2390	36.0	682	LbrM.15.1540	44.0				680	LinJ.32.1000	43.0	677	LinJ.06.0030	53.0
			681	LbrM.27.1980	36.0	682	LbrM.13.0750	44.0				680	LinJ.32.2780	43.0	677	LinJ.36.0700	53.0
			681	LbrM.14.1280	36.0	682	LbrM.23.1030	44.0				680	LinJ.23.0570	43.0	677	LinJ.35.1030	53.0
			681	LbrM.09.0430	36.0	682	LbrM.21.1990	44.0				680	LinJ.32.4070	43.0	677	LinJ.35.4060	53.0
			681	LbrM.18.0620	36.0	682	LbrM.34.4340	44.0				680	LinJ.25.2050	43.0	677	LinJ.14.0150	53.0
			681	LbrM.35.4460	36.0	688	LbrM.11.0350	43.0				688	LinJ.36.0250	42.0	677	LinJ.27.2250	53.0
			681	LbrM.28.2710	36.0	688	LbrM.03.0170	43.0				688	LinJ.22.1280	42.0	689	LinJ.14.0180	52.0
			681	LbrM.20.0090	36.0	688	LbrM.35.3390	43.0				688	LinJ.07.1180	42.0	689	LinJ.34.4290	52.0
			681	LbrM.13.0760	36.0	688	LbrM.26.0840	43.0				688	LinJ.15.1070	42.0	689	LinJ.19.0420	52.0
			681	LbrM.15.1010	36.0	688	LbrM.08.0970	43.0				688	LinJ.36.3190	42.0	689	LinJ.17.1530	52.0
			693	LbrM.24.1000	35.0	693	LbrM.09.1140	42.0				688	LinJ.36.6860	42.0	693	LinJ.13.1350	51.0
			693	LbrM.21.1450	35.0	693	LbrM.25.0080	42.0				688	LinJ.27.1140	42.0	693	LinJ.16.1640	51.0
			693	LbrM.31.2940	35.0	693	LbrM.28.2510	42.0				688	LinJ.30.3350	42.0	693	LinJ.28.2480	51.0
			693	LbrM.30.3690	35.0	693	LbrM.31.2410	42.0				688	LinJ.31.1070	42.0	693	LinJ.32.0660	51.0
			693	LbrM.15.0040	35.0	693	LbrM.32.2450	42.0				688	LinJ.26.0180	42.0	693	LinJ.16.1230	51.0
			693	LbrM.04.0030	35.0	693	LbrM.34.2280	42.0				698	LinJ.31.1150	41.0	693	LinJ.35.1430	51.0
			693	LbrM.27.2610	35.0	693	LbrM.34.1220	42.0				698	LinJ.15.0130	41.0	693	LinJ.17.1580	51.0
			693	LbrM.28.2890	35.0	693	LbrM.15.0040	42.0				698	LinJ.31.1970	41.0	693	LinJ.22.0270	51.0
			693	LbrM.24.0780	35.0	693	LbrM.32.1040	42.0				698	LinJ.09.0400	41.0	701	LinJ.32.1750	50.0
			702	LbrM.29.2120	34.0	693	LbrM.28.2340	42.0				698	LinJ.02.0710	41.0	701	LinJ.24.0930	50.0
			702	LbrM.07.0280	34.0	693	LbrM.24.0690	42.0				698	LinJ.34.1220	41.0	701	LinJ.24.2410	50.0
			702	LbrM.25.1960	34.0	693	LbrM.08.0330	42.0				698	LinJ.30.3230	41.0	701	LinJ.36.5920	50.0
			702	LbrM.10.0420	34.0	693	LbrM.35.7030	42.0				705	LinJ.33.0480	40.0	701	LinJ.34.0130	50.0
			702	LbrM.33.1020	34.0	706	LbrM.01.0300	41.0				705	LinJ.12.0580	40.0	706	LinJ.34.2160	49.0
			702	LbrM.21.0310	34.0	706	LbrM.03.0210	41.0				705	LinJ.05.1140	40.0	706	LinJ.32.4020	49.0
			708	LbrM.33.0460	33.0	706	LbrM.33.2810	41.0				705	LinJ.33.2840	40.0	706	LinJ.11.0510	49.0
			708	LbrM.35.7120	33.0	706	LbrM.18.1520	41.0				705	LinJ.27.2350	40.0	706	LinJ.34.4270	49.0
			708	LbrM.25.1770	33.0	706	LbrM.27.0060	41.0				710	LinJ.19.0710	39.0	706	LinJ.13.1530	49.0
			708	LbrM.22.0060	33.0	706	LbrM.32.2150	41.0				710	LinJ.31.2670	39.0	706	LinJ.36.0280	49.0
			708	LbrM.22.1540	33.0	706	LbrM.35.6110	41.0				710	LinJ.10.0430	39.0	706	LinJ.27.0740	49.0
			708	LbrM.19.0290	33.0	706	LbrM.35.0120	41.0				710	LinJ.28.2700	39.0	713	LinJ.18.0650	48.0
			708	LbrM.19.1440	33.0	706	LbrM.14.1540	41.0				710	LinJ.28.0240	39.0	713	LinJ.23.1120	48.0
			708	LbrM.31.2410	33.0	706	LbrM.23.0700	41.0				710	LinJ.35.2380	39.0	713	LinJ.27.1710	48.0
			708	LbrM.26.1730	33.0	706	LbrM.20.1830	41.0				710	LinJ.07.0430	39.0	713	LinJ.36.3230	48.0
			708	LbrM.34.3850	33.0	706	LbrM.09.0980	41.0				710	LinJ.28.2880	39.0	713	LinJ.21.0730	48.0
			718	LbrM.31.2560	32.0	718	LbrM.30.3180	40.0				710	LinJ.24.0780	39.0	713	LinJ.19.0950	48.0
			718	LbrM.17.1540	32.0	718	LbrM.20.3010	40.0				710	LinJ.17.0880	39.0	713	LinJ.21.1580	48.0
			718	LbrM.28.1520	32.0	718	LbrM.16.0550	40.0				720	LinJ.25.2480	38.0	713	LinJ.31.2980	48.0
			718	LbrM.24.2320	32.0	718	LbrM.09.0250	40.0				720	LinJ.21.1490	38.0	713	LinJ.16.0310	48.0
			718	LbrM.03.0200	32.0	718	LbrM.33.2980	40.0				720	LinJ.18.0560	38.0	722	LinJ.12.0580	47.0
			718	LbrM.34.4230	32.0	718	LbrM.28.1510	40.0				720	LinJ.36.4420	38.0	722	LinJ.14.1450	47.0
			718	LbrM.34.4410	32.0	718	LbrM.31.2160	40.0				720	LinJ.15.0040	38.0	722	LinJ.16.0010	47.0
			718	LbrM.35.6590	32.0	718	LbrM.15.0130	40.0				720	LinJ.36.6530	38.0	722	LinJ.24.1440	47.0
			718	LbrM.01.0360	32.0	718	LbrM.30.3300	40.0				720	LinJ.36.2890	38.0	722	LinJ.06.0630	47.0
			718	LbrM.33.2630	32.0	718	LbrM.35.5070	40.0				720	LinJ.18.0580	38.0	722	LinJ.24.0780	47.0
			728	LbrM.29.1710	31.0	718	LbrM.30.1590	40.0				728	LinJ.23.0710	37.0	722	LinJ.34.3530	47.0
			728	LbrM.28.1340	31.0	729	LbrM.32.3240	39.0				728	LinJ.28.1480	37.0	722	LinJ.30.0880	47.0
			728	LbrM.23.0840	31.0	729	LbrM.15.1050	39.0				728	LinJ.30.3720	37.0	722	LinJ.31.2210	47.0
			728	LbrM.20.3970	31.0	729	LbrM.20.1170	39.0				728	LinJ.30.3310	37.0	722	LinJ.36.0920	47.0
			728	LbrM.22.0420	31.0	729	LbrM.32.1050	39.0				728	LinJ.34.0010	37.0	722	LinJ.36.5620	47.0
			728	LbrM.18.1610	31.0	729	LbrM.13.0080	39.0				728	LinJ.15.1030	37.0	722	LinJ.36.3320	47.0
			728	LbrM.34.1220	31.0	729	LbrM.27.1360	39.0				728	LinJ.28.1430	37.0	722	LinJ.30.3650	47.0
			728	LbrM.35.1290	31.0	729	LbrM.15.1250	39.0				735	LinJ.30.1550	36.0	722	LinJ.16.0260	47.0
			728	LbrM.33.1160	31.0	729	LbrM.20.3140	39.0				735	LinJ.31.2360	36.0	736	LinJ.21.0060	46.0
			737	LbrM.27.2030	30.0	729	LbrM.30.3340	39.0				735	LinJ.29.2250	36.0	736	LinJ.33.1740	46.0
			737	LbrM.11.0880	30.0	738	LbrM.06.0620	38.0				735	LinJ.15.1100	36.0	736	LinJ.01.0030	46.0
			737	LbrM.15.1100	30.0	738	LbrM.17.0800	38.0				735	LinJ.25.2290	36.0	736	LinJ.34.4090	46.0
			737	LbrM.14.0140	30.0	738	LbrM.26.0190	38.0				735	LinJ.31.2980	36.0	736	LinJ.03.0150	46.0
			737	LbrM.07.0190	30.0	738	LbrM.28.1420	38.0				735	LinJ.04.0010	36.0	736	LinJ.35.4430	46.0
			737	LbrM.24.1780	30.0	738	LbrM.22.0550	38.0				735	LinJ.34.4270	36.0	736	LinJ.29.1330	46.0
			737	LbrM.05.0360	30.0	738	LbrM.28.1460	38.0				735	LinJ.35.4490	36.0	736	LinJ.32.2070	46.0
			744	LbrM.33.0320	29.0	738	LbrM.24.0130	38.0				735	LinJ.26.0780	36.0	736	LinJ.26.0790	46.0
			744	LbrM.29.1660	29.0	738	LbrM.33.1910	38.0				735	LinJ.21.0310	36.0	736	LinJ.07.1030	46.0
			744	LbrM.25.2220	29.0	746	LbrM.31.1280	37.0				735	LinJ.35.3910	36.0	736	LinJ.18.0270	46.0
			744	LbrM.34.2040	29.0	746	LbrM.18.0640	37.0				735	LinJ.33.2470	36.0	736	LinJ.29.2680	46.0
			744	LbrM.31.3310	29.0	746	LbrM.20.2970	37.0				748	LinJ.15.1140	35.0	748	LinJ.28.2290	45.0
			744	LbrM.20.0050	29.0	746	LbrM.17.0100	37.0				748	LinJ.15.1120	35.0	748	LinJ.24.0690	45.0
			744	LbrM.04.0010	29.0	746	LbrM.20.2060	37.0				748	LinJ.34.3340	35.0	748	LinJ.17.0890	45.0
			744	LbrM.35.6180	29.0	746	LbrM.26.0760	37.0				748	LinJ.24.0130	35.0	748	LinJ.36.2890	45.0
			744	LbrM.13.0970	29.0	746	LbrM.34.3430	37.0				748	LinJ.03.0460	35.0	748	LinJ.22.1480	45.0
			744	LbrM.23.1420	29.0	746	LbrM.20.0090	37.0				748	LinJ.22.0007	35.0	748	LinJ.11.0700	45.0
			744	LbrM.31.3240	29.0	746	LbrM.28.0250	37.0				748	LinJ.03.0180	35.0	748	LinJ.13.0090	45.0
			744	LbrM.28.3030	29.0	746	LbrM.17.1470	37.0				748	LinJ.22.1480	35.0	748	LinJ.15.1610	45.0
			744	LbrM.28.2790	29.0	746	LbrM.34.3440	37.0				748	LinJ.35.4320	35.0	756	LinJ.31.1150	44.0
			744	LbrM.13.0320	29.0	746	LbrM.21.1570	37.0				748	LinJ.30.3000	35.0	756	LinJ.13.0330	44.0
			744	LbrM.01.0690	29.0	746	LbrM.12.0630	37.0				748	LinJ.35.3560	35.0	756	LinJ.36.5400	44.0
			744	LbrM.21.1920	29.0	746	LbrM.06.1270	37.0				748	LinJ.17.0140	35.0	756	LinJ.34.3210	44.0
			760	LbrM.33.1360	28.0	746	LbrM.30.0960	37.0				748	LinJ.17.0130	35.0	756	LinJ.09.1140	44.0
			760	LbrM.35.7070	28.0	746	LbrM.13.0270	37.0				748	LinJ.35.4500	35.0	756	LinJ.25.0080	44.0
			760	LbrM.20.0990	28.0	762	LbrM.15.1010	36.0				748	LinJ.32.1910	35.0	756	LinJ.18.1460	44.0
			760	LbrM.17.0180	28.0	762	LbrM.13.0760	36.0				748	LinJ.07.0180	35.0	756	LinJ.32.2380	44.0
			760	LbrM.32.4160	28.0	762	LbrM.28.2710	36.0				748	LinJ.01.0500	35.0	756	LinJ.29.0230	44.0
			760	LbrM.27.2200	28.0	762	LbrM.35.4460	36.0				748	LinJ.33.0870	35.0	756	LinJ.05.0390	44.0
			760	LbrM.20.2970	28.0	762	LbrM.14.1280	36.0				748	LinJ.31.2210	35.0	756	LinJ.17.0440	44.0
			760	LbrM.23.0900	28.0	762	LbrM.09.0430	36.0				748	LinJ.28.1190	35.0	756	LinJ.30.3090	44.0
			768	LbrM.28.0550	27.0	762	LbrM.28.0180	36.0				748	LinJ.33.1010	35.0	756	LinJ.32.0270	44.0
			768	LbrM.35.5720	27.0	762	LbrM.27.1980	36.0				769	LinJ.28.1350	34.0	756	LinJ.36.0960	44.0
			768	LbrM.07.0100	27.0	762	LbrM.27.2390	36.0				769	LinJ.11.1100	34.0	756	LinJ.36.0970	44.0
			768	LbrM.32.3920	27.0	762	LbrM.18.0170	36.0				769	LinJ.23.0860	34.0	756	LinJ.36.3250	44.0
			768	LbrM.28.2160	27.0	762	LbrM.25.1760	36.0				769	LinJ.24.2330	34.0	756	LinJ.13.0830	44.0
			768	LbrM.25.2020	27.0	762	LbrM.07.0900	36.0				769	LinJ.29.0290	34.0	773	LinJ.36.5050	43.0
			768	LbrM.35.3320	27.0	762	LbrM.32.3230	36.0				769	LinJ.24.1010	34.0	773	LinJ.14.1460	43.0
			768	LbrM.03.0210	27.0	762	LbrM.30.2500	36.0				769	LinJ.34.2340	34.0	773	LinJ.32.3040	43.0
			768	LbrM.26.2160	27.0	776	LbrM.28.2890	35.0				769	LinJ.10.0900	34.0	773	LinJ.25.2050	43.0
			768	LbrM.30.2300	27.0	776	LbrM.27.2610	35.0				769	LinJ.26.1800	34.0	773	LinJ.32.4070	43.0
			768	LbrM.32.3240	27.0	776	LbrM.04.0030	35.0				769	LinJ.04.0760	34.0	773	LinJ.32.2780	43.0
			768	LbrM.07.1110	27.0	776	LbrM.18.1610	35.0				779	LinJ.29.1730	33.0	773	LinJ.28.1960	43.0
			780	LbrM.20.3980	26.0	776	LbrM.19.0290	35.0				779	LinJ.19.1430	33.0	773	LinJ.32.1000	43.0
			780	LbrM.31.0310	26.0	776	LbrM.30.3690	35.0				779	LinJ.36.7080	33.0	773	LinJ.19.0710	43.0
			780	LbrM.29.0770	26.0	776	LbrM.31.2940	35.0				779	LinJ.07.0350	33.0	773	LinJ.28.1470	43.0
			780	LbrM.31.0020	26.0	776	LbrM.21.1450	35.0				779	LinJ.18.1570	33.0	773	LinJ.27.0050	43.0
			780	LbrM.20.3180	26.0	776	LbrM.20.3970	35.0				779	LinJ.11.0030	33.0	773	LinJ.07.1180	43.0
			780	LbrM.13.1420	26.0	776	LbrM.24.1000	35.0				779	LinJ.24.1790	33.0	773	LinJ.36.0250	43.0
			780	LbrM.08.0190	26.0	776	LbrM.32.3920	35.0				779	LinJ.19.1100	33.0	786	LinJ.36.6340	42.0
			780	LbrM.05.1060	26.0	776	LbrM.32.2030	35.0				779	LinJ.29.1680	33.0	786	LinJ.26.0180	42.0
			780	LbrM.27.1920	26.0	776	LbrM.34.0150	35.0				779	LinJ.36.1220	33.0	786	LinJ.31.1070	42.0
			789	LbrM.32.2030	25.0	776	LbrM.35.6270	35.0				779	LinJ.32.0470	33.0	786	LinJ.30.3350	42.0
			789	LbrM.19.1660	25.0	776	LbrM.25.0260	35.0				779	LinJ.21.0300	33.0	786	LinJ.27.1140	42.0
			789	LbrM.35.4770	25.0	776	LbrM.17.0630	35.0				779	LinJ.01.0330	33.0	786	LinJ.36.3190	42.0
			789	LbrM.33.0720	25.0	776	LbrM.21.2150	35.0				792	LinJ.17.1520	32.0	786	LinJ.15.1070	42.0
			789	LbrM.33.0570	25.0	776	LbrM.35.0940	35.0				792	LinJ.17.0250	32.0	786	LinJ.04.1140	42.0
			789	LbrM.14.0920	25.0	776	LbrM.30.2680	35.0				792	LinJ.25.2040	32.0	786	LinJ.33.2670	42.0
			789	LbrM.10.0110	25.0	795	LbrM.33.1020	34.0				792	LinJ.16.0260	32.0	795	LinJ.20.0080	41.0
			789	LbrM.34.0580	25.0	795	LbrM.35.3760	34.0				792	LinJ.04.0550	32.0	795	LinJ.35.3930	41.0
			797	LbrM.27.2560	24.0	795	LbrM.22.1540	34.0				792	LinJ.34.0130	32.0	795	LinJ.30.3230	41.0
			797	LbrM.26.2290	24.0	795	LbrM.04.1140	34.0				792	LinJ.28.2780	32.0	795	LinJ.34.1220	41.0
			797	LbrM.14.1560	24.0	795	LbrM.10.0420	34.0				792	LinJ.07.0250	32.0	795	LinJ.09.0400	41.0
			797	LbrM.14.0760	24.0	795	LbrM.25.1960	34.0				792	LinJ.23.0980	32.0	795	LinJ.31.1970	41.0
			797	LbrM.21.0550	24.0	795	LbrM.07.0280	34.0				801	LinJ.33.0340	31.0	795	LinJ.15.0130	41.0
			797	LbrM.18.1700	24.0	795	LbrM.05.0970	34.0				801	LinJ.31.3170	31.0	802	LinJ.33.0360	40.0
			797	LbrM.24.0770	24.0	795	LbrM.29.2120	34.0				801	LinJ.14.0140	31.0	802	LinJ.33.0480	40.0
			804	LbrM.23.0300	23.0	804	LbrM.34.3850	33.0				801	LinJ.25.0940	31.0	802	LinJ.17.0880	40.0
			804	LbrM.29.1750	23.0	804	LbrM.26.1730	33.0				801	LinJ.14.1010	31.0	802	LinJ.27.2350	40.0
			804	LbrM.31.3340	23.0	804	LbrM.19.1440	33.0				801	LinJ.31.0030	31.0	802	LinJ.09.0820	40.0
			804	LbrM.18.1550	23.0	804	LbrM.26.2160	33.0				801	LinJ.22.0350	31.0	802	LinJ.31.1650	40.0
			804	LbrM.34.1100	23.0	804	LbrM.22.0060	33.0				801	LinJ.23.1560	31.0	802	LinJ.33.2840	40.0
			804	LbrM.32.2010	23.0	804	LbrM.28.1520	33.0				801	LinJ.27.1940	31.0	802	LinJ.35.2150	40.0
			804	LbrM.18.0170	23.0	804	LbrM.25.1770	33.0				801	LinJ.35.1310	31.0	810	LinJ.30.1550	39.0
			804	LbrM.25.1410	23.0	804	LbrM.17.0180	33.0				801	LinJ.13.0390	31.0	810	LinJ.32.1940	39.0
			804	LbrM.04.0730	23.0	804	LbrM.35.7120	33.0				812	LinJ.22.0450	30.0	810	LinJ.28.2880	39.0
			804	LbrM.33.1940	23.0	804	LbrM.33.0460	33.0				812	LinJ.32.1920	30.0	810	LinJ.03.0190	39.0
			804	LbrM.23.1750	23.0	814	LbrM.33.2630	32.0				812	LinJ.27.1790	30.0	810	LinJ.07.0180	39.0
			804	LbrM.29.2220	23.0	814	LbrM.01.0360	32.0				812	LinJ.25.1850	30.0	810	LinJ.07.0430	39.0
			804	LbrM.21.0720	23.0	814	LbrM.35.6590	32.0				812	LinJ.21.2050	30.0	810	LinJ.35.2380	39.0
			804	LbrM.14.1300	23.0	814	LbrM.13.1440	32.0				812	LinJ.31.3050	30.0	810	LinJ.28.0240	39.0
			804	LbrM.24.2210	23.0	814	LbrM.34.4410	32.0				812	LinJ.34.1950	30.0	810	LinJ.28.2700	39.0
			804	LbrM.19.1280	23.0	814	LbrM.34.4230	32.0				812	LinJ.34.1530	30.0	810	LinJ.10.0430	39.0
			804	LbrM.30.1870	23.0	814	LbrM.03.0200	32.0				812	LinJ.27.2130	30.0	810	LinJ.31.2670	39.0
			821	LbrM.23.0460	22.0	814	LbrM.24.2320	32.0				812	LinJ.09.0470	30.0	810	LinJ.29.1250	39.0
			821	LbrM.21.1130	22.0	814	LbrM.17.1540	32.0				812	LinJ.25.2550	30.0	822	LinJ.01.0110	38.0
			821	LbrM.30.0400	22.0	814	LbrM.32.2010	32.0				812	LinJ.26.2250	30.0	822	LinJ.18.0580	38.0
			821	LbrM.30.1370	22.0	814	LbrM.31.2560	32.0				812	LinJ.30.2360	30.0	822	LinJ.36.6530	38.0
			821	LbrM.22.1040	22.0	814	LbrM.35.7010	32.0				812	LinJ.28.3040	30.0	822	LinJ.36.4420	38.0
			821	LbrM.22.1240	22.0	814	LbrM.31.2810	32.0				812	LinJ.05.0360	30.0	822	LinJ.21.1490	38.0
			821	LbrM.27.1580	22.0	827	LbrM.30.0940	31.0				812	LinJ.32.3140	30.0	822	LinJ.25.2480	38.0
			821	LbrM.32.3330	22.0	827	LbrM.22.0420	31.0				812	LinJ.34.3160	30.0	828	LinJ.32.3830	37.0
			821	LbrM.28.0710	22.0	827	LbrM.20.4010	31.0				812	LinJ.07.1210	30.0	828	LinJ.23.0710	37.0
			821	LbrM.05.0970	22.0	827	LbrM.23.0840	31.0				830	LinJ.36.5700	29.0	828	LinJ.28.1430	37.0
			821	LbrM.23.0050	22.0	827	LbrM.31.2520	31.0				830	LinJ.32.1940	29.0	828	LinJ.26.0780	37.0
			821	LbrM.35.2270	22.0	827	LbrM.28.1340	31.0				830	LinJ.32.3830	29.0	828	LinJ.36.1220	37.0
			821	LbrM.30.1070	22.0	827	LbrM.29.1710	31.0				830	LinJ.34.1090	29.0	828	LinJ.15.1030	37.0
			821	LbrM.03.0110	22.0	827	LbrM.20.5500	31.0				830	LinJ.35.2150	29.0	828	LinJ.34.0010	37.0
			821	LbrM.14.0470	22.0	835	LbrM.05.0360	30.0				830	LinJ.07.0930	29.0	828	LinJ.30.3310	37.0
			821	LbrM.35.6830	22.0	835	LbrM.24.1780	30.0				830	LinJ.28.2090	29.0	828	LinJ.30.3720	37.0
			821	LbrM.35.5670	22.0	835	LbrM.29.0510	30.0				830	LinJ.31.2950	29.0	828	LinJ.04.0550	37.0
			821	LbrM.35.4670	22.0	835	LbrM.14.0140	30.0				830	LinJ.36.3250	29.0	828	LinJ.28.1480	37.0
			821	LbrM.31.3320	22.0	835	LbrM.11.0880	30.0				830	LinJ.36.6140	29.0	839	LinJ.23.0860	36.0
			821	LbrM.30.0940	22.0	835	LbrM.27.2030	30.0				830	LinJ.10.0090	29.0	839	LinJ.29.2250	36.0
			821	LbrM.18.0510	22.0	835	LbrM.16.1460	30.0				830	LinJ.04.1140	29.0	839	LinJ.31.2400	36.0
			821	LbrM.15.0410	22.0	842	LbrM.21.1920	29.0				830	LinJ.07.0170	29.0	839	LinJ.31.2360	36.0
			821	LbrM.09.0800	22.0	842	LbrM.01.0690	29.0				830	LinJ.30.0880	29.0	839	LinJ.33.2470	36.0
			821	LbrM.07.0780	22.0	842	LbrM.13.0320	29.0				830	LinJ.21.1990	29.0	839	LinJ.35.3910	36.0
			845	LbrM.27.1390	21.0	842	LbrM.28.2790	29.0				845	LinJ.29.0780	28.0	839	LinJ.35.4490	36.0
			845	LbrM.26.1590	21.0	842	LbrM.28.3030	29.0				845	LinJ.18.1660	28.0	839	LinJ.13.1320	36.0
			845	LbrM.09.0230	21.0	842	LbrM.23.1420	29.0				845	LinJ.13.1090	28.0	839	LinJ.04.0010	36.0
			845	LbrM.34.0430	21.0	842	LbrM.13.0970	29.0				845	LinJ.25.2540	28.0	839	LinJ.03.0690	36.0
			845	LbrM.20.4450	21.0	842	LbrM.35.6180	29.0				845	LinJ.01.0730	28.0	839	LinJ.07.0350	36.0
			845	LbrM.06.0140	21.0	842	LbrM.04.0010	29.0				845	LinJ.03.0190	28.0	839	LinJ.25.2290	36.0
			845	LbrM.20.2940	21.0	842	LbrM.25.2220	29.0				845	LinJ.08.0460	28.0	851	LinJ.34.2100	35.0
			845	LbrM.32.3590	21.0	842	LbrM.29.1660	29.0				845	LinJ.05.1060	28.0	851	LinJ.28.1190	35.0
			845	LbrM.28.2010	21.0	842	LbrM.05.0560	29.0				845	LinJ.27.1710	28.0	851	LinJ.33.0870	35.0
			845	LbrM.25.1570	21.0	842	LbrM.35.2550	29.0				854	LinJ.28.0560	27.0	851	LinJ.35.4500	35.0
			845	LbrM.12.0300	21.0	842	LbrM.33.0320	29.0				854	LinJ.16.0830	27.0	851	LinJ.17.0130	35.0
			845	LbrM.34.3010	21.0	842	LbrM.28.0510	29.0				854	LinJ.14.1460	27.0	851	LinJ.17.0140	35.0
			845	LbrM.34.1260	21.0	842	LbrM.29.1160	29.0				854	LinJ.31.0210	27.0	851	LinJ.35.3560	35.0
			845	LbrM.09.0980	21.0	842	LbrM.28.1100	29.0				854	LinJ.34.3380	27.0	851	LinJ.32.1010	35.0
			859	LbrM.34.1760	20.0	842	LbrM.35.3850	29.0				854	LinJ.13.1620	27.0	851	LinJ.35.4320	35.0
			859	LbrM.27.0450	20.0	860	LbrM.23.0900	28.0				854	LinJ.36.7020	27.0	851	LinJ.03.0180	35.0
			859	LbrM.21.0170	20.0	860	LbrM.06.0940	28.0				854	LinJ.21.0550	27.0	851	LinJ.22.0007	35.0
			859	LbrM.35.1980	20.0	860	LbrM.34.3010	28.0				854	LinJ.08.0190	27.0	851	LinJ.03.0460	35.0
			859	LbrM.06.0240	20.0	860	LbrM.27.2200	28.0				854	LinJ.05.0320	27.0	851	LinJ.18.0150	35.0
			859	LbrM.19.1040	20.0	860	LbrM.15.1480	28.0				864	LinJ.26.2380	26.0	851	LinJ.24.0130	35.0
			859	LbrM.31.0230	20.0	860	LbrM.32.4160	28.0				864	LinJ.21.1120	26.0	851	LinJ.34.3340	35.0
			859	LbrM.35.6620	20.0	860	LbrM.20.0990	28.0				864	LinJ.33.0730	26.0	851	LinJ.23.1050	35.0
			859	LbrM.35.4710	20.0	860	LbrM.35.7070	28.0				864	LinJ.33.0580	26.0	851	LinJ.36.4690	35.0
			859	LbrM.34.2890	20.0	860	LbrM.29.0080	28.0				864	LinJ.23.1910	26.0	868	LinJ.11.1100	34.0
			859	LbrM.34.4760	20.0	860	LbrM.30.2790	28.0				864	LinJ.14.0470	26.0	868	LinJ.28.1350	34.0
			870	LbrM.16.0840	19.0	860	LbrM.33.1360	28.0				864	LinJ.13.1290	26.0	868	LinJ.23.0820	34.0
			870	LbrM.29.0260	19.0	860	LbrM.33.0911	28.0				864	LinJ.30.1310	26.0	868	LinJ.33.0350	34.0
			870	LbrM.32.0120	19.0	860	LbrM.09.0960	28.0				864	LinJ.04.0940	26.0	868	LinJ.04.0760	34.0
			870	LbrM.35.3890	19.0	873	LbrM.07.1110	27.0				864	LinJ.24.0770	26.0	868	LinJ.26.1800	34.0
			870	LbrM.16.0070	19.0	873	LbrM.30.2300	27.0				864	LinJ.35.0580	26.0	868	LinJ.34.2340	34.0
			870	LbrM.26.2600	19.0	873	LbrM.35.3320	27.0				864	LinJ.19.1520	26.0	868	LinJ.24.1010	34.0
			870	LbrM.30.3580	19.0	873	LbrM.25.2020	27.0				864	LinJ.30.1910	26.0	868	LinJ.29.0290	34.0
			870	LbrM.06.0390	19.0	873	LbrM.28.2160	27.0				877	LinJ.23.0470	25.0	868	LinJ.24.2330	34.0
			870	LbrM.26.2470	19.0	873	LbrM.07.0100	27.0				877	LinJ.36.4750	25.0	868	LinJ.23.0050	34.0
			870	LbrM.06.0330	19.0	873	LbrM.35.5720	27.0				877	LinJ.23.0050	25.0	879	LinJ.36.7080	33.0
			870	LbrM.28.1950	19.0	873	LbrM.28.0550	27.0				877	LinJ.18.1500	25.0	879	LinJ.19.1430	33.0
			870	LbrM.30.0830	19.0	873	LbrM.29.0900	27.0				877	LinJ.33.1770	25.0	879	LinJ.36.0090	33.0
			870	LbrM.28.1580	19.0	873	LbrM.08.0360	27.0				877	LinJ.26.0770	25.0	879	LinJ.29.1730	33.0
			870	LbrM.35.0600	19.0	873	LbrM.31.0550	27.0				877	LinJ.29.2350	25.0	879	LinJ.30.2850	33.0
			870	LbrM.07.0290	19.0	884	LbrM.05.1060	26.0				877	LinJ.18.0150	25.0	879	LinJ.01.0330	33.0
			870	LbrM.02.0390	19.0	884	LbrM.08.0190	26.0				877	LinJ.32.3500	25.0	879	LinJ.29.1680	33.0
			870	LbrM.35.3760	19.0	884	LbrM.13.1420	26.0				877	LinJ.36.4650	25.0	879	LinJ.19.1100	33.0
			870	LbrM.31.2290	19.0	884	LbrM.20.3180	26.0				877	LinJ.30.1920	25.0	879	LinJ.24.1790	33.0
			870	LbrM.08.0500	19.0	884	LbrM.31.0020	26.0				888	LinJ.35.1840	24.0	879	LinJ.11.0030	33.0
			870	LbrM.19.1750	19.0	884	LbrM.34.4100	26.0				888	LinJ.27.2300	24.0	879	LinJ.18.1570	33.0
			870	LbrM.35.4430	19.0	884	LbrM.29.0770	26.0				888	LinJ.35.1200	24.0	879	LinJ.26.0770	33.0
			891	LbrM.14.0720	18.0	884	LbrM.31.0310	26.0				888	LinJ.31.2420	24.0	879	LinJ.17.0250	33.0
			891	LbrM.21.0480	18.0	884	LbrM.32.3140	26.0				888	LinJ.14.0840	24.0	892	LinJ.05.0970	32.0
			891	LbrM.15.1510	18.0	884	LbrM.16.1430	26.0				888	LinJ.22.0120	24.0	892	LinJ.17.1520	32.0
			891	LbrM.13.1480	18.0	884	LbrM.26.0450	26.0				888	LinJ.06.0260	24.0	892	LinJ.31.2320	32.0
			891	LbrM.09.0850	18.0	884	LbrM.29.0450	26.0				888	LinJ.27.1350	24.0	892	LinJ.33.2700	32.0
			891	LbrM.35.7100	18.0	884	LbrM.33.1880	26.0				888	LinJ.05.0970	24.0	892	LinJ.08.0310	32.0
			891	LbrM.20.4010	18.0	897	LbrM.34.0580	25.0				888	LinJ.30.1010	24.0	892	LinJ.24.1560	32.0
			891	LbrM.20.5800	18.0	897	LbrM.12.0820	25.0				888	LinJ.25.2090	24.0	892	LinJ.25.0780	32.0
			891	LbrM.23.1260	18.0	897	LbrM.10.0110	25.0				888	LinJ.09.0820	24.0	892	LinJ.31.3280	32.0
			891	LbrM.32.0980	18.0	897	LbrM.14.0920	25.0				888	LinJ.03.0090	24.0	892	LinJ.23.0980	32.0
			891	LbrM.29.0510	18.0	897	LbrM.33.0570	25.0				888	LinJ.31.3060	24.0	892	LinJ.07.0250	32.0
			891	LbrM.29.1090	18.0	897	LbrM.33.0720	25.0				888	LinJ.15.0440	24.0	892	LinJ.28.2780	32.0
			891	LbrM.18.0690	18.0	897	LbrM.35.4770	25.0				903	LinJ.23.0310	23.0	892	LinJ.07.1160	32.0
			891	LbrM.18.1100	18.0	897	LbrM.19.1660	25.0				903	LinJ.30.0360	23.0	892	LinJ.29.0260	32.0
			891	LbrM.04.1140	18.0	897	LbrM.32.2000	25.0				903	LinJ.22.0960	23.0	892	LinJ.25.2040	32.0
			891	LbrM.08.0240	18.0	897	LbrM.09.1540	25.0				903	LinJ.30.3710	23.0	906	LinJ.31.3170	31.0
			891	LbrM.20.4460	18.0	907	LbrM.24.0770	24.0				903	LinJ.25.1930	23.0	906	LinJ.33.0340	31.0
			908	LbrM.35.3640	17.0	907	LbrM.02.0390	24.0				903	LinJ.36.2160	23.0	906	LinJ.17.0700	31.0
			908	LbrM.25.0940	17.0	907	LbrM.18.1700	24.0				903	LinJ.29.0260	23.0	906	LinJ.18.0450	31.0
			908	LbrM.28.1620	17.0	907	LbrM.21.0720	24.0				903	LinJ.28.0730	23.0	906	LinJ.13.0390	31.0
			908	LbrM.20.1030	17.0	907	LbrM.30.3100	24.0				903	LinJ.25.1360	23.0	906	LinJ.27.1940	31.0
			908	LbrM.34.2640	17.0	907	LbrM.21.0550	24.0				903	LinJ.28.2960	23.0	906	LinJ.26.2250	31.0
			908	LbrM.29.0980	17.0	907	LbrM.35.4710	24.0				903	LinJ.28.1960	23.0	906	LinJ.23.1560	31.0
			908	LbrM.23.0750	17.0	907	LbrM.23.0050	24.0				903	LinJ.35.3030	23.0	906	LinJ.22.0350	31.0
			908	LbrM.26.0450	17.0	907	LbrM.09.0850	24.0				903	LinJ.36.6780	23.0	906	LinJ.25.2550	31.0
			908	LbrM.15.0300	17.0	907	LbrM.14.0760	24.0				903	LinJ.29.1780	23.0	906	LinJ.31.0030	31.0
			908	LbrM.23.1000	17.0	907	LbrM.26.2290	24.0				903	LinJ.09.0380	23.0	906	LinJ.14.1010	31.0
			908	LbrM.31.2520	17.0	907	LbrM.27.2560	24.0				903	LinJ.36.5650	23.0	906	LinJ.25.0940	31.0
			908	LbrM.06.0890	17.0	907	LbrM.20.4190	24.0				903	LinJ.18.0450	23.0	906	LinJ.14.0140	31.0
			908	LbrM.34.4730	17.0	907	LbrM.34.1150	24.0				903	LinJ.35.1350	23.0	920	LinJ.27.1790	30.0
			908	LbrM.03.0100	17.0	907	LbrM.14.0130	24.0				921	LinJ.23.0820	22.0	920	LinJ.22.0450	30.0
			908	LbrM.32.1050	17.0	907	LbrM.33.2100	24.0				921	LinJ.29.2940	22.0	920	LinJ.28.0860	30.0
			908	LbrM.16.0290	17.0	907	LbrM.33.3050	24.0				921	LinJ.21.0180	22.0	920	LinJ.33.1560	30.0
			908	LbrM.01.0140	17.0	907	LbrM.25.2180	24.0				921	LinJ.22.1210	22.0	920	LinJ.26.0380	30.0
			925	LbrM.21.0440	16.0	907	LbrM.26.2670	24.0				921	LinJ.28.1900	22.0	920	LinJ.07.1210	30.0
			925	LbrM.30.2490	16.0	926	LbrM.30.1870	23.0				921	LinJ.36.6580	22.0	920	LinJ.34.3160	30.0
			925	LbrM.20.3100	16.0	926	LbrM.35.5420	23.0				921	LinJ.34.4360	22.0	920	LinJ.32.3140	30.0
			925	LbrM.13.0200	16.0	926	LbrM.19.1280	23.0				921	LinJ.23.0220	22.0	920	LinJ.05.0360	30.0
			925	LbrM.31.2980	16.0	926	LbrM.14.1300	23.0				921	LinJ.12.0100	22.0	920	LinJ.28.3040	30.0
			925	LbrM.29.2890	16.0	926	LbrM.29.2220	23.0				921	LinJ.26.1550	22.0	920	LinJ.30.2360	30.0
			925	LbrM.21.1950	16.0	926	LbrM.23.1750	23.0				921	LinJ.30.0770	22.0	920	LinJ.09.0470	30.0
			925	LbrM.30.2700	16.0	926	LbrM.33.1940	23.0				921	LinJ.07.1160	22.0	920	LinJ.27.2130	30.0
			925	LbrM.16.0320	16.0	926	LbrM.04.0730	23.0				921	LinJ.09.0770	22.0	920	LinJ.34.1530	30.0
			925	LbrM.32.1440	16.0	926	LbrM.25.1410	23.0				921	LinJ.07.0790	22.0	920	LinJ.34.1950	30.0
			925	LbrM.33.1900	16.0	926	LbrM.34.1100	23.0				935	LinJ.29.0330	21.0	920	LinJ.25.1850	30.0
			925	LbrM.23.0060	16.0	926	LbrM.18.1550	23.0				935	LinJ.13.1360	21.0	936	LinJ.34.1090	29.0
			925	LbrM.30.3100	16.0	926	LbrM.31.3340	23.0				935	LinJ.32.1340	21.0	936	LinJ.36.5700	29.0
			925	LbrM.32.2780	16.0	926	LbrM.29.1750	23.0				935	LinJ.06.0160	21.0	936	LinJ.28.2950	29.0
			925	LbrM.30.3350	16.0	926	LbrM.26.0500	23.0				935	LinJ.34.3130	21.0	936	LinJ.35.1740	29.0
			925	LbrM.25.0750	16.0	926	LbrM.23.0300	23.0				935	LinJ.29.1950	21.0	936	LinJ.28.2280	29.0
			925	LbrM.23.1760	16.0	926	LbrM.34.3580	23.0				935	LinJ.36.4690	21.0	936	LinJ.16.1480	29.0
			925	LbrM.20.0970	16.0	926	LbrM.20.1890	23.0				935	LinJ.18.1050	21.0	936	LinJ.13.1060	29.0
			925	LbrM.32.0780	16.0	926	LbrM.31.2470	23.0				935	LinJ.24.2220	21.0	936	LinJ.21.1990	29.0
			925	LbrM.22.0550	16.0	944	LbrM.09.0800	22.0				935	LinJ.19.0970	21.0	936	LinJ.36.4380	29.0
			925	LbrM.20.0900	16.0	944	LbrM.15.0410	22.0				935	LinJ.09.0980	21.0	936	LinJ.07.0170	29.0
			925	LbrM.15.0920	16.0	944	LbrM.18.0510	22.0				946	LinJ.14.0800	20.0	936	LinJ.10.0090	29.0
			925	LbrM.13.1440	16.0	944	LbrM.31.3320	22.0				946	LinJ.27.0370	20.0	936	LinJ.36.6140	29.0
			925	LbrM.04.0880	16.0	944	LbrM.35.4670	22.0				946	LinJ.17.0330	20.0	936	LinJ.31.2950	29.0
			925	LbrM.02.0420	16.0	944	LbrM.35.5670	22.0				946	LinJ.25.0530	20.0	936	LinJ.28.2090	29.0
			925	LbrM.16.0550	16.0	944	LbrM.35.6830	22.0				946	LinJ.25.0510	20.0	936	LinJ.07.0930	29.0
			925	LbrM.12.0080	16.0	944	LbrM.02.0420	22.0				946	LinJ.09.0100	20.0	951	LinJ.06.0940	28.0
			925	LbrM.35.5420	16.0	944	LbrM.32.0780	22.0				946	LinJ.13.1460	20.0	951	LinJ.34.4020	28.0
			953	LbrM.26.0320	15.0	944	LbrM.14.0470	22.0				946	LinJ.29.0990	20.0	951	LinJ.27.0860	28.0
			953	LbrM.34.1490	15.0	944	LbrM.03.0110	22.0				946	LinJ.32.0070	20.0	951	LinJ.32.1130	28.0
			953	LbrM.34.1150	15.0	944	LbrM.30.1070	22.0				946	LinJ.26.0420	20.0	951	LinJ.28.0420	28.0
			953	LbrM.27.2510	15.0	944	LbrM.35.2270	22.0				946	LinJ.31.3080	20.0	951	LinJ.23.0550	28.0
			953	LbrM.32.2130	15.0	944	LbrM.32.3330	22.0				946	LinJ.30.3610	20.0	951	LinJ.15.0170	28.0
			953	LbrM.29.0780	15.0	944	LbrM.27.1580	22.0				946	LinJ.36.1870	20.0	951	LinJ.05.0320	28.0
			953	LbrM.34.0370	15.0	944	LbrM.22.1040	22.0				946	LinJ.06.0350	20.0	951	LinJ.05.1060	28.0
			953	LbrM.24.2330	15.0	944	LbrM.30.0400	22.0				946	LinJ.19.0730	20.0	951	LinJ.08.0460	28.0
			953	LbrM.35.3450	15.0	944	LbrM.21.1130	22.0				946	LinJ.36.0190	20.0	951	LinJ.24.0370	28.0
			953	LbrM.10.0060	15.0	944	LbrM.23.0460	22.0				946	LinJ.35.4860	20.0	951	LinJ.25.1090	28.0
			953	LbrM.06.0650	15.0	944	LbrM.25.0940	22.0				946	LinJ.26.2560	20.0	951	LinJ.01.0730	28.0
			953	LbrM.35.3110	15.0	944	LbrM.35.3640	22.0				946	LinJ.32.0180	20.0	951	LinJ.25.2540	28.0
			953	LbrM.17.0210	15.0	944	LbrM.20.5180	22.0				946	LinJ.23.1400	20.0	951	LinJ.13.1090	28.0
			953	LbrM.35.2520	15.0	944	LbrM.14.1040	22.0				946	LinJ.02.0330	20.0	951	LinJ.18.1660	28.0
			953	LbrM.29.2470	15.0	944	LbrM.17.1270	22.0				946	LinJ.36.5400	20.0	951	LinJ.34.0030	28.0
			953	LbrM.20.3990	15.0	944	LbrM.16.0920	22.0				946	LinJ.01.0110	20.0	951	LinJ.29.0780	28.0
			953	LbrM.35.2340	15.0	944	LbrM.21.0290	22.0				969	LinJ.26.1030	19.0	969	LinJ.31.0210	27.0
			953	LbrM.25.0990	15.0	944	LbrM.23.1100	22.0				969	LinJ.35.2790	19.0	969	LinJ.16.0830	27.0
			953	LbrM.20.2210	15.0	944	LbrM.07.0780	22.0				969	LinJ.18.0330	19.0	969	LinJ.28.0560	27.0
			953	LbrM.35.2470	15.0	972	LbrM.34.1260	21.0				969	LinJ.36.3840	19.0	969	LinJ.36.3570	27.0
			953	LbrM.05.1200	15.0	972	LbrM.15.0920	21.0				969	LinJ.28.1540	19.0	969	LinJ.14.0910	27.0
			953	LbrM.20.1290	15.0	972	LbrM.12.0300	21.0				969	LinJ.36.7060	19.0	969	LinJ.16.0540	27.0
			953	LbrM.35.0650	15.0	972	LbrM.32.3590	21.0				969	LinJ.26.0200	19.0	969	LinJ.07.0790	27.0
			953	LbrM.08.0030	15.0	972	LbrM.20.2940	21.0				969	LinJ.25.2580	19.0	969	LinJ.27.2360	27.0
			977	LbrM.35.5430	14.0	972	LbrM.06.0140	21.0				969	LinJ.34.4180	19.0	969	LinJ.08.0190	27.0
			977	LbrM.35.4080	14.0	972	LbrM.20.4450	21.0				969	LinJ.20.1610	19.0	969	LinJ.21.0550	27.0
			977	LbrM.16.0940	14.0	972	LbrM.34.0430	21.0				969	LinJ.35.4660	19.0	969	LinJ.36.7020	27.0
			977	LbrM.27.2400	14.0	972	LbrM.09.0230	21.0				969	LinJ.29.1100	19.0	969	LinJ.25.1360	27.0
			977	LbrM.32.1670	14.0	972	LbrM.26.1590	21.0				969	LinJ.08.0240	19.0	969	LinJ.13.1620	27.0
			977	LbrM.31.0870	14.0	972	LbrM.27.1390	21.0				969	LinJ.25.1140	19.0	969	LinJ.34.3380	27.0
			977	LbrM.19.1850	14.0	972	LbrM.28.1380	21.0				969	LinJ.34.0950	19.0	983	LinJ.33.0730	26.0
			977	LbrM.28.0650	14.0	972	LbrM.14.1240	21.0				969	LinJ.02.0360	19.0	983	LinJ.07.0060	26.0
			977	LbrM.14.1080	14.0	972	LbrM.27.1690	21.0				969	LinJ.36.4390	19.0	983	LinJ.21.1120	26.0
			977	LbrM.28.1500	14.0	986	LbrM.19.1750	20.0				986	LinJ.29.1440	18.0	983	LinJ.26.2380	26.0
			977	LbrM.25.0470	14.0	986	LbrM.15.0050	20.0				986	LinJ.29.0910	18.0	983	LinJ.29.2490	26.0
			977	LbrM.09.0100	14.0	986	LbrM.34.4760	20.0				986	LinJ.25.0500	18.0	983	LinJ.20.0120	26.0
			977	LbrM.26.1640	14.0	986	LbrM.34.2890	20.0				986	LinJ.24.1640	18.0	983	LinJ.30.1910	26.0
			977	LbrM.33.0300	14.0	986	LbrM.35.6620	20.0				986	LinJ.18.0190	18.0	983	LinJ.19.1520	26.0
			977	LbrM.35.2600	14.0	986	LbrM.31.0230	20.0				986	LinJ.18.0180	18.0	983	LinJ.35.0580	26.0
			977	LbrM.30.0490	14.0	986	LbrM.10.1110	20.0				986	LinJ.18.0170	18.0	983	LinJ.24.0770	26.0
			977	LbrM.09.0450	14.0	986	LbrM.19.1040	20.0				986	LinJ.09.0080	18.0	983	LinJ.04.0940	26.0
			977	LbrM.08.0080	14.0	986	LbrM.06.0240	20.0				986	LinJ.27.1170	18.0	983	LinJ.13.1290	26.0
			977	LbrM.27.1460	14.0	986	LbrM.35.1980	20.0				986	LinJ.16.0070	18.0	983	LinJ.14.0470	26.0
			977	LbrM.24.0370	14.0	986	LbrM.21.0170	20.0				986	LinJ.20.0270	18.0	983	LinJ.23.1910	26.0
			977	LbrM.20.0040	14.0	986	LbrM.29.1220	20.0				986	LinJ.23.1450	18.0	983	LinJ.33.0580	26.0
			977	LbrM.19.0110	14.0	986	LbrM.23.0750	20.0				986	LinJ.32.0940	18.0	998	LinJ.10.1090	25.0
			977	LbrM.32.0240	14.0	986	LbrM.27.0450	20.0				986	LinJ.25.0900	18.0	998	LinJ.36.4750	25.0
			977	LbrM.29.2320	14.0	986	LbrM.34.1760	20.0				986	LinJ.23.1920	18.0	998	LinJ.23.0470	25.0
			977	LbrM.31.1830	14.0	986	LbrM.15.1470	20.0				986	LinJ.03.0080	18.0	998	LinJ.27.2500	25.0
			977	LbrM.35.5440	14.0	986	LbrM.35.2500	20.0				986	LinJ.36.5420	18.0	998	LinJ.28.1120	25.0
			977	LbrM.02.0580	14.0	986	LbrM.09.0970	20.0				986	LinJ.36.0540	18.0	998	LinJ.30.1920	25.0
			977	LbrM.05.0140	14.0	986	LbrM.21.1500	20.0				986	LinJ.16.0300	18.0	998	LinJ.36.4650	25.0
			977	LbrM.26.0670	14.0	986	LbrM.32.2870	20.0				986	LinJ.25.1090	18.0	998	LinJ.32.3500	25.0
			1006	LbrM.31.3530	13.0	986	LbrM.33.1500	20.0				986	LinJ.20.0280	18.0	998	LinJ.29.2350	25.0
			1006	LbrM.34.1180	13.0	986	LbrM.34.2920	20.0				986	LinJ.34.1370	18.0	998	LinJ.33.1770	25.0
			1006	LbrM.28.0410	13.0	1008	LbrM.35.4430	19.0				986	LinJ.28.0260	18.0	998	LinJ.18.1500	25.0
			1006	LbrM.35.3670	13.0	1008	LbrM.05.0310	19.0				1009	LinJ.36.3570	17.0	1009	LinJ.27.1350	24.0
			1006	LbrM.34.1050	13.0	1008	LbrM.12.0080	19.0				1009	LinJ.28.1580	17.0	1009	LinJ.06.0260	24.0
			1006	LbrM.35.0450	13.0	1008	LbrM.08.0500	19.0				1009	LinJ.21.0440	17.0	1009	LinJ.22.0120	24.0
			1006	LbrM.20.3600	13.0	1008	LbrM.31.2290	19.0				1009	LinJ.26.0280	17.0	1009	LinJ.14.0840	24.0
			1006	LbrM.29.1440	13.0	1008	LbrM.07.0290	19.0				1009	LinJ.35.1580	17.0	1009	LinJ.29.0010	24.0
			1006	LbrM.29.0900	13.0	1008	LbrM.35.0600	19.0				1009	LinJ.31.2710	17.0	1009	LinJ.31.2420	24.0
			1006	LbrM.25.0450	13.0	1008	LbrM.28.1580	19.0				1009	LinJ.21.0480	17.0	1009	LinJ.35.1200	24.0
			1006	LbrM.24.2450	13.0	1008	LbrM.30.0830	19.0				1009	LinJ.29.0790	17.0	1009	LinJ.27.2300	24.0
			1006	LbrM.09.0080	13.0	1008	LbrM.28.1950	19.0				1009	LinJ.32.2150	17.0	1009	LinJ.35.1840	24.0
			1006	LbrM.32.3320	13.0	1008	LbrM.06.0330	19.0				1009	LinJ.28.0670	17.0	1009	LinJ.29.0910	24.0
			1006	LbrM.08.0710	13.0	1008	LbrM.26.2470	19.0				1009	LinJ.23.1080	17.0	1009	LinJ.35.1020	24.0
			1006	LbrM.29.0080	13.0	1008	LbrM.06.0890	19.0				1009	LinJ.31.2320	17.0	1009	LinJ.36.6190	24.0
			1006	LbrM.31.1510	13.0	1008	LbrM.06.0390	19.0				1009	LinJ.15.1580	17.0	1009	LinJ.14.0190	24.0
			1006	LbrM.29.0630	13.0	1008	LbrM.30.3580	19.0				1009	LinJ.06.0940	17.0	1009	LinJ.10.0200	24.0
			1006	LbrM.27.1050	13.0	1008	LbrM.26.2600	19.0				1009	LinJ.27.2140	17.0	1009	LinJ.33.0260	24.0
			1006	LbrM.23.0420	13.0	1008	LbrM.16.0070	19.0				1009	LinJ.26.0730	17.0	1009	LinJ.11.0220	24.0
			1006	LbrM.15.0820	13.0	1008	LbrM.35.3890	19.0				1009	LinJ.30.3360	17.0	1009	LinJ.15.0440	24.0
			1006	LbrM.27.0220	13.0	1008	LbrM.32.0120	19.0				1009	LinJ.18.0620	17.0	1009	LinJ.31.3060	24.0
			1006	LbrM.34.3070	13.0	1008	LbrM.29.0260	19.0				1009	LinJ.02.0640	17.0	1009	LinJ.03.0090	24.0
			1006	LbrM.20.1830	13.0	1008	LbrM.29.0160	19.0				1009	LinJ.26.2700	17.0	1009	LinJ.30.1010	24.0
			1006	LbrM.32.2550	13.0	1008	LbrM.16.0840	19.0				1009	LinJ.12.0007	17.0	1029	LinJ.29.0670	23.0
			1006	LbrM.21.0100	13.0	1008	LbrM.15.0170	19.0				1009	LinJ.05.1200	17.0	1029	LinJ.36.7060	23.0
			1006	LbrM.23.1310	13.0	1008	LbrM.34.5080	19.0				1009	LinJ.26.0630	17.0	1029	LinJ.25.1930	23.0
			1006	LbrM.26.0210a	13.0	1008	LbrM.20.5450	19.0				1032	LinJ.34.3300	16.0	1029	LinJ.30.3710	23.0
			1006	LbrM.35.3420	13.0	1008	LbrM.35.2380	19.0				1032	LinJ.30.2520	16.0	1029	LinJ.22.0960	23.0
			1006	LbrM.20.2180	13.0	1034	LbrM.20.4460	18.0				1032	LinJ.34.1130	16.0	1029	LinJ.34.0070	23.0
			1006	LbrM.34.4570	13.0	1034	LbrM.08.0240	18.0				1032	LinJ.35.1240	16.0	1029	LinJ.30.0360	23.0
			1006	LbrM.15.0050	13.0	1034	LbrM.33.0940	18.0				1032	LinJ.21.0720	16.0	1029	LinJ.23.0310	23.0
			1006	LbrM.02.0650	13.0	1034	LbrM.18.1100	18.0				1032	LinJ.15.0310	16.0	1029	LinJ.35.0110	23.0
			1006	LbrM.19.1370	13.0	1034	LbrM.18.0690	18.0				1032	LinJ.15.0060	16.0	1029	LinJ.25.0580	23.0
			1006	LbrM.15.1360	13.0	1034	LbrM.29.1090	18.0				1032	LinJ.21.2020	16.0	1029	LinJ.23.1170	23.0
			1006	LbrM.25.0020	13.0	1034	LbrM.32.0980	18.0				1032	LinJ.30.2740	16.0	1029	LinJ.35.1350	23.0
			1006	LbrM.24.1330	13.0	1034	LbrM.23.1260	18.0				1032	LinJ.33.0320	16.0	1029	LinJ.36.5650	23.0
			1006	LbrM.21.0730	13.0	1034	LbrM.20.5800	18.0				1032	LinJ.06.0670	16.0	1029	LinJ.09.0380	23.0
			1043	LbrM.35.0730	12.0	1034	LbrM.35.7100	18.0				1032	LinJ.29.2610	16.0	1029	LinJ.29.1780	23.0
			1043	LbrM.34.0150	12.0	1034	LbrM.13.1480	18.0				1032	LinJ.36.2230	16.0	1029	LinJ.36.6780	23.0
			1043	LbrM.34.3830	12.0	1034	LbrM.15.1510	18.0				1032	LinJ.27.1240	16.0	1029	LinJ.35.3030	23.0
			1043	LbrM.24.1510	12.0	1034	LbrM.35.0150	18.0				1032	LinJ.30.3150	16.0	1029	LinJ.28.2960	23.0
			1043	LbrM.13.0770	12.0	1034	LbrM.21.0480	18.0				1032	LinJ.32.2690	16.0	1029	LinJ.36.2160	23.0
			1043	LbrM.35.1830	12.0	1034	LbrM.14.0720	18.0				1032	LinJ.36.5410	16.0	1048	LinJ.06.0290	22.0
			1043	LbrM.35.2560	12.0	1034	LbrM.18.0220	18.0				1032	LinJ.31.1650	16.0	1048	LinJ.21.0180	22.0
			1043	LbrM.30.0130	12.0	1034	LbrM.29.0100	18.0				1032	LinJ.32.2050	16.0	1048	LinJ.29.2940	22.0
			1043	LbrM.21.0610	12.0	1034	LbrM.33.1740	18.0				1032	LinJ.31.2070	16.0	1048	LinJ.36.5040	22.0
			1043	LbrM.34.1020	12.0	1034	LbrM.27.2460	18.0				1032	LinJ.08.0480	16.0	1048	LinJ.05.1100	22.0
			1043	LbrM.32.3030	12.0	1034	LbrM.25.2310	18.0				1032	LinJ.21.0730	16.0	1048	LinJ.07.1000	22.0
			1043	LbrM.15.0270	12.0	1034	LbrM.19.0100	18.0				1054	LinJ.35.0110	15.0	1048	LinJ.25.2230	22.0
			1043	LbrM.35.2160	12.0	1034	LbrM.20.0510	18.0				1054	LinJ.14.1160	15.0	1048	LinJ.09.0770	22.0
			1043	LbrM.29.0760	12.0	1034	LbrM.35.2860	18.0				1054	LinJ.30.1660	15.0	1048	LinJ.12.0007	22.0
			1043	LbrM.28.1190	12.0	1034	LbrM.32.2400	18.0				1054	LinJ.36.0060	15.0	1048	LinJ.30.0770	22.0
			1043	LbrM.34.1930	12.0	1058	LbrM.01.0140	17.0				1054	LinJ.35.0330	15.0	1048	LinJ.12.0100	22.0
			1043	LbrM.10.1110	12.0	1058	LbrM.16.0290	17.0				1054	LinJ.24.2340	15.0	1048	LinJ.23.0220	22.0
			1043	LbrM.15.1250	12.0	1058	LbrM.31.1830	17.0				1054	LinJ.36.3380	15.0	1048	LinJ.34.4360	22.0
			1043	LbrM.24.2370	12.0	1058	LbrM.03.0100	17.0				1054	LinJ.15.0280	15.0	1048	LinJ.15.0050	22.0
			1043	LbrM.32.1010	12.0	1058	LbrM.03.0610	17.0				1054	LinJ.10.0040	15.0	1048	LinJ.36.6580	22.0
			1043	LbrM.21.1580	12.0	1058	LbrM.34.4730	17.0				1054	LinJ.16.0320	15.0	1048	LinJ.28.1900	22.0
			1043	LbrM.30.2560	12.0	1058	LbrM.23.1000	17.0				1054	LinJ.23.0060	15.0	1064	LinJ.34.3130	21.0
			1043	LbrM.30.2120	12.0	1058	LbrM.15.0300	17.0				1054	LinJ.17.0280	15.0	1064	LinJ.06.0160	21.0
			1043	LbrM.21.0040	12.0	1058	LbrM.29.0980	17.0				1054	LinJ.36.2410	15.0	1064	LinJ.32.1340	21.0
			1043	LbrM.31.3090	12.0	1058	LbrM.34.2640	17.0				1054	LinJ.27.2250	15.0	1064	LinJ.13.1360	21.0
			1043	LbrM.12.0820	12.0	1058	LbrM.28.1620	17.0				1054	LinJ.34.4160	15.0	1064	LinJ.31.2000	21.0
			1043	LbrM.23.1500	12.0	1058	LbrM.20.1030	17.0				1054	LinJ.34.0140	15.0	1064	LinJ.29.0330	21.0
			1043	LbrM.09.0670	12.0	1058	LbrM.25.0580	17.0				1054	LinJ.34.2480	15.0	1064	LinJ.21.0720	21.0
			1043	LbrM.35.4420	12.0	1058	LbrM.31.2760	17.0				1054	LinJ.34.1070	15.0	1064	LinJ.25.0990	21.0
			1043	LbrM.01.0310	12.0	1058	LbrM.34.0040	17.0				1054	LinJ.32.1010	15.0	1064	LinJ.36.6330	21.0
			1043	LbrM.01.0030	12.0	1058	LbrM.16.1090	17.0				1054	LinJ.36.2360	15.0	1064	LinJ.36.6490	21.0
			1074	LbrM.31.1310	11.0	1058	LbrM.28.2330	17.0				1054	LinJ.34.2450	15.0	1064	LinJ.24.2400	21.0
			1074	LbrM.29.1020	11.0	1058	LbrM.28.2970	17.0				1054	LinJ.36.0590	15.0	1064	LinJ.19.0970	21.0
			1074	LbrM.16.1410	11.0	1058	LbrM.21.0060	17.0				1054	LinJ.08.0030	15.0	1064	LinJ.02.0330	21.0
			1074	LbrM.20.1920	11.0	1077	LbrM.20.0900	16.0				1054	LinJ.24.0370	15.0	1064	LinJ.18.1050	21.0
			1074	LbrM.35.0560	11.0	1077	LbrM.20.0970	16.0				1078	LinJ.31.3220	14.0	1064	LinJ.15.1540	21.0
			1074	LbrM.33.1790	11.0	1077	LbrM.23.1760	16.0				1078	LinJ.36.4040	14.0	1064	LinJ.29.1950	21.0
			1074	LbrM.30.3590	11.0	1077	LbrM.25.0750	16.0				1078	LinJ.16.0940	14.0	1064	LinJ.08.0080	21.0
			1074	LbrM.16.1660	11.0	1077	LbrM.30.3350	16.0				1078	LinJ.32.1570	14.0	1081	LinJ.19.0730	20.0
			1074	LbrM.25.0620	11.0	1077	LbrM.32.2780	16.0				1078	LinJ.36.0390	14.0	1081	LinJ.06.0350	20.0
			1074	LbrM.06.0570	11.0	1077	LbrM.23.0060	16.0				1078	LinJ.36.7360	14.0	1081	LinJ.36.1870	20.0
			1074	LbrM.33.0060	11.0	1077	LbrM.33.1900	16.0				1078	LinJ.08.0830	14.0	1081	LinJ.30.3610	20.0
			1074	LbrM.30.0670	11.0	1077	LbrM.32.1440	16.0				1078	LinJ.32.3220	14.0	1081	LinJ.32.3810	20.0
			1074	LbrM.29.0850	11.0	1077	LbrM.06.0650	16.0				1078	LinJ.26.1600	14.0	1081	LinJ.31.3080	20.0
			1074	LbrM.29.2740	11.0	1077	LbrM.16.0320	16.0				1078	LinJ.34.2100	14.0	1081	LinJ.26.0420	20.0
			1074	LbrM.15.1480	11.0	1077	LbrM.30.2700	16.0				1078	LinJ.35.1050	14.0	1081	LinJ.32.0070	20.0
			1074	LbrM.34.1990	11.0	1077	LbrM.21.1950	16.0				1078	LinJ.36.2050	14.0	1081	LinJ.29.0990	20.0
			1074	LbrM.09.1000	11.0	1077	LbrM.29.2890	16.0				1078	LinJ.36.2520	14.0	1081	LinJ.09.0100	20.0
			1074	LbrM.33.0940	11.0	1077	LbrM.27.1200	16.0				1078	LinJ.36.2510	14.0	1081	LinJ.25.0510	20.0
			1074	LbrM.35.0550	11.0	1077	LbrM.31.2980	16.0				1078	LinJ.32.2470	14.0	1081	LinJ.25.0530	20.0
			1093	LbrM.31.2680	10.0	1077	LbrM.30.2490	16.0				1078	LinJ.30.0120	14.0	1081	LinJ.17.0330	20.0
			1093	LbrM.32.2280	10.0	1077	LbrM.20.3100	16.0				1078	LinJ.30.0420	14.0	1081	LinJ.27.0370	20.0
			1093	LbrM.25.2550	10.0	1077	LbrM.21.0440	16.0				1078	LinJ.09.0490	14.0	1081	LinJ.26.1030	20.0
			1093	LbrM.25.1640	10.0	1077	LbrM.20.3170	16.0				1078	LinJ.36.3350	14.0	1081	LinJ.14.0800	20.0
			1093	LbrM.20.3460	10.0	1077	LbrM.33.3460	16.0				1078	LinJ.08.0080	14.0	1081	LinJ.26.2730	20.0
			1093	LbrM.14.1350	10.0	1077	LbrM.35.6390	16.0				1078	LinJ.21.0610	14.0	1081	LinJ.14.1510	20.0
			1093	LbrM.19.0650	10.0	1077	LbrM.19.1220	16.0				1078	LinJ.15.0050	14.0	1081	LinJ.36.2090	20.0
			1093	LbrM.35.1120	10.0	1077	LbrM.25.0600	16.0				1078	LinJ.23.0150	14.0	1081	LinJ.30.2990	20.0
			1093	LbrM.35.6400	10.0	1077	LbrM.27.0300	16.0				1078	LinJ.30.2600	14.0	1081	LinJ.31.2350	20.0
			1093	LbrM.34.2610	10.0	1102	LbrM.20.1290	15.0				1078	LinJ.29.2460	14.0	1081	LinJ.23.1400	20.0
			1093	LbrM.35.2550	10.0	1102	LbrM.05.1200	15.0				1078	LinJ.02.0570	14.0	1081	LinJ.32.0180	20.0
			1093	LbrM.32.3900	10.0	1102	LbrM.35.2470	15.0				1078	LinJ.33.2910	14.0	1081	LinJ.26.2560	20.0
			1093	LbrM.29.0020	10.0	1102	LbrM.20.2210	15.0				1078	LinJ.32.0730	14.0	1081	LinJ.35.4860	20.0
			1093	LbrM.22.1130	10.0	1102	LbrM.25.0990	15.0				1078	LinJ.22.0480	14.0	1081	LinJ.36.0190	20.0
			1093	LbrM.20.4100	10.0	1102	LbrM.35.2340	15.0				1078	LinJ.13.1320	14.0	1107	LinJ.25.2580	19.0
			1093	LbrM.18.0530	10.0	1102	LbrM.20.3990	15.0				1078	LinJ.04.0680	14.0	1107	LinJ.26.0200	19.0
			1093	LbrM.35.0120	10.0	1102	LbrM.35.2520	15.0				1078	LinJ.25.0020	14.0	1107	LinJ.28.1540	19.0
			1093	LbrM.12.0680	10.0	1102	LbrM.20.0720	15.0				1078	LinJ.24.1590	14.0	1107	LinJ.36.3840	19.0
			1093	LbrM.34.4380	10.0	1102	LbrM.17.0210	15.0				1078	LinJ.05.0140	14.0	1107	LinJ.18.0330	19.0
			1093	LbrM.29.2270	10.0	1102	LbrM.35.3110	15.0				1078	LinJ.35.2010	14.0	1107	LinJ.35.2790	19.0
			1093	LbrM.17.1470	10.0	1102	LbrM.06.0570	15.0				1113	LinJ.36.0670	13.0	1107	LinJ.34.2320	19.0
			1093	LbrM.20.4790	10.0	1102	LbrM.10.0060	15.0				1113	LinJ.36.3600	13.0	1107	LinJ.17.1260	19.0
			1093	LbrM.30.2030	10.0	1102	LbrM.35.3450	15.0				1113	LinJ.16.1430	13.0	1107	LinJ.36.4390	19.0
			1093	LbrM.33.2790	10.0	1102	LbrM.34.3070	15.0				1113	LinJ.35.1270	13.0	1107	LinJ.25.1140	19.0
			1093	LbrM.25.2210	10.0	1102	LbrM.24.2330	15.0				1113	LinJ.28.0390	13.0	1107	LinJ.08.0240	19.0
			1093	LbrM.26.1890	10.0	1102	LbrM.34.0370	15.0				1113	LinJ.31.0730	13.0	1107	LinJ.03.0120	19.0
			1093	LbrM.33.0290	10.0	1102	LbrM.29.0780	15.0				1113	LinJ.19.1620	13.0	1107	LinJ.29.1100	19.0
			1093	LbrM.30.2450	10.0	1102	LbrM.32.2130	15.0				1113	LinJ.35.1150	13.0	1107	LinJ.36.3160	19.0
			1093	LbrM.02.0070	10.0	1102	LbrM.34.1490	15.0				1113	LinJ.25.1600	13.0	1107	LinJ.30.3150	19.0
			1093	LbrM.03.0480	10.0	1102	LbrM.26.0320	15.0				1113	LinJ.34.3800	13.0	1107	LinJ.35.4660	19.0
			1123	LbrM.35.5310	9.0	1102	LbrM.16.1590	15.0				1113	LinJ.24.1410	13.0	1107	LinJ.20.1610	19.0
			1123	LbrM.27.0500	9.0	1102	LbrM.25.0590	15.0				1113	LinJ.29.0070	13.0	1124	LinJ.05.0550	18.0
			1123	LbrM.35.2500	9.0	1102	LbrM.14.0820	15.0				1113	LinJ.27.0210	13.0	1124	LinJ.23.1450	18.0
			1123	LbrM.33.0660	9.0	1102	LbrM.23.0220	15.0				1113	LinJ.35.3210	13.0	1124	LinJ.20.0270	18.0
			1123	LbrM.28.1380	9.0	1102	LbrM.30.1330	15.0				1113	LinJ.32.2930	13.0	1124	LinJ.33.0320	18.0
			1123	LbrM.20.5370	9.0	1102	LbrM.20.2160	15.0				1113	LinJ.21.0100	13.0	1124	LinJ.16.0070	18.0
			1123	LbrM.20.5870	9.0	1102	LbrM.08.0030	15.0				1113	LinJ.10.1090	13.0	1124	LinJ.27.1170	18.0
			1123	LbrM.18.1020	9.0	1102	LbrM.35.0650	15.0				1113	LinJ.15.1550	13.0	1124	LinJ.09.0080	18.0
			1123	LbrM.09.0090	9.0	1131	LbrM.26.0670	14.0				1113	LinJ.24.2380	13.0	1124	LinJ.18.0170	18.0
			1123	LbrM.31.0140	9.0	1131	LbrM.05.0140	14.0				1113	LinJ.32.0970	13.0	1124	LinJ.18.0180	18.0
			1123	LbrM.11.0480	9.0	1131	LbrM.02.0580	14.0				1113	LinJ.35.2590	13.0	1124	LinJ.18.0190	18.0
			1123	LbrM.29.0030	9.0	1131	LbrM.35.5440	14.0				1113	LinJ.30.2180	13.0	1124	LinJ.24.1640	18.0
			1123	LbrM.34.1640	9.0	1131	LbrM.29.2320	14.0				1113	LinJ.21.0040	13.0	1124	LinJ.25.0500	18.0
			1123	LbrM.08.0330	9.0	1131	LbrM.32.1130	14.0				1113	LinJ.31.2830	13.0	1124	LinJ.29.1440	18.0
			1123	LbrM.29.1530	9.0	1131	LbrM.32.0240	14.0				1113	LinJ.22.0330	13.0	1124	LinJ.17.0100	18.0
			1123	LbrM.10.0030	9.0	1131	LbrM.19.0110	14.0				1113	LinJ.23.1640	13.0	1124	LinJ.17.0170	18.0
			1123	LbrM.33.0860	9.0	1131	LbrM.27.1460	14.0				1113	LinJ.09.0640	13.0	1124	LinJ.17.0190	18.0
			1123	LbrM.33.2180	9.0	1131	LbrM.08.0080	14.0				1113	LinJ.36.4380	13.0	1124	LinJ.30.1270	18.0
			1123	LbrM.34.4100	9.0	1131	LbrM.09.0450	14.0				1141	LinJ.31.1110	12.0	1124	LinJ.35.4350	18.0
			1123	LbrM.20.0110	9.0	1131	LbrM.30.0490	14.0				1141	LinJ.28.1390	12.0	1124	LinJ.28.0260	18.0
			1123	LbrM.23.0990	9.0	1131	LbrM.35.2600	14.0				1141	LinJ.34.2190	12.0	1124	LinJ.34.1370	18.0
			1123	LbrM.03.0610	9.0	1131	LbrM.06.0870	14.0				1141	LinJ.36.0500	12.0	1124	LinJ.20.0280	18.0
			1123	LbrM.23.0970	9.0	1131	LbrM.33.0300	14.0				1141	LinJ.33.1610	12.0	1124	LinJ.16.0300	18.0
			1123	LbrM.13.0080	9.0	1131	LbrM.26.1640	14.0				1141	LinJ.36.2460	12.0	1124	LinJ.35.1950	18.0
			1123	LbrM.30.2880	9.0	1131	LbrM.24.1320	14.0				1141	LinJ.28.0520	12.0	1124	LinJ.36.0540	18.0
			1123	LbrM.03.0070	9.0	1131	LbrM.09.0100	14.0				1141	LinJ.29.0770	12.0	1124	LinJ.36.5420	18.0
			1123	LbrM.01.0550	9.0	1131	LbrM.25.0470	14.0				1141	LinJ.28.1210	12.0	1124	LinJ.03.0080	18.0
			1123	LbrM.09.1490	9.0	1131	LbrM.28.1500	14.0				1141	LinJ.32.0550	12.0	1124	LinJ.23.1920	18.0
			1123	LbrM.14.0810	9.0	1131	LbrM.14.1080	14.0				1141	LinJ.35.3890	12.0	1124	LinJ.26.1970	18.0
			1123	LbrM.01.0210	9.0	1131	LbrM.28.0650	14.0				1141	LinJ.28.1260	12.0	1124	LinJ.25.0900	18.0
			1123	LbrM.34.3310	9.0	1131	LbrM.31.0870	14.0				1141	LinJ.21.1590	12.0	1124	LinJ.32.0940	18.0
			1154	LbrM.35.6270	8.0	1131	LbrM.32.1670	14.0				1141	LinJ.26.1970	12.0	1154	LinJ.15.1580	17.0
			1154	LbrM.33.2130	8.0	1131	LbrM.19.1850	14.0				1141	LinJ.09.1000	12.0	1154	LinJ.23.1080	17.0
			1154	LbrM.28.3220	8.0	1131	LbrM.31.2820	14.0				1141	LinJ.08.1300	12.0	1154	LinJ.28.0670	17.0
			1154	LbrM.29.0610	8.0	1131	LbrM.27.2400	14.0				1141	LinJ.36.0490	12.0	1154	LinJ.32.2150	17.0
			1154	LbrM.21.1210	8.0	1131	LbrM.16.0940	14.0				1141	LinJ.01.0630	12.0	1154	LinJ.29.0790	17.0
			1154	LbrM.17.0910	8.0	1131	LbrM.35.4080	14.0				1141	LinJ.03.0550	12.0	1154	LinJ.21.0480	17.0
			1154	LbrM.34.0400	8.0	1131	LbrM.29.2640	14.0				1141	LinJ.01.0280	12.0	1154	LinJ.31.2710	17.0
			1154	LbrM.10.0330	8.0	1131	LbrM.35.2950	14.0				1161	LinJ.36.1720	11.0	1154	LinJ.35.1580	17.0
			1154	LbrM.31.3560	8.0	1131	LbrM.35.5430	14.0				1161	LinJ.14.1260	11.0	1154	LinJ.26.0280	17.0
			1154	LbrM.27.1230	8.0	1131	LbrM.23.1330	14.0				1161	LinJ.25.0770	11.0	1154	LinJ.21.0440	17.0
			1154	LbrM.22.1400	8.0	1131	LbrM.20.1620	14.0				1161	LinJ.36.2450	11.0	1154	LinJ.28.1580	17.0
			1154	LbrM.29.2820	8.0	1131	LbrM.13.0190	14.0				1161	LinJ.32.3810	11.0	1154	LinJ.17.0090	17.0
			1154	LbrM.30.2790	8.0	1131	LbrM.20.3610	14.0				1161	LinJ.29.0010	11.0	1154	LinJ.35.3060	17.0
			1154	LbrM.32.3140	8.0	1131	LbrM.34.2790	14.0				1161	LinJ.06.0580	11.0	1154	LinJ.21.1250	17.0
			1154	LbrM.35.3250	8.0	1131	LbrM.34.3230	14.0				1161	LinJ.33.0060	11.0	1154	LinJ.32.2330	17.0
			1154	LbrM.34.4710	8.0	1169	LbrM.24.1330	13.0				1161	LinJ.21.2170	11.0	1154	LinJ.26.0630	17.0
			1154	LbrM.28.2420	8.0	1169	LbrM.25.0020	13.0				1161	LinJ.36.0080	11.0	1154	LinJ.05.1200	17.0
			1154	LbrM.25.1400	8.0	1169	LbrM.15.1360	13.0				1161	LinJ.30.0610	11.0	1154	LinJ.26.2700	17.0
			1154	LbrM.24.1210	8.0	1169	LbrM.19.1370	13.0				1161	LinJ.30.2090	11.0	1154	LinJ.02.0640	17.0
			1154	LbrM.19.1800	8.0	1169	LbrM.02.0650	13.0				1161	LinJ.29.2790	11.0	1154	LinJ.08.1300	17.0
			1154	LbrM.13.1400	8.0	1169	LbrM.34.4570	13.0				1161	LinJ.15.1540	11.0	1154	LinJ.18.0620	17.0
			1154	LbrM.14.1670	8.0	1169	LbrM.20.0110	13.0				1161	LinJ.35.2080	11.0	1154	LinJ.30.3360	17.0
			1154	LbrM.06.1270	8.0	1169	LbrM.20.2180	13.0				1161	LinJ.34.1440	11.0	1154	LinJ.26.0730	17.0
			1154	LbrM.17.0690	8.0	1169	LbrM.35.3420	13.0				1161	LinJ.03.0050	11.0	1154	LinJ.15.1550	17.0
			1154	LbrM.32.0570	8.0	1169	LbrM.26.0210a	13.0				1161	LinJ.29.1030	11.0	1154	LinJ.27.2140	17.0
			1154	LbrM.16.0670	8.0	1169	LbrM.23.1310	13.0				1161	LinJ.15.1410	11.0	1179	LinJ.06.0670	16.0
			1154	LbrM.22.0080	8.0	1169	LbrM.21.0100	13.0				1161	LinJ.31.1300	11.0	1179	LinJ.30.2740	16.0
			1154	LbrM.33.2810	8.0	1169	LbrM.32.2550	13.0				1161	LinJ.23.0430	11.0	1179	LinJ.21.2020	16.0
			1154	LbrM.03.0240	8.0	1169	LbrM.29.0020	13.0				1161	LinJ.11.1240	11.0	1179	LinJ.15.0060	16.0
			1154	LbrM.13.0240	8.0	1169	LbrM.27.0220	13.0				1161	LinJ.02.0270	11.0	1179	LinJ.15.0310	16.0
			1154	LbrM.23.1650	8.0	1169	LbrM.15.0820	13.0				1161	LinJ.01.0180	11.0	1179	LinJ.35.1240	16.0
			1154	LbrM.28.0790	8.0	1169	LbrM.29.0630	13.0				1185	LinJ.31.2470	10.0	1179	LinJ.34.1130	16.0
			1186	LbrM.32.3210	7.0	1169	LbrM.23.0420	13.0				1185	LinJ.28.3240	10.0	1179	LinJ.30.2520	16.0
			1186	LbrM.26.0910	7.0	1169	LbrM.27.1050	13.0				1185	LinJ.26.0870	10.0	1179	LinJ.34.3300	16.0
			1186	LbrM.25.0200	7.0	1169	LbrM.31.1510	13.0				1185	LinJ.36.2390	10.0	1179	LinJ.32.2600	16.0
			1186	LbrM.33.2840	7.0	1169	LbrM.08.0710	13.0				1185	LinJ.27.0420	10.0	1179	LinJ.28.0410	16.0
			1186	LbrM.35.2190	7.0	1169	LbrM.32.3320	13.0				1185	LinJ.29.0620	10.0	1179	LinJ.33.1710	16.0
			1186	LbrM.18.0250	7.0	1169	LbrM.09.0080	13.0				1185	LinJ.30.2970	10.0	1179	LinJ.13.1080	16.0
			1186	LbrM.19.0640	7.0	1169	LbrM.24.2450	13.0				1185	LinJ.25.2160	10.0	1179	LinJ.35.2270	16.0
			1186	LbrM.23.1980	7.0	1169	LbrM.25.0450	13.0				1185	LinJ.32.2200	10.0	1179	LinJ.26.0140	16.0
			1186	LbrM.17.0070	7.0	1169	LbrM.30.3590	13.0				1185	LinJ.18.0940	10.0	1179	LinJ.30.2780	16.0
			1186	LbrM.34.1570	7.0	1169	LbrM.29.1440	13.0				1185	LinJ.19.0330	10.0	1179	LinJ.08.0480	16.0
			1186	LbrM.21.1390	7.0	1169	LbrM.20.3600	13.0				1185	LinJ.36.1060	10.0	1179	LinJ.31.2070	16.0
			1186	LbrM.28.2480	7.0	1169	LbrM.35.0450	13.0				1185	LinJ.36.6350	10.0	1179	LinJ.32.2050	16.0
			1186	LbrM.27.2010	7.0	1169	LbrM.34.1050	13.0				1185	LinJ.35.2760	10.0	1179	LinJ.32.2690	16.0
			1186	LbrM.12.0910	7.0	1169	LbrM.25.0840	13.0				1185	LinJ.29.0020	10.0	1179	LinJ.34.0140	16.0
			1186	LbrM.25.1040	7.0	1169	LbrM.23.1520	13.0				1185	LinJ.20.1680	10.0	1179	LinJ.27.1240	16.0
			1186	LbrM.35.1900	7.0	1169	LbrM.34.0280	13.0				1185	LinJ.08.0300	10.0	1179	LinJ.36.2230	16.0
			1186	LbrM.29.0160	7.0	1169	LbrM.28.0410	13.0				1185	LinJ.29.1530	10.0	1179	LinJ.35.3150	16.0
			1186	LbrM.08.0830	7.0	1169	LbrM.34.1180	13.0				1185	LinJ.10.1440	10.0	1203	LinJ.29.0860	15.0
			1186	LbrM.08.0810	7.0	1169	LbrM.31.3530	13.0				1185	LinJ.33.2650	10.0	1203	LinJ.36.2410	15.0
			1186	LbrM.08.0540	7.0	1169	LbrM.35.6420	13.0				1185	LinJ.25.0550	10.0	1203	LinJ.17.0280	15.0
			1186	LbrM.10.0740	7.0	1169	LbrM.10.0850	13.0				1185	LinJ.32.3820	10.0	1203	LinJ.23.0060	15.0
			1186	LbrM.29.1230	7.0	1169	LbrM.34.1650	13.0				1185	LinJ.22.1070	10.0	1203	LinJ.16.0320	15.0
			1186	LbrM.29.1220	7.0	1169	LbrM.34.3870	13.0				1185	LinJ.20.0020	10.0	1203	LinJ.10.0040	15.0
			1186	LbrM.26.0830	7.0	1169	LbrM.35.6380	13.0				1185	LinJ.18.0470	10.0	1203	LinJ.15.0280	15.0
			1186	LbrM.15.1080	7.0	1169	LbrM.34.0750	13.0				1185	LinJ.19.1570	10.0	1203	LinJ.36.3380	15.0
			1186	LbrM.20.0150	7.0	1169	LbrM.08.0350	13.0				1185	LinJ.29.0860	10.0	1203	LinJ.24.2340	15.0
			1186	LbrM.07.0050	7.0	1212	LbrM.01.0310	12.0				1185	LinJ.12.0630	10.0	1203	LinJ.35.0330	15.0
			1186	LbrM.32.1380	7.0	1212	LbrM.09.0670	12.0				1185	LinJ.35.4470	10.0	1203	LinJ.36.0060	15.0
			1186	LbrM.20.5150	7.0	1212	LbrM.23.1500	12.0				1185	LinJ.35.4170	10.0	1203	LinJ.30.1660	15.0
			1186	LbrM.05.0670	7.0	1212	LbrM.31.3090	12.0				1185	LinJ.34.1060	10.0	1203	LinJ.14.1160	15.0
			1186	LbrM.29.0650	7.0	1212	LbrM.21.0040	12.0				1185	LinJ.29.2410	10.0	1203	LinJ.29.2910	15.0
			1186	LbrM.15.1560	7.0	1212	LbrM.30.2120	12.0				1185	LinJ.17.1450	10.0	1203	LinJ.36.2390	15.0
			1186	LbrM.07.0130	7.0	1212	LbrM.30.2560	12.0				1185	LinJ.20.0620	10.0	1203	LinJ.33.3340	15.0
			1186	LbrM.26.1630	7.0	1212	LbrM.21.1580	12.0				1185	LinJ.36.3160	10.0	1203	LinJ.31.2060	15.0
			1186	LbrM.03.0090	7.0	1212	LbrM.32.1010	12.0				1185	LinJ.23.1070	10.0	1203	LinJ.14.0060	15.0
			1186	LbrM.35.4000	7.0	1212	LbrM.24.2370	12.0				1185	LinJ.11.0210	10.0	1203	LinJ.28.2040	15.0
			1186	LbrM.26.1450	7.0	1212	LbrM.34.1930	12.0				1185	LinJ.36.6570	10.0	1203	LinJ.16.0920	15.0
			1186	LbrM.01.0600	7.0	1212	LbrM.20.0730	12.0				1185	LinJ.03.0690	10.0	1203	LinJ.10.0780	15.0
			1186	LbrM.01.0540	7.0	1212	LbrM.29.0760	12.0				1185	LinJ.33.0310	10.0	1203	LinJ.34.2430	15.0
			1186	LbrM.20.5020	7.0	1212	LbrM.28.1190	12.0				1185	LinJ.34.3660	10.0	1203	LinJ.08.0030	15.0
			1186	LbrM.10.0690	7.0	1212	LbrM.35.2160	12.0				1185	LinJ.07.0440	10.0	1203	LinJ.36.0590	15.0
			1186	LbrM.06.0940	7.0	1212	LbrM.15.0270	12.0				1185	LinJ.12.0740	10.0	1203	LinJ.34.2450	15.0
			1186	LbrM.30.1130	7.0	1212	LbrM.32.3030	12.0				1185	LinJ.35.3450	10.0	1203	LinJ.36.2360	15.0
			1186	LbrM.05.0310	7.0	1212	LbrM.34.1020	12.0				1185	LinJ.01.0540	10.0	1203	LinJ.34.1070	15.0
			1186	LbrM.01.0300	7.0	1212	LbrM.21.0610	12.0				1185	LinJ.14.0900	10.0	1203	LinJ.36.4670	15.0
			1186	LbrM.01.0120	7.0	1212	LbrM.30.0130	12.0				1231	LinJ.35.4780	9.0	1203	LinJ.34.2480	15.0
			1232	LbrM.30.1970	6.0	1212	LbrM.35.2560	12.0				1231	LinJ.36.5290	9.0	1203	LinJ.34.4160	15.0
			1232	LbrM.34.4680	6.0	1212	LbrM.35.1830	12.0				1231	LinJ.33.0670	9.0	1233	LinJ.09.0490	14.0
			1232	LbrM.27.2050	6.0	1212	LbrM.13.0770	12.0				1231	LinJ.31.2570	9.0	1233	LinJ.30.0420	14.0
			1232	LbrM.20.1950	6.0	1212	LbrM.24.1510	12.0				1231	LinJ.24.0860	9.0	1233	LinJ.30.0120	14.0
			1232	LbrM.24.2190	6.0	1212	LbrM.34.3830	12.0				1231	LinJ.31.3250	9.0	1233	LinJ.32.2470	14.0
			1232	LbrM.28.1740	6.0	1212	LbrM.18.1190	12.0				1231	LinJ.09.0090	9.0	1233	LinJ.36.2510	14.0
			1232	LbrM.20.4060	6.0	1212	LbrM.35.0620	12.0				1231	LinJ.08.1280	9.0	1233	LinJ.36.2520	14.0
			1232	LbrM.16.1590	6.0	1212	LbrM.35.0730	12.0				1231	LinJ.08.0960	9.0	1233	LinJ.36.2050	14.0
			1232	LbrM.29.0040	6.0	1212	LbrM.34.2820	12.0				1231	LinJ.24.1220	9.0	1233	LinJ.35.1050	14.0
			1232	LbrM.14.1240	6.0	1212	LbrM.13.0390	12.0				1231	LinJ.33.0360	9.0	1233	LinJ.26.1600	14.0
			1232	LbrM.35.5140	6.0	1212	LbrM.31.2600	12.0				1231	LinJ.13.1590	9.0	1233	LinJ.24.1610	14.0
			1232	LbrM.32.2360	6.0	1212	LbrM.01.0030	12.0				1231	LinJ.06.1340	9.0	1233	LinJ.32.3220	14.0
			1232	LbrM.16.0860	6.0	1244	LbrM.35.0550	11.0				1231	LinJ.33.2010	9.0	1233	LinJ.08.0830	14.0
			1232	LbrM.34.1060	6.0	1244	LbrM.09.1000	11.0				1231	LinJ.35.3150	9.0	1233	LinJ.36.7360	14.0
			1232	LbrM.27.0430	6.0	1244	LbrM.34.1990	11.0				1231	LinJ.34.0030	9.0	1233	LinJ.36.0390	14.0
			1232	LbrM.13.0490	6.0	1244	LbrM.29.2740	11.0				1231	LinJ.29.1250	9.0	1233	LinJ.32.1570	14.0
			1232	LbrM.16.0040	6.0	1244	LbrM.30.0670	11.0				1231	LinJ.29.1240	9.0	1233	LinJ.31.2570	14.0
			1232	LbrM.20.4190	6.0	1244	LbrM.29.0850	11.0				1231	LinJ.07.0280	9.0	1233	LinJ.16.0940	14.0
			1232	LbrM.20.5290	6.0	1244	LbrM.33.0060	11.0				1231	LinJ.33.2670	9.0	1233	LinJ.36.4040	14.0
			1232	LbrM.10.0180	6.0	1244	LbrM.07.1220	11.0				1231	LinJ.23.1050	9.0	1233	LinJ.18.0200	14.0
			1232	LbrM.19.0180	6.0	1244	LbrM.06.0270	11.0				1231	LinJ.13.0300	9.0	1233	LinJ.31.3220	14.0
			1232	LbrM.14.1020	6.0	1244	LbrM.29.1230	11.0				1231	LinJ.09.1500	9.0	1233	LinJ.36.6220	14.0
			1232	LbrM.24.1320	6.0	1244	LbrM.25.0620	11.0				1254	LinJ.36.6220	8.0	1233	LinJ.29.1190	14.0
			1232	LbrM.08.0090	6.0	1244	LbrM.16.1660	11.0				1254	LinJ.33.2700	8.0	1233	LinJ.36.2290	14.0
			1232	LbrM.26.0700	6.0	1244	LbrM.33.1790	11.0				1254	LinJ.33.1960	8.0	1233	LinJ.06.1210	14.0
			1232	LbrM.11.0330	6.0	1244	LbrM.35.0560	11.0				1254	LinJ.35.0990	8.0	1233	LinJ.32.2770	14.0
			1232	LbrM.20.4090	6.0	1244	LbrM.20.1920	11.0				1254	LinJ.30.1770	8.0	1233	LinJ.25.0260	14.0
			1232	LbrM.33.2890	6.0	1244	LbrM.16.1410	11.0				1254	LinJ.21.1220	8.0	1233	LinJ.35.2010	14.0
			1232	LbrM.07.0010	6.0	1244	LbrM.29.1020	11.0				1254	LinJ.27.1770	8.0	1233	LinJ.05.0140	14.0
			1232	LbrM.06.1160	6.0	1244	LbrM.31.1310	11.0				1254	LinJ.10.0330	8.0	1233	LinJ.24.1590	14.0
			1232	LbrM.30.2460	6.0	1244	LbrM.35.2240	11.0				1254	LinJ.27.1010	8.0	1233	LinJ.02.0020	14.0
			1232	LbrM.20.5930	6.0	1244	LbrM.25.1010	11.0				1254	LinJ.22.1350	8.0	1233	LinJ.25.0020	14.0
			1232	LbrM.19.0520	6.0	1244	LbrM.13.0960	11.0				1254	LinJ.36.1790	8.0	1233	LinJ.22.0480	14.0
			1232	LbrM.33.2680	6.0	1244	LbrM.18.1070	11.0				1254	LinJ.33.0860	8.0	1233	LinJ.32.0730	14.0
			1232	LbrM.35.0080	6.0	1244	LbrM.26.0820	11.0				1254	LinJ.21.2240	8.0	1233	LinJ.33.2910	14.0
			1232	LbrM.35.4020	6.0	1244	LbrM.27.1950	11.0				1254	LinJ.08.1290	8.0	1233	LinJ.02.0570	14.0
			1232	LbrM.20.4820	6.0	1244	LbrM.33.2030	11.0				1254	LinJ.29.2870	8.0	1233	LinJ.29.2460	14.0
			1232	LbrM.20.4210	6.0	1244	LbrM.22.0120	11.0				1254	LinJ.30.2830	8.0	1233	LinJ.30.2600	14.0
			1232	LbrM.03.0880	6.0	1244	LbrM.15.0160	11.0				1254	LinJ.08.0520	8.0	1233	LinJ.36.6850	14.0
			1232	LbrM.30.1180	6.0	1244	LbrM.15.0910	11.0				1254	LinJ.32.3040	8.0	1233	LinJ.23.0150	14.0
			1232	LbrM.27.2620	6.0	1272	LbrM.03.0480	10.0				1254	LinJ.36.3180	8.0	1233	LinJ.17.1450	14.0
			1232	LbrM.17.0590	6.0	1272	LbrM.02.0070	10.0				1254	LinJ.35.4810	8.0	1233	LinJ.21.0610	14.0
			1232	LbrM.34.1170	6.0	1272	LbrM.30.2450	10.0				1254	LinJ.28.2380	8.0	1233	LinJ.36.3350	14.0
			1275	LbrM.34.3580	5.0	1272	LbrM.33.0290	10.0				1254	LinJ.36.0040	8.0	1275	LinJ.34.0850	13.0
			1275	LbrM.26.0400	5.0	1272	LbrM.26.1890	10.0				1254	LinJ.25.1920	8.0	1275	LinJ.21.0100	13.0
			1275	LbrM.30.3060	5.0	1272	LbrM.25.2210	10.0				1254	LinJ.14.1580	8.0	1275	LinJ.06.0580	13.0
			1275	LbrM.35.3650	5.0	1272	LbrM.33.2790	10.0				1254	LinJ.05.0680	8.0	1275	LinJ.32.2930	13.0
			1275	LbrM.35.1670	5.0	1272	LbrM.30.2030	10.0				1254	LinJ.29.0670	8.0	1275	LinJ.08.0300	13.0
			1275	LbrM.20.1580	5.0	1272	LbrM.20.4790	10.0				1254	LinJ.17.0770	8.0	1275	LinJ.35.3210	13.0
			1275	LbrM.33.0140	5.0	1272	LbrM.29.2270	10.0				1254	LinJ.35.2500	8.0	1275	LinJ.27.0210	13.0
			1275	LbrM.26.2500	5.0	1272	LbrM.34.4380	10.0				1254	LinJ.22.0009	8.0	1275	LinJ.24.1410	13.0
			1275	LbrM.32.1900	5.0	1272	LbrM.12.0680	10.0				1254	LinJ.13.0090	8.0	1275	LinJ.34.3800	13.0
			1275	LbrM.29.2640	5.0	1272	LbrM.22.1130	10.0				1254	LinJ.03.0220	8.0	1275	LinJ.25.1600	13.0
			1275	LbrM.34.1090	5.0	1272	LbrM.18.0530	10.0				1254	LinJ.28.3060	8.0	1275	LinJ.35.1150	13.0
			1275	LbrM.35.6230	5.0	1272	LbrM.20.4100	10.0				1254	LinJ.33.2750	8.0	1275	LinJ.19.1620	13.0
			1275	LbrM.23.0270	5.0	1272	LbrM.32.3900	10.0				1254	LinJ.01.0590	8.0	1275	LinJ.31.0730	13.0
			1275	LbrM.16.0170	5.0	1272	LbrM.16.1360	10.0				1254	LinJ.23.1800	8.0	1275	LinJ.28.0390	13.0
			1275	LbrM.34.5110	5.0	1272	LbrM.20.0150	10.0				1254	LinJ.06.0990	8.0	1275	LinJ.35.1270	13.0
			1275	LbrM.32.1160	5.0	1272	LbrM.34.2610	10.0				1254	LinJ.30.1070	8.0	1275	LinJ.16.1430	13.0
			1275	LbrM.26.0500	5.0	1272	LbrM.35.6400	10.0				1254	LinJ.27.0670	8.0	1275	LinJ.36.3600	13.0
			1275	LbrM.33.0960	5.0	1272	LbrM.35.1120	10.0				1254	LinJ.01.0270	8.0	1275	LinJ.36.0670	13.0
			1275	LbrM.25.0840	5.0	1272	LbrM.19.0650	10.0				1254	LinJ.28.0810	8.0	1275	LinJ.28.0870	13.0
			1275	LbrM.13.0150	5.0	1272	LbrM.14.1350	10.0				1254	LinJ.35.1260	8.0	1275	LinJ.33.1690	13.0
			1275	LbrM.20.0890	5.0	1272	LbrM.20.3460	10.0				1295	LinJ.25.0200	7.0	1275	LinJ.33.1040	13.0
			1275	LbrM.19.0720	5.0	1272	LbrM.25.1640	10.0				1295	LinJ.36.2080	7.0	1275	LinJ.28.1050	13.0
			1275	LbrM.11.0410	5.0	1272	LbrM.25.2550	10.0				1295	LinJ.19.0320	7.0	1275	LinJ.27.1450	13.0
			1275	LbrM.35.7380	5.0	1272	LbrM.31.2830	10.0				1295	LinJ.18.0230	7.0	1275	LinJ.22.0010	13.0
			1275	LbrM.34.0990	5.0	1272	LbrM.33.1800	10.0				1295	LinJ.28.1700	7.0	1275	LinJ.01.0270	13.0
			1275	LbrM.10.1370	5.0	1272	LbrM.32.2280	10.0				1295	LinJ.26.1680	7.0	1275	LinJ.09.0640	13.0
			1275	LbrM.10.1280	5.0	1272	LbrM.31.2680	10.0				1295	LinJ.17.0070	7.0	1275	LinJ.23.1640	13.0
			1275	LbrM.29.0480	5.0	1272	LbrM.32.3210	10.0				1295	LinJ.35.1660	7.0	1275	LinJ.22.0330	13.0
			1275	LbrM.10.0290	5.0	1272	LbrM.19.1860	10.0				1295	LinJ.21.1430	7.0	1275	LinJ.31.2830	13.0
			1275	LbrM.35.1450	5.0	1272	LbrM.30.2070	10.0				1295	LinJ.14.0750	7.0	1275	LinJ.21.0040	13.0
			1275	LbrM.35.0070	5.0	1272	LbrM.30.2810	10.0				1295	LinJ.35.4010	7.0	1275	LinJ.30.2180	13.0
			1275	LbrM.29.1820	5.0	1272	LbrM.32.2980	10.0				1295	LinJ.12.0810	7.0	1275	LinJ.35.2590	13.0
			1275	LbrM.19.0360	5.0	1272	LbrM.32.2960	10.0				1295	LinJ.11.0630	7.0	1275	LinJ.32.0970	13.0
			1275	LbrM.17.0260	5.0	1272	LbrM.30.3170	10.0				1295	LinJ.36.7340	7.0	1275	LinJ.24.2380	13.0
			1275	LbrM.10.1090	5.0	1272	LbrM.32.2690	10.0				1295	LinJ.26.0470	7.0	1309	LinJ.28.1210	12.0
			1275	LbrM.09.1400	5.0	1272	LbrM.16.0930	10.0				1295	LinJ.25.1380	7.0	1309	LinJ.29.0770	12.0
			1275	LbrM.23.1450	5.0	1272	LbrM.32.3910	10.0				1295	LinJ.29.0160	7.0	1309	LinJ.16.1380	12.0
			1275	LbrM.25.2040	5.0	1312	LbrM.01.0210	9.0				1295	LinJ.10.0650	7.0	1309	LinJ.28.0520	12.0
			1275	LbrM.33.1520	5.0	1312	LbrM.14.0810	9.0				1295	LinJ.32.3990	7.0	1309	LinJ.34.3270	12.0
			1275	LbrM.35.5510	5.0	1312	LbrM.09.1490	9.0				1295	LinJ.34.0070	7.0	1309	LinJ.36.2460	12.0
			1275	LbrM.20.5640	5.0	1312	LbrM.01.0550	9.0				1295	LinJ.07.0060	7.0	1309	LinJ.33.1610	12.0
			1275	LbrM.07.0810	5.0	1312	LbrM.03.0070	9.0				1295	LinJ.31.2400	7.0	1309	LinJ.30.3530	12.0
			1275	LbrM.22.0300	5.0	1312	LbrM.30.2880	9.0				1295	LinJ.32.1290	7.0	1309	LinJ.36.0500	12.0
			1275	LbrM.32.2460	5.0	1312	LbrM.23.0970	9.0				1295	LinJ.20.0980	7.0	1309	LinJ.34.2190	12.0
			1275	LbrM.34.1450	5.0	1312	LbrM.23.0990	9.0				1295	LinJ.15.1630	7.0	1309	LinJ.29.2780	12.0
			1275	LbrM.28.3140	5.0	1312	LbrM.33.2180	9.0				1295	LinJ.36.3970	7.0	1309	LinJ.34.1570	12.0
			1275	LbrM.06.0270	5.0	1312	LbrM.33.0860	9.0				1295	LinJ.20.0650	7.0	1309	LinJ.31.1110	12.0
			1275	LbrM.26.0370	5.0	1312	LbrM.10.0030	9.0				1295	LinJ.20.0140	7.0	1309	LinJ.18.1010	12.0
			1275	LbrM.32.1390	5.0	1312	LbrM.29.1530	9.0				1295	LinJ.03.0950	7.0	1309	LinJ.34.1200	12.0
			1275	LbrM.22.0750	5.0	1312	LbrM.22.0720	9.0				1295	LinJ.30.1120	7.0	1309	LinJ.04.1220	12.0
			1275	LbrM.05.0560	5.0	1312	LbrM.16.1370	9.0				1295	LinJ.03.0380	7.0	1309	LinJ.34.4100	12.0
			1275	LbrM.07.0490	5.0	1312	LbrM.34.1640	9.0				1295	LinJ.26.1590	7.0	1309	LinJ.36.6960	12.0
			1275	LbrM.30.0920	5.0	1312	LbrM.29.0030	9.0				1295	LinJ.03.0070	7.0	1309	LinJ.27.0580	12.0
			1275	LbrM.25.1930	5.0	1312	LbrM.11.0480	9.0				1295	LinJ.02.0010	7.0	1309	LinJ.01.0280	12.0
			1275	LbrM.05.0130	5.0	1312	LbrM.31.0140	9.0				1295	LinJ.01.0510	7.0	1309	LinJ.03.0550	12.0
			1275	LbrM.05.0090	5.0	1312	LbrM.09.0090	9.0				1295	LinJ.20.0850	7.0	1309	LinJ.01.0630	12.0
			1275	LbrM.27.0670	5.0	1312	LbrM.18.1020	9.0				1295	LinJ.10.0610	7.0	1309	LinJ.36.0490	12.0
			1275	LbrM.04.1210	5.0	1312	LbrM.30.1750	9.0				1295	LinJ.01.0090	7.0	1309	LinJ.09.1000	12.0
			1275	LbrM.23.0080	5.0	1312	LbrM.20.5870	9.0				1333	LinJ.30.2030	6.0	1309	LinJ.32.1090	12.0
			1275	LbrM.35.2000	5.0	1312	LbrM.20.5370	9.0				1333	LinJ.32.3100	6.0	1309	LinJ.21.1590	12.0
			1275	LbrM.22.1280	5.0	1312	LbrM.33.0660	9.0				1333	LinJ.34.2220	6.0	1309	LinJ.28.1260	12.0
			1275	LbrM.03.0700	5.0	1312	LbrM.27.0500	9.0				1333	LinJ.27.1810	6.0	1309	LinJ.35.3890	12.0
			1275	LbrM.03.0350	5.0	1312	LbrM.35.5310	9.0				1333	LinJ.34.1840	6.0	1309	LinJ.32.0550	12.0
			1275	LbrM.32.1130	5.0	1312	LbrM.35.7240	9.0				1333	LinJ.34.4230	6.0	1338	LinJ.30.0610	11.0
			1275	LbrM.28.1750	5.0	1312	LbrM.14.0060	9.0				1333	LinJ.24.2200	6.0	1338	LinJ.36.0080	11.0
			1275	LbrM.05.0270	5.0	1312	LbrM.22.1020	9.0				1333	LinJ.26.2600	6.0	1338	LinJ.21.2170	11.0
			1275	LbrM.16.0890	5.0	1312	LbrM.14.1600	9.0				1333	LinJ.16.1630	6.0	1338	LinJ.33.0060	11.0
			1275	LbrM.14.0690	5.0	1312	LbrM.34.3310	9.0				1333	LinJ.34.1570	6.0	1338	LinJ.36.2450	11.0
			1275	LbrM.33.2930	5.0	1343	LbrM.28.0790	8.0				1333	LinJ.16.0170	6.0	1338	LinJ.16.1390	11.0
			1275	LbrM.01.0520	5.0	1343	LbrM.23.1650	8.0				1333	LinJ.36.5120	6.0	1338	LinJ.08.0960	11.0
			1345	LbrM.32.2670	4.0	1343	LbrM.13.0240	8.0				1333	LinJ.32.2280	6.0	1338	LinJ.25.0770	11.0
			1345	LbrM.33.2670	4.0	1343	LbrM.03.0140	8.0				1333	LinJ.28.2450	6.0	1338	LinJ.14.1260	11.0
			1345	LbrM.34.1700	4.0	1343	LbrM.03.0240	8.0				1333	LinJ.13.0160	6.0	1338	LinJ.36.1720	11.0
			1345	LbrM.35.0620	4.0	1343	LbrM.22.0080	8.0				1333	LinJ.12.0370	6.0	1338	LinJ.10.1260	11.0
			1345	LbrM.30.1450	4.0	1343	LbrM.32.0570	8.0				1333	LinJ.16.0850	6.0	1338	LinJ.35.4010	11.0
			1345	LbrM.23.0040	4.0	1343	LbrM.16.0670	8.0				1333	LinJ.35.1160	6.0	1338	LinJ.30.2430	11.0
			1345	LbrM.35.6250	4.0	1343	LbrM.17.0690	8.0				1333	LinJ.35.1140	6.0	1338	LinJ.33.2280	11.0
			1345	LbrM.32.1740	4.0	1343	LbrM.14.1670	8.0				1333	LinJ.13.0560	6.0	1338	LinJ.27.2200	11.0
			1345	LbrM.29.0600	4.0	1343	LbrM.13.1400	8.0				1333	LinJ.22.1010	6.0	1338	LinJ.27.0300	11.0
			1345	LbrM.34.5190	4.0	1343	LbrM.19.1800	8.0				1333	LinJ.11.0640	6.0	1338	LinJ.01.0180	11.0
			1345	LbrM.33.2260	4.0	1343	LbrM.31.2970	8.0				1333	LinJ.16.0040	6.0	1338	LinJ.02.0270	11.0
			1345	LbrM.33.3090	4.0	1343	LbrM.24.1210	8.0				1333	LinJ.10.1360	6.0	1338	LinJ.11.1240	11.0
			1345	LbrM.33.1860	4.0	1343	LbrM.25.1400	8.0				1333	LinJ.20.1150	6.0	1338	LinJ.23.0430	11.0
			1345	LbrM.18.0880	4.0	1343	LbrM.28.2420	8.0				1333	LinJ.10.0160	6.0	1338	LinJ.31.1300	11.0
			1345	LbrM.18.0220	4.0	1343	LbrM.34.4710	8.0				1333	LinJ.11.0140	6.0	1338	LinJ.15.1410	11.0
			1345	LbrM.28.2400	4.0	1343	LbrM.35.3250	8.0				1333	LinJ.14.1100	6.0	1338	LinJ.29.1030	11.0
			1345	LbrM.27.2550	4.0	1343	LbrM.29.2820	8.0				1333	LinJ.35.2240	6.0	1338	LinJ.03.0050	11.0
			1345	LbrM.24.1910	4.0	1343	LbrM.22.1400	8.0				1333	LinJ.24.1610	6.0	1338	LinJ.34.1440	11.0
			1345	LbrM.20.0240	4.0	1343	LbrM.27.1230	8.0				1333	LinJ.08.0090	6.0	1338	LinJ.35.2080	11.0
			1345	LbrM.16.1690	4.0	1343	LbrM.31.3560	8.0				1333	LinJ.26.0660	6.0	1338	LinJ.29.2790	11.0
			1345	LbrM.30.1220	4.0	1343	LbrM.10.0330	8.0				1333	LinJ.14.0520	6.0	1338	LinJ.30.2090	11.0
			1345	LbrM.20.5550	4.0	1343	LbrM.34.0400	8.0				1333	LinJ.35.1190	6.0	1338	LinJ.29.1240	11.0
			1345	LbrM.15.1450	4.0	1343	LbrM.17.0910	8.0				1333	LinJ.32.2390	6.0	1367	LinJ.35.4470	10.0
			1345	LbrM.25.2060	4.0	1343	LbrM.21.1210	8.0				1333	LinJ.17.1110	6.0	1367	LinJ.12.0630	10.0
			1345	LbrM.35.6200	4.0	1343	LbrM.29.0610	8.0				1333	LinJ.07.0010	6.0	1367	LinJ.19.1570	10.0
			1345	LbrM.14.0880	4.0	1343	LbrM.28.3220	8.0				1333	LinJ.31.1130	6.0	1367	LinJ.18.0470	10.0
			1345	LbrM.32.3750	4.0	1343	LbrM.20.2050	8.0				1333	LinJ.06.1220	6.0	1367	LinJ.20.0020	10.0
			1345	LbrM.23.1520	4.0	1343	LbrM.33.2130	8.0				1333	LinJ.06.0290	6.0	1367	LinJ.22.1070	10.0
			1345	LbrM.31.2830	4.0	1343	LbrM.20.0760	8.0				1333	LinJ.33.2530	6.0	1367	LinJ.25.0550	10.0
			1345	LbrM.31.2820	4.0	1343	LbrM.28.2090	8.0				1333	LinJ.05.0090	6.0	1367	LinJ.33.2650	10.0
			1345	LbrM.26.1070	4.0	1343	LbrM.20.2450	8.0				1333	LinJ.36.1890	6.0	1367	LinJ.10.1440	10.0
			1345	LbrM.13.0880	4.0	1343	LbrM.35.3230	8.0				1333	LinJ.27.2230	6.0	1367	LinJ.29.1530	10.0
			1345	LbrM.13.0530	4.0	1343	LbrM.05.0770	8.0				1333	LinJ.32.1650	6.0	1367	LinJ.20.1680	10.0
			1345	LbrM.35.5630	4.0	1343	LbrM.34.4260	8.0				1333	LinJ.35.2890	6.0	1367	LinJ.29.0020	10.0
			1345	LbrM.34.4150	4.0	1379	LbrM.01.0120	7.0				1333	LinJ.35.1950	6.0	1367	LinJ.35.2760	10.0
			1345	LbrM.35.5190	4.0	1379	LbrM.30.1130	7.0				1333	LinJ.02.0020	6.0	1367	LinJ.36.6350	10.0
			1345	LbrM.27.0100	4.0	1379	LbrM.10.0690	7.0				1333	LinJ.31.3210	6.0	1367	LinJ.36.1060	10.0
			1345	LbrM.20.2920	4.0	1379	LbrM.20.5020	7.0				1333	LinJ.27.2360	6.0	1367	LinJ.19.0330	10.0
			1345	LbrM.25.1460	4.0	1379	LbrM.01.0540	7.0				1333	LinJ.17.0660	6.0	1367	LinJ.18.0940	10.0
			1345	LbrM.19.0760	4.0	1379	LbrM.01.0600	7.0				1333	LinJ.34.3000	6.0	1367	LinJ.32.2200	10.0
			1345	LbrM.26.2310	4.0	1379	LbrM.26.1450	7.0				1385	LinJ.33.2520	5.0	1367	LinJ.16.0040	10.0
			1345	LbrM.20.4140	4.0	1379	LbrM.35.4140	7.0				1385	LinJ.35.1780	5.0	1367	LinJ.11.0640	10.0
			1345	LbrM.34.1740	4.0	1379	LbrM.03.0090	7.0				1385	LinJ.33.2100	5.0	1367	LinJ.25.2160	10.0
			1345	LbrM.31.0930	4.0	1379	LbrM.26.1630	7.0				1385	LinJ.35.3080	5.0	1367	LinJ.30.2970	10.0
			1345	LbrM.29.2570	4.0	1379	LbrM.07.0130	7.0				1385	LinJ.26.0370	5.0	1367	LinJ.29.0620	10.0
			1345	LbrM.34.4870	4.0	1379	LbrM.15.1560	7.0				1385	LinJ.30.2920	5.0	1367	LinJ.27.0420	10.0
			1345	LbrM.35.3050	4.0	1379	LbrM.29.0650	7.0				1385	LinJ.36.1590	5.0	1367	LinJ.22.0220	10.0
			1345	LbrM.35.0990	4.0	1379	LbrM.05.0670	7.0				1385	LinJ.30.3110	5.0	1367	LinJ.26.0870	10.0
			1345	LbrM.24.1110	4.0	1379	LbrM.20.5150	7.0				1385	LinJ.36.3580	5.0	1367	LinJ.28.3240	10.0
			1345	LbrM.08.0960	4.0	1379	LbrM.32.1380	7.0				1385	LinJ.33.0140	5.0	1367	LinJ.31.2470	10.0
			1345	LbrM.20.0220	4.0	1379	LbrM.07.0050	7.0				1385	LinJ.18.0790	5.0	1367	LinJ.25.0740	10.0
			1345	LbrM.19.1690	4.0	1379	LbrM.10.0740	7.0				1385	LinJ.32.1810	5.0	1367	LinJ.25.0750	10.0
			1345	LbrM.08.0820	4.0	1379	LbrM.08.0540	7.0				1385	LinJ.30.1160	5.0	1367	LinJ.35.2250	10.0
			1345	LbrM.28.2230	4.0	1379	LbrM.08.0830	7.0				1385	LinJ.29.2780	5.0	1367	LinJ.35.0780	10.0
			1345	LbrM.28.1290	4.0	1379	LbrM.08.0810	7.0				1385	LinJ.25.1450	5.0	1367	LinJ.08.0330	10.0
			1345	LbrM.07.1160	4.0	1379	LbrM.35.1900	7.0				1385	LinJ.29.0030	5.0	1367	LinJ.30.2720	10.0
			1345	LbrM.18.0380	4.0	1379	LbrM.09.1170	7.0				1385	LinJ.36.6190	5.0	1367	LinJ.14.0900	10.0
			1345	LbrM.26.0750	4.0	1379	LbrM.25.1040	7.0				1385	LinJ.23.0280	5.0	1367	LinJ.06.0990	10.0
			1345	LbrM.31.3520	4.0	1379	LbrM.20.4140	7.0				1385	LinJ.28.2080	5.0	1367	LinJ.01.0540	10.0
			1345	LbrM.20.2230	4.0	1379	LbrM.10.1280	7.0				1385	LinJ.14.0970	5.0	1367	LinJ.35.3450	10.0
			1345	LbrM.22.0720	4.0	1379	LbrM.35.2970	7.0				1385	LinJ.35.5130	5.0	1367	LinJ.12.0740	10.0
			1345	LbrM.06.1230	4.0	1379	LbrM.12.0910	7.0				1385	LinJ.25.0990	5.0	1367	LinJ.07.0440	10.0
			1345	LbrM.31.1330	4.0	1379	LbrM.27.2010	7.0				1385	LinJ.32.1120	5.0	1367	LinJ.34.3660	10.0
			1345	LbrM.06.0870	4.0	1379	LbrM.28.2480	7.0				1385	LinJ.36.5610	5.0	1367	LinJ.33.0310	10.0
			1345	LbrM.05.0720	4.0	1379	LbrM.21.1390	7.0				1385	LinJ.19.0400	5.0	1367	LinJ.36.6570	10.0
			1345	LbrM.25.0860	4.0	1379	LbrM.34.1570	7.0				1385	LinJ.35.1020	5.0	1367	LinJ.11.0210	10.0
			1345	LbrM.35.3540	4.0	1379	LbrM.17.0070	7.0				1385	LinJ.10.1260	5.0	1367	LinJ.23.1070	10.0
			1345	LbrM.26.0340	4.0	1379	LbrM.23.1980	7.0				1385	LinJ.29.0550	5.0	1367	LinJ.20.0620	10.0
			1345	LbrM.04.0170	4.0	1379	LbrM.19.0640	7.0				1385	LinJ.10.0290	5.0	1367	LinJ.29.2410	10.0
			1345	LbrM.35.6900	4.0	1379	LbrM.18.0250	7.0				1385	LinJ.36.1390	5.0	1367	LinJ.34.1060	10.0
			1345	LbrM.03.0140	4.0	1379	LbrM.35.2190	7.0				1385	LinJ.29.2710	5.0	1415	LinJ.33.2010	9.0
			1345	LbrM.20.1120	4.0	1379	LbrM.25.0200	7.0				1385	LinJ.35.4970	5.0	1415	LinJ.06.1340	9.0
			1345	LbrM.34.5210	4.0	1379	LbrM.26.0910	7.0				1385	LinJ.23.1590	5.0	1415	LinJ.13.1590	9.0
			1345	LbrM.28.2760	4.0	1379	LbrM.26.1550	7.0				1385	LinJ.14.0180	5.0	1415	LinJ.24.1220	9.0
			1345	LbrM.27.1380	4.0	1379	LbrM.31.0190	7.0				1385	LinJ.08.1220	5.0	1415	LinJ.22.0600	9.0
			1345	LbrM.25.1610	4.0	1379	LbrM.30.3620	7.0				1385	LinJ.25.1470	5.0	1415	LinJ.36.6280	9.0
			1345	LbrM.01.0280	4.0	1379	LbrM.30.2740	7.0				1385	LinJ.33.1370	5.0	1415	LinJ.09.0090	9.0
			1422	LbrM.33.2610	3.0	1379	LbrM.32.0850	7.0				1385	LinJ.36.5490	5.0	1415	LinJ.36.0930	9.0
			1422	LbrM.35.4260	3.0	1379	LbrM.26.0410	7.0				1385	LinJ.07.0820	5.0	1415	LinJ.31.3250	9.0
			1422	LbrM.30.2200	3.0	1424	LbrM.34.1170	6.0				1385	LinJ.22.0190	5.0	1415	LinJ.09.1560	9.0
			1422	LbrM.29.0880	3.0	1424	LbrM.17.0590	6.0				1385	LinJ.16.1380	5.0	1415	LinJ.24.0860	9.0
			1422	LbrM.34.5140	3.0	1424	LbrM.27.2620	6.0				1385	LinJ.26.0340	5.0	1415	LinJ.15.1530	9.0
			1422	LbrM.25.1170	3.0	1424	LbrM.30.1180	6.0				1385	LinJ.32.0750	5.0	1415	LinJ.33.0670	9.0
			1422	LbrM.29.2840	3.0	1424	LbrM.20.4820	6.0				1385	LinJ.32.1300	5.0	1415	LinJ.36.5290	9.0
			1422	LbrM.24.2240	3.0	1424	LbrM.03.0880	6.0				1385	LinJ.22.0630	5.0	1415	LinJ.35.4780	9.0
			1422	LbrM.35.5130	3.0	1424	LbrM.20.4210	6.0				1385	LinJ.05.0550	5.0	1415	LinJ.13.1490	9.0
			1422	LbrM.24.0840	3.0	1424	LbrM.35.4020	6.0				1385	LinJ.19.0200	5.0	1415	LinJ.36.5010	9.0
			1422	LbrM.30.2960	3.0	1424	LbrM.35.0080	6.0				1385	LinJ.09.0410	5.0	1415	LinJ.20.0110	9.0
			1422	LbrM.35.5490	3.0	1424	LbrM.33.2680	6.0				1385	LinJ.30.0850	5.0	1415	LinJ.32.2880	9.0
			1422	LbrM.35.6860	3.0	1424	LbrM.19.0520	6.0				1385	LinJ.25.2450	5.0	1415	LinJ.16.0930	9.0
			1422	LbrM.24.0420	3.0	1424	LbrM.20.5930	6.0				1385	LinJ.05.0130	5.0	1415	LinJ.36.2270	9.0
			1422	LbrM.28.1570	3.0	1424	LbrM.30.2460	6.0				1385	LinJ.36.5830	5.0	1415	LinJ.27.2570	9.0
			1422	LbrM.21.0530	3.0	1424	LbrM.06.1160	6.0				1385	LinJ.13.0840	5.0	1415	LinJ.27.0670	9.0
			1422	LbrM.21.1990	3.0	1424	LbrM.07.0010	6.0				1385	LinJ.04.1210	5.0	1415	LinJ.09.1500	9.0
			1422	LbrM.33.3460	3.0	1424	LbrM.33.2890	6.0				1385	LinJ.26.0300	5.0	1415	LinJ.13.0300	9.0
			1422	LbrM.27.2130	3.0	1424	LbrM.31.2190	6.0				1385	LinJ.23.0080	5.0	1415	LinJ.07.0280	9.0
			1422	LbrM.22.0960	3.0	1424	LbrM.20.4090	6.0				1385	LinJ.10.0190	5.0	1441	LinJ.05.0680	8.0
			1422	LbrM.20.3470	3.0	1424	LbrM.11.0330	6.0				1385	LinJ.03.0790	5.0	1441	LinJ.20.0980	8.0
			1422	LbrM.24.2090	3.0	1424	LbrM.26.0700	6.0				1385	LinJ.28.3160	5.0	1441	LinJ.14.1580	8.0
			1422	LbrM.20.5280	3.0	1424	LbrM.08.0090	6.0				1385	LinJ.03.0350	5.0	1441	LinJ.34.0830	8.0
			1422	LbrM.31.2120	3.0	1424	LbrM.14.1020	6.0				1385	LinJ.32.1090	5.0	1441	LinJ.25.1920	8.0
			1422	LbrM.32.0390	3.0	1424	LbrM.19.0180	6.0				1385	LinJ.03.0120	5.0	1441	LinJ.36.0040	8.0
			1422	LbrM.34.2940	3.0	1424	LbrM.20.5290	6.0				1385	LinJ.28.1710	5.0	1441	LinJ.28.2380	8.0
			1422	LbrM.28.2240	3.0	1424	LbrM.10.0180	6.0				1385	LinJ.35.3110	5.0	1441	LinJ.35.4810	8.0
			1422	LbrM.29.2190	3.0	1424	LbrM.16.0040	6.0				1385	LinJ.19.1190	5.0	1441	LinJ.36.3180	8.0
			1422	LbrM.29.0120	3.0	1424	LbrM.13.0490	6.0				1385	LinJ.05.0280	5.0	1441	LinJ.08.0520	8.0
			1422	LbrM.27.0600	3.0	1424	LbrM.27.0430	6.0				1385	LinJ.02.0110	5.0	1441	LinJ.30.2830	8.0
			1422	LbrM.25.0950	3.0	1424	LbrM.34.1060	6.0				1385	LinJ.14.0760	5.0	1441	LinJ.29.2870	8.0
			1422	LbrM.19.0250	3.0	1424	LbrM.16.0860	6.0				1385	LinJ.21.0400	5.0	1441	LinJ.36.1790	8.0
			1422	LbrM.20.4500	3.0	1424	LbrM.26.1070	6.0				1385	LinJ.01.0490	5.0	1441	LinJ.22.1350	8.0
			1422	LbrM.18.0960	3.0	1424	LbrM.32.2360	6.0				1455	LinJ.33.1690	4.0	1441	LinJ.27.1010	8.0
			1422	LbrM.29.1180	3.0	1424	LbrM.13.1220	6.0				1455	LinJ.32.2580	4.0	1441	LinJ.27.0980	8.0
			1422	LbrM.20.1360	3.0	1424	LbrM.35.5140	6.0				1455	LinJ.35.5220	4.0	1441	LinJ.10.0330	8.0
			1422	LbrM.35.0590	3.0	1424	LbrM.29.0040	6.0				1455	LinJ.30.1840	4.0	1441	LinJ.27.1770	8.0
			1422	LbrM.20.5980	3.0	1424	LbrM.20.4060	6.0				1455	LinJ.35.5160	4.0	1441	LinJ.13.1500	8.0
			1422	LbrM.23.0980	3.0	1424	LbrM.28.1740	6.0				1455	LinJ.29.0610	4.0	1441	LinJ.21.1220	8.0
			1422	LbrM.17.1490	3.0	1424	LbrM.24.2190	6.0				1455	LinJ.24.2090	4.0	1441	LinJ.30.1770	8.0
			1422	LbrM.22.1250	3.0	1424	LbrM.20.1950	6.0				1455	LinJ.30.3560	4.0	1441	LinJ.35.0990	8.0
			1422	LbrM.33.1800	3.0	1424	LbrM.27.2050	6.0				1455	LinJ.36.4220	4.0	1441	LinJ.33.1960	8.0
			1422	LbrM.29.1540	3.0	1424	LbrM.34.4680	6.0				1455	LinJ.36.6810	4.0	1441	LinJ.21.2230	8.0
			1422	LbrM.28.1930	3.0	1424	LbrM.30.1970	6.0				1455	LinJ.36.0560	4.0	1441	LinJ.36.3690	8.0
			1422	LbrM.20.3170	3.0	1424	LbrM.10.1410	6.0				1455	LinJ.30.1390	4.0	1441	LinJ.34.1880	8.0
			1422	LbrM.17.0840	3.0	1424	LbrM.20.2330	6.0				1455	LinJ.23.0040	4.0	1441	LinJ.36.4910	8.0
			1422	LbrM.29.2290	3.0	1424	LbrM.10.0200	6.0				1455	LinJ.34.3370	4.0	1441	LinJ.17.0680	8.0
			1422	LbrM.15.1530	3.0	1424	LbrM.11.0990	6.0				1455	LinJ.29.1550	4.0	1441	LinJ.21.0070	8.0
			1422	LbrM.15.0210	3.0	1424	LbrM.35.3500	6.0				1455	LinJ.20.1140	4.0	1441	LinJ.34.1660	8.0
			1422	LbrM.14.0950	3.0	1424	LbrM.35.4660	6.0				1455	LinJ.36.6170	4.0	1441	LinJ.11.0270	8.0
			1422	LbrM.29.2850	3.0	1424	LbrM.30.1090	6.0				1455	LinJ.34.0250	4.0	1441	LinJ.01.0790	8.0
			1422	LbrM.14.0130	3.0	1424	LbrM.28.0840	6.0				1455	LinJ.18.0200	4.0	1441	LinJ.35.1260	8.0
			1422	LbrM.13.1220	3.0	1424	LbrM.35.6910	6.0				1455	LinJ.28.2350	4.0	1441	LinJ.28.0810	8.0
			1422	LbrM.35.5860	3.0	1424	LbrM.18.0310	6.0				1455	LinJ.27.2290	4.0	1441	LinJ.30.1070	8.0
			1422	LbrM.20.3790	3.0	1424	LbrM.23.0370	6.0				1455	LinJ.16.1730	4.0	1441	LinJ.23.1800	8.0
			1422	LbrM.16.1000	3.0	1424	LbrM.27.0570	6.0				1455	LinJ.31.2600	4.0	1441	LinJ.01.0590	8.0
			1422	LbrM.13.0070	3.0	1478	LbrM.01.0520	5.0				1455	LinJ.20.1370	4.0	1441	LinJ.33.2750	8.0
			1422	LbrM.17.1120	3.0	1478	LbrM.33.2930	5.0				1455	LinJ.15.1510	4.0	1441	LinJ.03.0220	8.0
			1422	LbrM.28.1030	3.0	1478	LbrM.16.0890	5.0				1455	LinJ.36.6160	4.0	1441	LinJ.22.0009	8.0
			1422	LbrM.28.0700	3.0	1478	LbrM.14.0690	5.0				1455	LinJ.14.1030	4.0	1441	LinJ.35.2500	8.0
			1422	LbrM.28.0510	3.0	1478	LbrM.05.0270	5.0				1455	LinJ.32.3660	4.0	1441	LinJ.17.0770	8.0
			1422	LbrM.35.2970	3.0	1478	LbrM.28.1750	5.0				1455	LinJ.23.1660	4.0	1483	LinJ.32.1290	7.0
			1422	LbrM.28.3230	3.0	1478	LbrM.03.0350	5.0				1455	LinJ.27.1160	4.0	1483	LinJ.32.3990	7.0
			1422	LbrM.30.1750	3.0	1478	LbrM.03.0700	5.0				1455	LinJ.17.1470	4.0	1483	LinJ.10.0650	7.0
			1422	LbrM.35.0510	3.0	1478	LbrM.22.1280	5.0				1455	LinJ.31.2580	4.0	1483	LinJ.08.0950	7.0
			1422	LbrM.26.0330	3.0	1478	LbrM.35.2000	5.0				1455	LinJ.13.0960	4.0	1483	LinJ.29.0160	7.0
			1422	LbrM.32.2600	3.0	1478	LbrM.23.0080	5.0				1455	LinJ.13.0600	4.0	1483	LinJ.25.1380	7.0
			1422	LbrM.09.1100	3.0	1478	LbrM.04.1210	5.0				1455	LinJ.13.0080	4.0	1483	LinJ.30.1710	7.0
			1422	LbrM.32.3520	3.0	1478	LbrM.27.0670	5.0				1455	LinJ.11.1220	4.0	1483	LinJ.36.7340	7.0
			1422	LbrM.34.2130	3.0	1478	LbrM.05.0090	5.0				1455	LinJ.36.5170	4.0	1483	LinJ.11.0630	7.0
			1422	LbrM.35.0380	3.0	1478	LbrM.25.1930	5.0				1455	LinJ.35.4220	4.0	1483	LinJ.12.0810	7.0
			1422	LbrM.35.1240	3.0	1478	LbrM.05.0130	5.0				1455	LinJ.34.3110	4.0	1483	LinJ.31.2580	7.0
			1422	LbrM.27.1000	3.0	1478	LbrM.30.0920	5.0				1455	LinJ.27.0090	4.0	1483	LinJ.14.0750	7.0
			1422	LbrM.08.0320	3.0	1478	LbrM.07.0490	5.0				1455	LinJ.25.1980	4.0	1483	LinJ.21.1430	7.0
			1422	LbrM.35.6330	3.0	1478	LbrM.22.0750	5.0				1455	LinJ.19.0440	4.0	1483	LinJ.35.1660	7.0
			1422	LbrM.30.0800	3.0	1478	LbrM.32.1390	5.0				1455	LinJ.28.0720	4.0	1483	LinJ.16.0240	7.0
			1422	LbrM.14.1510	3.0	1478	LbrM.26.0370	5.0				1455	LinJ.21.1160	4.0	1483	LinJ.17.0070	7.0
			1422	LbrM.31.2190	3.0	1478	LbrM.28.3140	5.0				1455	LinJ.19.0040	4.0	1483	LinJ.16.1630	7.0
			1422	LbrM.27.1790	3.0	1478	LbrM.34.1450	5.0				1455	LinJ.17.1320	4.0	1483	LinJ.26.1680	7.0
			1422	LbrM.20.3820	3.0	1478	LbrM.32.2460	5.0				1455	LinJ.10.1070	4.0	1483	LinJ.28.1700	7.0
			1422	LbrM.16.1370	3.0	1478	LbrM.22.0300	5.0				1455	LinJ.26.2400	4.0	1483	LinJ.18.0230	7.0
			1422	LbrM.16.1360	3.0	1478	LbrM.07.0810	5.0				1455	LinJ.26.0710	4.0	1483	LinJ.19.0320	7.0
			1422	LbrM.20.5910	3.0	1478	LbrM.20.5640	5.0				1455	LinJ.15.0780	4.0	1483	LinJ.36.2080	7.0
			1422	LbrM.32.2020	3.0	1478	LbrM.35.5510	5.0				1455	LinJ.09.1030	4.0	1483	LinJ.25.0200	7.0
			1422	LbrM.31.2970	3.0	1478	LbrM.33.1520	5.0				1455	LinJ.35.1820	4.0	1483	LinJ.23.1220	7.0
			1422	LbrM.24.1040	3.0	1478	LbrM.25.2040	5.0				1455	LinJ.31.0770	4.0	1483	LinJ.32.3100	7.0
			1422	LbrM.20.0730	3.0	1478	LbrM.23.1450	5.0				1455	LinJ.36.2970	4.0	1483	LinJ.34.3140	7.0
			1422	LbrM.20.0720	3.0	1478	LbrM.10.1090	5.0				1455	LinJ.36.0930	4.0	1483	LinJ.29.0520	7.0
			1422	LbrM.06.1030	3.0	1478	LbrM.17.0260	5.0				1455	LinJ.24.1120	4.0	1483	LinJ.17.0990	7.0
			1422	LbrM.05.0320	3.0	1478	LbrM.09.1400	5.0				1455	LinJ.08.1100	4.0	1483	LinJ.09.0950	7.0
			1422	LbrM.04.0800	3.0	1478	LbrM.35.0070	5.0				1455	LinJ.34.0230	4.0	1483	LinJ.33.1840	7.0
			1422	LbrM.33.1200	3.0	1478	LbrM.19.0360	5.0				1455	LinJ.35.1730	4.0	1483	LinJ.33.1350	7.0
			1422	LbrM.07.0700	3.0	1478	LbrM.29.1820	5.0				1455	LinJ.28.2180	4.0	1483	LinJ.20.1270	7.0
			1422	LbrM.21.2020	3.0	1478	LbrM.35.1450	5.0				1455	LinJ.28.1300	4.0	1483	LinJ.08.1110	7.0
			1422	LbrM.35.4140	3.0	1478	LbrM.10.0290	5.0				1455	LinJ.20.1450	4.0	1483	LinJ.01.0090	7.0
			1422	LbrM.33.3070	3.0	1478	LbrM.29.0480	5.0				1455	LinJ.07.1260	4.0	1483	LinJ.10.0610	7.0
			1422	LbrM.25.1300	3.0	1478	LbrM.35.0510	5.0				1455	LinJ.18.0360	4.0	1483	LinJ.20.0850	7.0
			1422	LbrM.02.0610	3.0	1478	LbrM.10.1370	5.0				1455	LinJ.34.2500	4.0	1483	LinJ.01.0510	7.0
			1422	LbrM.02.0140	3.0	1478	LbrM.35.7380	5.0				1455	LinJ.22.0600	4.0	1483	LinJ.02.0010	7.0
			1422	LbrM.17.1030	3.0	1478	LbrM.34.0990	5.0				1455	LinJ.06.1290	4.0	1483	LinJ.03.0070	7.0
			1522	LbrM.34.0970	2.0	1478	LbrM.11.0410	5.0				1455	LinJ.30.1440	4.0	1483	LinJ.26.1590	7.0
			1522	LbrM.32.0790	2.0	1478	LbrM.19.0720	5.0				1455	LinJ.20.1720	4.0	1483	LinJ.03.0380	7.0
			1522	LbrM.33.0390	2.0	1478	LbrM.20.0890	5.0				1455	LinJ.36.3040	4.0	1483	LinJ.30.1120	7.0
			1522	LbrM.29.0100	2.0	1478	LbrM.13.0150	5.0				1455	LinJ.05.0740	4.0	1483	LinJ.03.0950	7.0
			1522	LbrM.29.0330	2.0	1478	LbrM.33.0960	5.0				1455	LinJ.25.1010	4.0	1483	LinJ.20.0140	7.0
			1522	LbrM.35.0170	2.0	1478	LbrM.34.5110	5.0				1455	LinJ.11.0110	4.0	1483	LinJ.20.0650	7.0
			1522	LbrM.34.1580	2.0	1478	LbrM.32.1160	5.0				1455	LinJ.36.3470	4.0	1483	LinJ.36.3970	7.0
			1522	LbrM.31.0350	2.0	1478	LbrM.16.0170	5.0				1455	LinJ.30.3650	4.0	1483	LinJ.15.1630	7.0
			1522	LbrM.31.0530	2.0	1478	LbrM.23.0270	5.0				1455	LinJ.04.0130	4.0	1530	LinJ.06.1220	6.0
			1522	LbrM.35.6390	2.0	1478	LbrM.35.6230	5.0				1455	LinJ.36.6850	4.0	1530	LinJ.31.1130	6.0
			1522	LbrM.34.3920	2.0	1478	LbrM.34.1090	5.0				1455	LinJ.03.0360	4.0	1530	LinJ.07.0010	6.0
			1522	LbrM.27.2180	2.0	1478	LbrM.32.1900	5.0				1455	LinJ.34.1170	4.0	1530	LinJ.17.1110	6.0
			1522	LbrM.30.0020	2.0	1478	LbrM.26.2500	5.0				1455	LinJ.25.1500	4.0	1530	LinJ.32.2390	6.0
			1522	LbrM.28.1640	2.0	1478	LbrM.33.0140	5.0				1455	LinJ.35.5240	4.0	1530	LinJ.35.1190	6.0
			1522	LbrM.26.2180	2.0	1478	LbrM.20.0860	5.0				1455	LinJ.28.2750	4.0	1530	LinJ.14.0520	6.0
			1522	LbrM.26.1920	2.0	1478	LbrM.20.1580	5.0				1455	LinJ.25.2130	4.0	1530	LinJ.26.0660	6.0
			1522	LbrM.35.4690	2.0	1478	LbrM.35.1670	5.0				1455	LinJ.01.0240	4.0	1530	LinJ.08.0090	6.0
			1522	LbrM.33.2880	2.0	1478	LbrM.35.3650	5.0				1539	LinJ.31.2060	3.0	1530	LinJ.35.2240	6.0
			1522	LbrM.26.1550	2.0	1478	LbrM.30.3060	5.0				1539	LinJ.32.0330	3.0	1530	LinJ.14.1100	6.0
			1522	LbrM.25.1880	2.0	1478	LbrM.26.0400	5.0				1539	LinJ.36.0110	3.0	1530	LinJ.11.0140	6.0
			1522	LbrM.32.3500	2.0	1478	LbrM.05.0430	5.0				1539	LinJ.36.0770	3.0	1530	LinJ.10.0160	6.0
			1522	LbrM.35.1660	2.0	1478	LbrM.26.0270	5.0				1539	LinJ.30.2260	3.0	1530	LinJ.20.1150	6.0
			1522	LbrM.28.2300	2.0	1478	LbrM.35.3070	5.0				1539	LinJ.29.0890	3.0	1530	LinJ.10.1360	6.0
			1522	LbrM.30.3320	2.0	1478	LbrM.21.0070	5.0				1539	LinJ.25.1230	3.0	1530	LinJ.22.1010	6.0
			1522	LbrM.29.0380	2.0	1478	LbrM.33.0990	5.0				1539	LinJ.29.2890	3.0	1530	LinJ.13.0560	6.0
			1522	LbrM.22.1390	2.0	1478	LbrM.23.0540	5.0				1539	LinJ.36.2420	3.0	1530	LinJ.35.1140	6.0
			1522	LbrM.25.0300	2.0	1478	LbrM.09.1510	5.0				1539	LinJ.24.2250	3.0	1530	LinJ.35.1160	6.0
			1522	LbrM.28.0460	2.0	1549	LbrM.01.0280	4.0				1539	LinJ.36.5110	3.0	1530	LinJ.16.0850	6.0
			1522	LbrM.21.0690	2.0	1549	LbrM.25.1610	4.0				1539	LinJ.24.0840	3.0	1530	LinJ.12.0370	6.0
			1522	LbrM.21.0500	2.0	1549	LbrM.27.1380	4.0				1539	LinJ.34.4320	3.0	1530	LinJ.13.0160	6.0
			1522	LbrM.27.0610	2.0	1549	LbrM.28.2760	4.0				1539	LinJ.22.1530	3.0	1530	LinJ.28.2450	6.0
			1522	LbrM.27.0630	2.0	1549	LbrM.34.5210	4.0				1539	LinJ.30.3010	3.0	1530	LinJ.32.2280	6.0
			1522	LbrM.20.5060	2.0	1549	LbrM.20.1120	4.0				1539	LinJ.34.3670	3.0	1530	LinJ.23.1660	6.0
			1522	LbrM.32.4150	2.0	1549	LbrM.04.0170	4.0				1539	LinJ.33.3340	3.0	1530	LinJ.36.5120	6.0
			1522	LbrM.33.1220	2.0	1549	LbrM.26.0340	4.0				1539	LinJ.27.1890	3.0	1530	LinJ.16.0170	6.0
			1522	LbrM.30.0160	2.0	1549	LbrM.35.3540	4.0				1539	LinJ.22.0880	3.0	1530	LinJ.35.0240	6.0
			1522	LbrM.20.2670	2.0	1549	LbrM.25.0860	4.0				1539	LinJ.34.0050	3.0	1530	LinJ.26.2600	6.0
			1522	LbrM.34.3780	2.0	1549	LbrM.05.0720	4.0				1539	LinJ.36.5470	3.0	1530	LinJ.24.2200	6.0
			1522	LbrM.35.0770	2.0	1549	LbrM.29.1210	4.0				1539	LinJ.25.0300	3.0	1530	LinJ.34.4230	6.0
			1522	LbrM.33.0870	2.0	1549	LbrM.31.1330	4.0				1539	LinJ.21.0530	3.0	1530	LinJ.34.1840	6.0
			1522	LbrM.20.2280	2.0	1549	LbrM.06.1230	4.0				1539	LinJ.25.1310	3.0	1530	LinJ.21.1870	6.0
			1522	LbrM.20.2050	2.0	1549	LbrM.20.2230	4.0				1539	LinJ.28.1880	3.0	1530	LinJ.36.0560	6.0
			1522	LbrM.35.0830	2.0	1549	LbrM.31.3520	4.0				1539	LinJ.28.2190	3.0	1530	LinJ.27.1810	6.0
			1522	LbrM.33.2100	2.0	1549	LbrM.26.0750	4.0				1539	LinJ.19.0960	3.0	1530	LinJ.34.2220	6.0
			1522	LbrM.20.1140	2.0	1549	LbrM.18.0380	4.0				1539	LinJ.29.2320	3.0	1530	LinJ.30.2030	6.0
			1522	LbrM.28.0850	2.0	1549	LbrM.07.1160	4.0				1539	LinJ.22.1220	3.0	1530	LinJ.05.0070	6.0
			1522	LbrM.20.0860	2.0	1549	LbrM.28.1290	4.0				1539	LinJ.20.0310	3.0	1530	LinJ.20.1350	6.0
			1522	LbrM.20.0130	2.0	1549	LbrM.28.2230	4.0				1539	LinJ.18.0900	3.0	1530	LinJ.36.3430	6.0
			1522	LbrM.29.1390	2.0	1549	LbrM.08.0820	4.0				1539	LinJ.36.0530	3.0	1530	LinJ.31.0220	6.0
			1522	LbrM.19.0490	2.0	1549	LbrM.20.0220	4.0				1539	LinJ.20.1790	3.0	1530	LinJ.34.3000	6.0
			1522	LbrM.25.0360	2.0	1549	LbrM.19.1690	4.0				1539	LinJ.33.1630	3.0	1530	LinJ.17.0660	6.0
			1522	LbrM.18.1570	2.0	1549	LbrM.08.0960	4.0				1539	LinJ.23.1060	3.0	1530	LinJ.31.3210	6.0
			1522	LbrM.30.0610	2.0	1549	LbrM.35.0990	4.0				1539	LinJ.20.1730	3.0	1530	LinJ.35.2890	6.0
			1522	LbrM.27.2700	2.0	1549	LbrM.35.3050	4.0				1539	LinJ.31.3070	3.0	1530	LinJ.32.1650	6.0
			1522	LbrM.23.1700	2.0	1549	LbrM.24.1110	4.0				1539	LinJ.15.1600	3.0	1530	LinJ.27.2230	6.0
			1522	LbrM.30.2020	2.0	1549	LbrM.34.4870	4.0				1539	LinJ.18.1100	3.0	1530	LinJ.36.1890	6.0
			1522	LbrM.28.0530	2.0	1549	LbrM.29.2570	4.0				1539	LinJ.29.2910	3.0	1530	LinJ.05.0090	6.0
			1522	LbrM.17.1160	2.0	1549	LbrM.34.1740	4.0				1539	LinJ.14.0130	3.0	1530	LinJ.33.2530	6.0
			1522	LbrM.25.1780	2.0	1549	LbrM.31.0930	4.0				1539	LinJ.14.0020	3.0	1580	LinJ.19.0200	5.0
			1522	LbrM.17.0810	2.0	1549	LbrM.26.2310	4.0				1539	LinJ.13.1500	3.0	1580	LinJ.22.0630	5.0
			1522	LbrM.17.0570	2.0	1549	LbrM.19.0760	4.0				1539	LinJ.34.3990	3.0	1580	LinJ.32.1300	5.0
			1522	LbrM.31.3610	2.0	1549	LbrM.25.1460	4.0				1539	LinJ.28.2370	3.0	1580	LinJ.32.0750	5.0
			1522	LbrM.31.3330	2.0	1549	LbrM.20.2920	4.0				1539	LinJ.33.1900	3.0	1580	LinJ.26.0340	5.0
			1522	LbrM.35.1880	2.0	1549	LbrM.35.5190	4.0				1539	LinJ.18.1110	3.0	1580	LinJ.31.2700	5.0
			1522	LbrM.16.0800	2.0	1549	LbrM.34.4150	4.0				1539	LinJ.28.3250	3.0	1580	LinJ.32.3230	5.0
			1522	LbrM.35.0280	2.0	1549	LbrM.27.0100	4.0				1539	LinJ.29.2430	3.0	1580	LinJ.22.0190	5.0
			1522	LbrM.35.2630	2.0	1549	LbrM.35.5630	4.0				1539	LinJ.29.0110	3.0	1580	LinJ.07.0820	5.0
			1522	LbrM.16.0500	2.0	1549	LbrM.13.0530	4.0				1539	LinJ.27.0500	3.0	1580	LinJ.36.5490	5.0
			1522	LbrM.34.0280	2.0	1549	LbrM.13.0880	4.0				1539	LinJ.25.1100	3.0	1580	LinJ.33.1370	5.0
			1522	LbrM.15.1470	2.0	1549	LbrM.32.3750	4.0				1539	LinJ.11.0070	3.0	1580	LinJ.25.1470	5.0
			1522	LbrM.26.0060	2.0	1549	LbrM.29.2850	4.0				1539	LinJ.30.1710	3.0	1580	LinJ.08.1220	5.0
			1522	LbrM.18.1190	2.0	1549	LbrM.14.0880	4.0				1539	LinJ.36.0450	3.0	1580	LinJ.23.1590	5.0
			1522	LbrM.19.0530	2.0	1549	LbrM.35.6200	4.0				1539	LinJ.29.2570	3.0	1580	LinJ.35.4970	5.0
			1522	LbrM.14.1500	2.0	1549	LbrM.25.2060	4.0				1539	LinJ.32.2510	3.0	1580	LinJ.29.2710	5.0
			1522	LbrM.20.3490	2.0	1549	LbrM.15.1450	4.0				1539	LinJ.09.1100	3.0	1580	LinJ.09.1180	5.0
			1522	LbrM.14.0420	2.0	1549	LbrM.20.5550	4.0				1539	LinJ.32.3430	3.0	1580	LinJ.36.1390	5.0
			1522	LbrM.13.1510	2.0	1549	LbrM.30.1220	4.0				1539	LinJ.36.0320	3.0	1580	LinJ.10.0290	5.0
			1522	LbrM.31.0620	2.0	1549	LbrM.16.1690	4.0				1539	LinJ.09.0020	3.0	1580	LinJ.29.0550	5.0
			1522	LbrM.20.5380	2.0	1549	LbrM.20.0240	4.0				1539	LinJ.33.2450	3.0	1580	LinJ.19.0400	5.0
			1522	LbrM.32.4130	2.0	1549	LbrM.24.1910	4.0				1539	LinJ.16.1000	3.0	1580	LinJ.36.5610	5.0
			1522	LbrM.24.1170	2.0	1549	LbrM.27.2550	4.0				1539	LinJ.35.4830	3.0	1580	LinJ.32.1120	5.0
			1522	LbrM.18.0390	2.0	1549	LbrM.28.2400	4.0				1539	LinJ.36.1170	3.0	1580	LinJ.35.5130	5.0
			1522	LbrM.33.2060	2.0	1549	LbrM.18.0880	4.0				1539	LinJ.27.0780	3.0	1580	LinJ.14.0970	5.0
			1522	LbrM.11.0710	2.0	1549	LbrM.33.1860	4.0				1539	LinJ.08.0290	3.0	1580	LinJ.28.2080	5.0
			1522	LbrM.18.1200	2.0	1549	LbrM.33.3090	4.0				1539	LinJ.36.6280	3.0	1580	LinJ.23.0280	5.0
			1522	LbrM.30.3520	2.0	1549	LbrM.31.2120	4.0				1539	LinJ.23.1860	3.0	1580	LinJ.29.0030	5.0
			1522	LbrM.26.2630	2.0	1549	LbrM.33.2260	4.0				1539	LinJ.30.0740	3.0	1580	LinJ.25.1450	5.0
			1522	LbrM.25.2430	2.0	1549	LbrM.34.5190	4.0				1539	LinJ.14.1420	3.0	1580	LinJ.30.1160	5.0
			1522	LbrM.35.4790	2.0	1549	LbrM.29.0600	4.0				1539	LinJ.07.0910	3.0	1580	LinJ.32.1810	5.0
			1522	LbrM.35.1910	2.0	1549	LbrM.20.2950	4.0				1539	LinJ.31.2000	3.0	1580	LinJ.17.1550	5.0
			1522	LbrM.29.2430	2.0	1549	LbrM.32.1740	4.0				1539	LinJ.32.3230	3.0	1580	LinJ.18.0790	5.0
			1522	LbrM.28.0670	2.0	1549	LbrM.35.6250	4.0				1539	LinJ.27.1560	3.0	1580	LinJ.33.0140	5.0
			1522	LbrM.10.0010	2.0	1549	LbrM.23.0040	4.0				1539	LinJ.16.1390	3.0	1580	LinJ.36.3580	5.0
			1522	LbrM.20.3070	2.0	1549	LbrM.30.1450	4.0				1539	LinJ.35.5460	3.0	1580	LinJ.30.3110	5.0
			1522	LbrM.16.1430	2.0	1549	LbrM.34.1700	4.0				1539	LinJ.31.1140	3.0	1580	LinJ.36.1590	5.0
			1522	LbrM.09.0060	2.0	1549	LbrM.33.2670	4.0				1539	LinJ.33.1730	3.0	1580	LinJ.30.2920	5.0
			1522	LbrM.09.0020	2.0	1549	LbrM.32.2670	4.0				1539	LinJ.31.0060	3.0	1580	LinJ.26.0370	5.0
			1522	LbrM.32.2000	2.0	1549	LbrM.32.3200	4.0				1539	LinJ.34.0850	3.0	1580	LinJ.35.3080	5.0
			1522	LbrM.35.0790	2.0	1549	LbrM.35.6550	4.0				1539	LinJ.34.0840	3.0	1580	LinJ.33.2100	5.0
			1522	LbrM.07.1130	2.0	1549	LbrM.09.0180	4.0				1539	LinJ.34.0830	3.0	1580	LinJ.35.1780	5.0
			1522	LbrM.34.3120	2.0	1549	LbrM.04.0370	4.0				1539	LinJ.34.0820	3.0	1580	LinJ.33.2520	5.0
			1522	LbrM.32.1000	2.0	1549	LbrM.20.1500	4.0				1539	LinJ.32.1930	3.0	1580	LinJ.19.0820	5.0
			1522	LbrM.28.2880	2.0	1549	LbrM.31.2790	4.0				1539	LinJ.31.2700	3.0	1580	LinJ.20.1020	5.0
			1522	LbrM.20.0820	2.0	1549	LbrM.25.1700	4.0				1539	LinJ.24.1050	3.0	1580	LinJ.14.0920	5.0
			1522	LbrM.29.2460	2.0	1549	LbrM.32.0800	4.0				1539	LinJ.18.0650	3.0	1580	LinJ.30.1030	5.0
			1522	LbrM.06.1060	2.0	1549	LbrM.35.5030	4.0				1539	LinJ.09.1540	3.0	1580	LinJ.01.0490	5.0
			1522	LbrM.29.1210	2.0	1549	LbrM.27.1720	4.0				1539	LinJ.05.0330	3.0	1580	LinJ.21.0400	5.0
			1522	LbrM.16.0270	2.0	1549	LbrM.31.2060	4.0				1539	LinJ.04.0840	3.0	1580	LinJ.14.0760	5.0
			1522	LbrM.06.0910	2.0	1630	LbrM.02.0140	3.0				1539	LinJ.04.0380	3.0	1580	LinJ.02.0110	5.0
			1522	LbrM.19.1500	2.0	1630	LbrM.02.0610	3.0				1539	LinJ.33.1060	3.0	1580	LinJ.05.0280	5.0
			1522	LbrM.06.0470	2.0	1630	LbrM.25.1300	3.0				1539	LinJ.07.0510	3.0	1580	LinJ.19.1190	5.0
			1522	LbrM.06.0320	2.0	1630	LbrM.33.3070	3.0				1539	LinJ.03.0910	3.0	1580	LinJ.35.3110	5.0
			1522	LbrM.31.0050	2.0	1630	LbrM.21.2020	3.0				1539	LinJ.03.0370	3.0	1580	LinJ.28.1710	5.0
			1522	LbrM.21.1370	2.0	1630	LbrM.07.0700	3.0				1539	LinJ.21.2080	3.0	1580	LinJ.03.0350	5.0
			1522	LbrM.12.0750	2.0	1630	LbrM.33.1200	3.0				1539	LinJ.33.2930	3.0	1580	LinJ.28.3160	5.0
			1522	LbrM.34.4000	2.0	1630	LbrM.04.0800	3.0				1539	LinJ.02.0600	3.0	1580	LinJ.03.0790	5.0
			1522	LbrM.05.0650	2.0	1630	LbrM.05.0320	3.0				1539	LinJ.33.2790	3.0	1580	LinJ.10.0190	5.0
			1522	LbrM.24.0240	2.0	1630	LbrM.06.1030	3.0				1539	LinJ.17.0930	3.0	1580	LinJ.23.0080	5.0
			1522	LbrM.31.3290	2.0	1630	LbrM.24.1040	3.0				1539	LinJ.01.0430	3.0	1580	LinJ.26.0300	5.0
			1522	LbrM.30.3110	2.0	1630	LbrM.32.2020	3.0				1641	LinJ.35.5330	2.0	1580	LinJ.04.1210	5.0
			1522	LbrM.19.1670	2.0	1630	LbrM.20.5910	3.0				1641	LinJ.36.4980	2.0	1580	LinJ.13.0840	5.0
			1522	LbrM.04.0440	2.0	1630	LbrM.20.3820	3.0				1641	LinJ.34.1190	2.0	1580	LinJ.36.5830	5.0
			1522	LbrM.03.0840	2.0	1630	LbrM.27.1790	3.0				1641	LinJ.34.2320	2.0	1580	LinJ.05.0130	5.0
			1522	LbrM.03.0650	2.0	1630	LbrM.14.1510	3.0				1641	LinJ.32.0740	2.0	1580	LinJ.25.2450	5.0
			1522	LbrM.03.0360	2.0	1630	LbrM.30.0800	3.0				1641	LinJ.32.4060	2.0	1580	LinJ.30.0850	5.0
			1522	LbrM.20.3050	2.0	1630	LbrM.35.6330	3.0				1641	LinJ.33.1710	2.0	1580	LinJ.09.0410	5.0
			1522	LbrM.20.4680	2.0	1630	LbrM.08.0320	3.0				1641	LinJ.35.1670	2.0	1648	LinJ.25.1010	4.0
			1522	LbrM.28.1060	2.0	1630	LbrM.27.1000	3.0				1641	LinJ.33.0410	2.0	1648	LinJ.05.0740	4.0
			1522	LbrM.24.0500	2.0	1630	LbrM.35.1240	3.0				1641	LinJ.33.1080	2.0	1648	LinJ.34.0820	4.0
			1522	LbrM.03.0900	2.0	1630	LbrM.35.0380	3.0				1641	LinJ.29.0090	2.0	1648	LinJ.36.3040	4.0
			1522	LbrM.03.0030	2.0	1630	LbrM.34.2130	3.0				1641	LinJ.35.3840	2.0	1648	LinJ.31.0060	4.0
			1522	LbrM.30.1170	2.0	1630	LbrM.32.3520	3.0				1641	LinJ.29.0400	2.0	1648	LinJ.33.1730	4.0
			1522	LbrM.15.1000	2.0	1630	LbrM.09.1100	3.0				1641	LinJ.28.1550	2.0	1648	LinJ.20.1720	4.0
			1522	LbrM.25.1790	2.0	1630	LbrM.32.2600	3.0				1641	LinJ.28.1530	2.0	1648	LinJ.30.1440	4.0
			1522	LbrM.04.1230	2.0	1630	LbrM.26.0330	3.0				1641	LinJ.28.1490	2.0	1648	LinJ.06.1290	4.0
			1522	LbrM.21.1490	2.0	1630	LbrM.28.3230	3.0				1641	LinJ.31.0250	2.0	1648	LinJ.34.2500	4.0
			1658	LbrM.35.2240	1.0	1630	LbrM.26.2630	3.0				1641	LinJ.33.0280	2.0	1648	LinJ.34.0900	4.0
			1658	LbrM.35.1460	1.0	1630	LbrM.28.0700	3.0				1641	LinJ.36.6340	2.0	1648	LinJ.18.0360	4.0
			1658	LbrM.35.7240	1.0	1630	LbrM.28.1030	3.0				1641	LinJ.35.3980	2.0	1648	LinJ.07.1260	4.0
			1658	LbrM.35.0420	1.0	1630	LbrM.17.1120	3.0				1641	LinJ.27.1920	2.0	1648	LinJ.20.1450	4.0
			1658	LbrM.34.4950	1.0	1630	LbrM.13.0070	3.0				1641	LinJ.36.6020	2.0	1648	LinJ.28.1300	4.0
			1658	LbrM.35.6430	1.0	1630	LbrM.16.1000	3.0				1641	LinJ.30.0010	2.0	1648	LinJ.28.2180	4.0
			1658	LbrM.34.2750	1.0	1630	LbrM.20.3790	3.0				1641	LinJ.26.2000	2.0	1648	LinJ.35.1730	4.0
			1658	LbrM.34.1770	1.0	1630	LbrM.35.5860	3.0				1641	LinJ.35.5060	2.0	1648	LinJ.34.0230	4.0
			1658	LbrM.34.0060	1.0	1630	LbrM.14.0950	3.0				1641	LinJ.33.2740	2.0	1648	LinJ.08.1100	4.0
			1658	LbrM.34.1480	1.0	1630	LbrM.15.0210	3.0				1641	LinJ.26.1510	2.0	1648	LinJ.24.1120	4.0
			1658	LbrM.32.3200	1.0	1630	LbrM.15.1530	3.0				1641	LinJ.30.0150	2.0	1648	LinJ.36.2970	4.0
			1658	LbrM.32.2420	1.0	1630	LbrM.29.2290	3.0				1641	LinJ.33.2970	2.0	1648	LinJ.31.0770	4.0
			1658	LbrM.31.0700	1.0	1630	LbrM.17.0840	3.0				1641	LinJ.25.2500	2.0	1648	LinJ.35.1820	4.0
			1658	LbrM.31.0190	1.0	1630	LbrM.29.1540	3.0				1641	LinJ.25.2400	2.0	1648	LinJ.09.1030	4.0
			1658	LbrM.30.3160	1.0	1630	LbrM.28.1930	3.0				1641	LinJ.32.3410	2.0	1648	LinJ.15.0780	4.0
			1658	LbrM.35.3690	1.0	1630	LbrM.22.1250	3.0				1641	LinJ.36.1580	2.0	1648	LinJ.26.0710	4.0
			1658	LbrM.34.4180	1.0	1630	LbrM.17.1490	3.0				1641	LinJ.28.2250	2.0	1648	LinJ.26.2400	4.0
			1658	LbrM.30.0270	1.0	1630	LbrM.23.0980	3.0				1641	LinJ.24.1860	2.0	1648	LinJ.36.0450	4.0
			1658	LbrM.29.0270	1.0	1630	LbrM.20.5980	3.0				1641	LinJ.24.0830	2.0	1648	LinJ.10.1070	4.0
			1658	LbrM.34.2970	1.0	1630	LbrM.35.0590	3.0				1641	LinJ.23.0680	2.0	1648	LinJ.17.1320	4.0
			1658	LbrM.28.3250	1.0	1630	LbrM.20.1360	3.0				1641	LinJ.30.3330	2.0	1648	LinJ.19.0040	4.0
			1658	LbrM.35.6060	1.0	1630	LbrM.29.1180	3.0				1641	LinJ.29.0450	2.0	1648	LinJ.21.1160	4.0
			1658	LbrM.34.4940	1.0	1630	LbrM.18.0960	3.0				1641	LinJ.22.1340	2.0	1648	LinJ.28.0720	4.0
			1658	LbrM.28.1490	1.0	1630	LbrM.20.4500	3.0				1641	LinJ.22.0670	2.0	1648	LinJ.19.0440	4.0
			1658	LbrM.28.1010	1.0	1630	LbrM.27.0600	3.0				1641	LinJ.33.2990	2.0	1648	LinJ.25.1980	4.0
			1658	LbrM.28.0350	1.0	1630	LbrM.29.0120	3.0				1641	LinJ.36.0710	2.0	1648	LinJ.27.0090	4.0
			1658	LbrM.28.0280	1.0	1630	LbrM.19.0250	3.0				1641	LinJ.34.2560	2.0	1648	LinJ.34.3110	4.0
			1658	LbrM.34.0080	1.0	1630	LbrM.25.0950	3.0				1641	LinJ.21.2180	2.0	1648	LinJ.35.4220	4.0
			1658	LbrM.28.0150	1.0	1630	LbrM.29.2190	3.0				1641	LinJ.24.0420	2.0	1648	LinJ.11.1180	4.0
			1658	LbrM.33.3110	1.0	1630	LbrM.28.2240	3.0				1641	LinJ.28.0310	2.0	1648	LinJ.36.5170	4.0
			1658	LbrM.33.3330	1.0	1630	LbrM.34.2940	3.0				1641	LinJ.21.0500	2.0	1648	LinJ.11.1220	4.0
			1658	LbrM.26.2660	1.0	1630	LbrM.32.0390	3.0				1641	LinJ.20.0890	2.0	1648	LinJ.13.0080	4.0
			1658	LbrM.35.3200	1.0	1630	LbrM.20.5280	3.0				1641	LinJ.31.2960	2.0	1648	LinJ.13.0600	4.0
			1658	LbrM.34.5310	1.0	1630	LbrM.22.0960	3.0				1641	LinJ.29.1400	2.0	1648	LinJ.13.0960	4.0
			1658	LbrM.27.2380	1.0	1630	LbrM.24.2090	3.0				1641	LinJ.19.1630	2.0	1648	LinJ.17.1470	4.0
			1658	LbrM.26.1370	1.0	1630	LbrM.27.2130	3.0				1641	LinJ.19.0170	2.0	1648	LinJ.27.1160	4.0
			1658	LbrM.26.1230	1.0	1630	LbrM.21.0530	3.0				1641	LinJ.19.0120	2.0	1648	LinJ.32.3660	4.0
			1658	LbrM.26.0610	1.0	1630	LbrM.28.1570	3.0				1641	LinJ.18.1530	2.0	1648	LinJ.14.0130	4.0
			1658	LbrM.26.0520	1.0	1630	LbrM.35.6860	3.0				1641	LinJ.30.0550	2.0	1648	LinJ.14.1030	4.0
			1658	LbrM.32.0760	1.0	1630	LbrM.24.0420	3.0				1641	LinJ.25.2300	2.0	1648	LinJ.36.6160	4.0
			1658	LbrM.30.0390	1.0	1630	LbrM.35.5490	3.0				1641	LinJ.27.2440	2.0	1648	LinJ.15.1510	4.0
			1658	LbrM.29.2360	1.0	1630	LbrM.30.2960	3.0				1641	LinJ.36.0940	2.0	1648	LinJ.20.1370	4.0
			1658	LbrM.29.2350	1.0	1630	LbrM.24.0840	3.0				1641	LinJ.30.2080	2.0	1648	LinJ.31.2600	4.0
			1658	LbrM.33.2440	1.0	1630	LbrM.24.0650	3.0				1641	LinJ.28.0540	2.0	1648	LinJ.16.1730	4.0
			1658	LbrM.25.1670	1.0	1630	LbrM.35.5130	3.0				1641	LinJ.17.1150	2.0	1648	LinJ.27.2290	4.0
			1658	LbrM.35.4730	1.0	1630	LbrM.24.2240	3.0				1641	LinJ.17.0640	2.0	1648	LinJ.28.2350	4.0
			1658	LbrM.25.0910	1.0	1630	LbrM.29.2840	3.0				1641	LinJ.31.3300	2.0	1648	LinJ.34.0250	4.0
			1658	LbrM.29.1160	1.0	1630	LbrM.25.1170	3.0				1641	LinJ.22.1160	2.0	1648	LinJ.20.0670	4.0
			1658	LbrM.25.0810	1.0	1630	LbrM.29.0880	3.0				1641	LinJ.16.1760	2.0	1648	LinJ.36.6170	4.0
			1658	LbrM.35.5790	1.0	1630	LbrM.34.5140	3.0				1641	LinJ.36.1770	2.0	1648	LinJ.20.1140	4.0
			1658	LbrM.33.3550	1.0	1630	LbrM.30.2200	3.0				1641	LinJ.16.0790	2.0	1648	LinJ.29.1550	4.0
			1658	LbrM.24.0830	1.0	1630	LbrM.35.4260	3.0				1641	LinJ.36.0220	2.0	1648	LinJ.34.3370	4.0
			1658	LbrM.24.0650	1.0	1630	LbrM.33.2610	3.0				1641	LinJ.36.2550	2.0	1648	LinJ.23.0040	4.0
			1658	LbrM.23.1640	1.0	1630	LbrM.28.0280	3.0				1641	LinJ.16.0490	2.0	1648	LinJ.30.1390	4.0
			1658	LbrM.31.0760	1.0	1630	LbrM.35.2400	3.0				1641	LinJ.16.0240	2.0	1648	LinJ.36.6810	4.0
			1658	LbrM.23.1300	1.0	1630	LbrM.35.4930	3.0				1641	LinJ.29.2550	2.0	1648	LinJ.36.4220	4.0
			1658	LbrM.23.0920	1.0	1630	LbrM.27.0810	3.0				1641	LinJ.35.0240	2.0	1648	LinJ.30.3560	4.0
			1658	LbrM.23.0680	1.0	1630	LbrM.06.1170	3.0				1641	LinJ.15.1530	2.0	1648	LinJ.24.2090	4.0
			1658	LbrM.30.0150	1.0	1630	LbrM.09.0170	3.0				1641	LinJ.26.0050	2.0	1648	LinJ.29.0610	4.0
			1658	LbrM.23.0160	1.0	1630	LbrM.22.0260	3.0				1641	LinJ.15.0530	2.0	1648	LinJ.35.5160	4.0
			1658	LbrM.23.0130	1.0	1630	LbrM.27.2150	3.0				1641	LinJ.14.1410	2.0	1648	LinJ.30.1840	4.0
			1658	LbrM.22.1560	1.0	1630	LbrM.32.2860	3.0				1641	LinJ.34.3690	2.0	1648	LinJ.35.5220	4.0
			1658	LbrM.34.2530	1.0	1630	LbrM.12.0500	3.0				1641	LinJ.14.0420	2.0	1648	LinJ.32.2580	4.0
			1658	LbrM.24.1700	1.0	1630	LbrM.30.2440	3.0				1641	LinJ.31.0480	2.0	1648	LinJ.32.0240	4.0
			1658	LbrM.21.2000	1.0	1630	LbrM.22.1180	3.0				1641	LinJ.20.1220	2.0	1648	LinJ.10.1430	4.0
			1658	LbrM.21.1760	1.0	1630	LbrM.13.1350	3.0				1641	LinJ.13.1390	2.0	1648	LinJ.32.0830	4.0
			1658	LbrM.27.1080	1.0	1630	LbrM.11.1060	3.0				1641	LinJ.35.4590	2.0	1648	LinJ.10.1400	4.0
			1658	LbrM.34.4690	1.0	1630	LbrM.09.1550	3.0				1641	LinJ.18.0160	2.0	1648	LinJ.31.2590	4.0
			1658	LbrM.21.0160	1.0	1630	LbrM.08.0340	3.0				1641	LinJ.32.4040	2.0	1648	LinJ.34.1930	4.0
			1658	LbrM.25.1760	1.0	1630	LbrM.17.1030	3.0				1641	LinJ.24.1180	2.0	1648	LinJ.28.2940	4.0
			1658	LbrM.21.0210	1.0	1728	LbrM.04.1230	2.0				1641	LinJ.15.0200	2.0	1648	LinJ.09.1530	4.0
			1658	LbrM.35.1070	1.0	1728	LbrM.25.1790	2.0				1641	LinJ.11.0970	2.0	1648	LinJ.01.0240	4.0
			1658	LbrM.28.0630	1.0	1728	LbrM.30.1170	2.0				1641	LinJ.11.0910	2.0	1648	LinJ.25.2130	4.0
			1658	LbrM.27.2710	1.0	1728	LbrM.15.1000	2.0				1641	LinJ.30.3530	2.0	1648	LinJ.28.2750	4.0
			1658	LbrM.23.1430	1.0	1728	LbrM.03.0900	2.0				1641	LinJ.25.1640	2.0	1648	LinJ.35.5240	4.0
			1658	LbrM.33.1610	1.0	1728	LbrM.24.0500	2.0				1641	LinJ.25.0420	2.0	1648	LinJ.25.1500	4.0
			1658	LbrM.35.7010	1.0	1728	LbrM.03.0030	2.0				1641	LinJ.10.1460	2.0	1648	LinJ.34.1170	4.0
			1658	LbrM.20.4120	1.0	1728	LbrM.28.1060	2.0				1641	LinJ.36.4770	2.0	1648	LinJ.03.0360	4.0
			1658	LbrM.20.3200	1.0	1728	LbrM.20.4680	2.0				1641	LinJ.36.1800	2.0	1648	LinJ.04.0130	4.0
			1658	LbrM.31.3220	1.0	1728	LbrM.20.3050	2.0				1641	LinJ.28.0690	2.0	1648	LinJ.36.3470	4.0
			1658	LbrM.30.2360	1.0	1728	LbrM.03.0360	2.0				1641	LinJ.34.3270	2.0	1648	LinJ.11.0110	4.0
			1658	LbrM.35.2950	1.0	1728	LbrM.03.0650	2.0				1641	LinJ.16.1450	2.0	1739	LinJ.35.4070	3.0
			1658	LbrM.20.2950	1.0	1728	LbrM.03.0840	2.0				1641	LinJ.09.0060	2.0	1739	LinJ.09.1540	3.0
			1658	LbrM.20.2770	1.0	1728	LbrM.04.0440	2.0				1641	LinJ.19.1460	2.0	1739	LinJ.24.1050	3.0
			1658	LbrM.29.0960	1.0	1728	LbrM.19.1670	2.0				1641	LinJ.15.0720	2.0	1739	LinJ.32.1930	3.0
			1658	LbrM.22.1590	1.0	1728	LbrM.30.3110	2.0				1641	LinJ.36.0730	2.0	1739	LinJ.34.0840	3.0
			1658	LbrM.20.1910	1.0	1728	LbrM.31.3290	2.0				1641	LinJ.07.1230	2.0	1739	LinJ.31.1140	3.0
			1658	LbrM.34.1680	1.0	1728	LbrM.24.0240	2.0				1641	LinJ.35.3260	2.0	1739	LinJ.35.5460	3.0
			1658	LbrM.20.2890	1.0	1728	LbrM.05.0650	2.0				1641	LinJ.34.4020	2.0	1739	LinJ.27.1560	3.0
			1658	LbrM.20.0300	1.0	1728	LbrM.34.4000	2.0				1641	LinJ.34.0900	2.0	1739	LinJ.07.0910	3.0
			1658	LbrM.19.1810	1.0	1728	LbrM.12.0750	2.0				1641	LinJ.32.0960	2.0	1739	LinJ.14.1420	3.0
			1658	LbrM.19.1770	1.0	1728	LbrM.21.1370	2.0				1641	LinJ.28.2870	2.0	1739	LinJ.30.0740	3.0
			1658	LbrM.28.1230	1.0	1728	LbrM.31.0050	2.0				1641	LinJ.35.1540	2.0	1739	LinJ.23.1860	3.0
			1658	LbrM.35.5060	1.0	1728	LbrM.06.0320	2.0				1641	LinJ.35.0100	2.0	1739	LinJ.08.0290	3.0
			1658	LbrM.19.0460	1.0	1728	LbrM.06.0470	2.0				1641	LinJ.29.2600	2.0	1739	LinJ.27.0780	3.0
			1658	LbrM.19.0440	1.0	1728	LbrM.19.1500	2.0				1641	LinJ.06.1120	2.0	1739	LinJ.36.1170	3.0
			1658	LbrM.19.0270	1.0	1728	LbrM.06.0910	2.0				1641	LinJ.29.1230	2.0	1739	LinJ.16.1000	3.0
			1658	LbrM.31.3170	1.0	1728	LbrM.16.0270	2.0				1641	LinJ.28.1450	2.0	1739	LinJ.33.2450	3.0
			1658	LbrM.18.0130	1.0	1728	LbrM.06.1060	2.0				1641	LinJ.16.0270	2.0	1739	LinJ.09.0020	3.0
			1658	LbrM.35.1000	1.0	1728	LbrM.29.2460	2.0				1641	LinJ.06.0960	2.0	1739	LinJ.36.0320	3.0
			1658	LbrM.17.1170	1.0	1728	LbrM.20.0820	2.0				1641	LinJ.19.1280	2.0	1739	LinJ.32.3430	3.0
			1658	LbrM.17.1150	1.0	1728	LbrM.34.3120	2.0				1641	LinJ.19.1270	2.0	1739	LinJ.09.1100	3.0
			1658	LbrM.34.4660	1.0	1728	LbrM.28.2880	2.0				1641	LinJ.06.0480	2.0	1739	LinJ.32.2510	3.0
			1658	LbrM.27.0040	1.0	1728	LbrM.32.1000	2.0				1641	LinJ.06.0340	2.0	1739	LinJ.29.2570	3.0
			1658	LbrM.18.0180	1.0	1728	LbrM.07.1130	2.0				1641	LinJ.06.0130	2.0	1739	LinJ.11.0070	3.0
			1658	LbrM.16.1160	1.0	1728	LbrM.35.0790	2.0				1641	LinJ.22.1300	2.0	1739	LinJ.25.1100	3.0
			1658	LbrM.16.0360	1.0	1728	LbrM.09.0020	2.0				1641	LinJ.21.1410	2.0	1739	LinJ.27.0500	3.0
			1658	LbrM.16.0240	1.0	1728	LbrM.09.0060	2.0				1641	LinJ.12.0671	2.0	1739	LinJ.29.0110	3.0
			1658	LbrM.32.0620	1.0	1728	LbrM.20.3070	2.0				1641	LinJ.35.4070	2.0	1739	LinJ.29.2430	3.0
			1658	LbrM.15.0930	1.0	1728	LbrM.10.0010	2.0				1641	LinJ.35.4790	2.0	1739	LinJ.28.3250	3.0
			1658	LbrM.15.0700	1.0	1728	LbrM.28.0670	2.0				1641	LinJ.05.0180	2.0	1739	LinJ.18.1110	3.0
			1658	LbrM.15.0170	1.0	1728	LbrM.29.2430	2.0				1641	LinJ.05.0060	2.0	1739	LinJ.33.1900	3.0
			1658	LbrM.14.1370	1.0	1728	LbrM.35.1910	2.0				1641	LinJ.31.2090	2.0	1739	LinJ.15.0200	3.0
			1658	LbrM.35.0390	1.0	1728	LbrM.35.4790	2.0				1641	LinJ.31.3030	2.0	1739	LinJ.32.0870	3.0
			1658	LbrM.19.1050	1.0	1728	LbrM.25.2430	2.0				1641	LinJ.04.1120	2.0	1739	LinJ.28.2370	3.0
			1658	LbrM.14.0550	1.0	1728	LbrM.30.3520	2.0				1641	LinJ.30.3160	2.0	1739	LinJ.34.3990	3.0
			1658	LbrM.14.0240	1.0	1728	LbrM.18.1200	2.0				1641	LinJ.19.1440	2.0	1739	LinJ.14.0020	3.0
			1658	LbrM.14.0890	1.0	1728	LbrM.11.0710	2.0				1641	LinJ.03.0730	2.0	1739	LinJ.18.1100	3.0
			1658	LbrM.13.1490	1.0	1728	LbrM.33.2060	2.0				1641	LinJ.34.3250	2.0	1739	LinJ.15.1600	3.0
			1658	LbrM.13.1150	1.0	1728	LbrM.24.1170	2.0				1641	LinJ.20.0500	2.0	1739	LinJ.31.3070	3.0
			1658	LbrM.13.0540	1.0	1728	LbrM.18.0390	2.0				1641	LinJ.28.1080	2.0	1739	LinJ.20.1730	3.0
			1658	LbrM.24.1120	1.0	1728	LbrM.32.4130	2.0				1641	LinJ.31.1630	2.0	1739	LinJ.23.1060	3.0
			1658	LbrM.21.1830	1.0	1728	LbrM.20.5380	2.0				1641	LinJ.24.0500	2.0	1739	LinJ.33.1630	3.0
			1658	LbrM.27.1870	1.0	1728	LbrM.31.0620	2.0				1641	LinJ.03.0010	2.0	1739	LinJ.20.1790	3.0
			1658	LbrM.22.1010	1.0	1728	LbrM.13.1510	2.0				1641	LinJ.36.4670	2.0	1739	LinJ.36.0530	3.0
			1658	LbrM.13.0120	1.0	1728	LbrM.14.0420	2.0				1641	LinJ.30.1110	2.0	1739	LinJ.18.0900	3.0
			1658	LbrM.28.2360	1.0	1728	LbrM.20.3490	2.0				1641	LinJ.15.1020	2.0	1739	LinJ.20.0310	3.0
			1658	LbrM.21.0890	1.0	1728	LbrM.14.1500	2.0				1641	LinJ.25.2310	2.0	1739	LinJ.22.1220	3.0
			1658	LbrM.10.0750	1.0	1728	LbrM.19.0530	2.0				1641	LinJ.02.0290	2.0	1739	LinJ.29.2320	3.0
			1658	LbrM.31.1680	1.0	1728	LbrM.26.0060	2.0				1641	LinJ.21.1530	2.0	1739	LinJ.19.0960	3.0
			1658	LbrM.14.0040	1.0	1728	LbrM.16.0240	2.0				1641	LinJ.01.0520	2.0	1739	LinJ.28.2190	3.0
			1658	LbrM.09.1540	1.0	1728	LbrM.35.0280	2.0				1789	LinJ.36.1400	1.0	1739	LinJ.28.1880	3.0
			1658	LbrM.27.1200	1.0	1728	LbrM.16.0500	2.0				1789	LinJ.36.0360	1.0	1739	LinJ.25.2280	3.0
			1658	LbrM.09.1170	1.0	1728	LbrM.35.2630	2.0				1789	LinJ.35.5040	1.0	1739	LinJ.25.1310	3.0
			1658	LbrM.25.2380	1.0	1728	LbrM.16.0800	2.0				1789	LinJ.35.1850	1.0	1739	LinJ.21.0530	3.0
			1658	LbrM.09.0220	1.0	1728	LbrM.35.1880	2.0				1789	LinJ.34.3140	1.0	1739	LinJ.25.0300	3.0
			1658	LbrM.08.1020	1.0	1728	LbrM.31.3610	2.0				1789	LinJ.34.2180	1.0	1739	LinJ.36.5470	3.0
			1658	LbrM.30.0410	1.0	1728	LbrM.31.3330	2.0				1789	LinJ.36.0330	1.0	1739	LinJ.34.0050	3.0
			1658	LbrM.20.2150	1.0	1728	LbrM.17.0810	2.0				1789	LinJ.35.1760	1.0	1739	LinJ.27.1890	3.0
			1658	LbrM.29.2510	1.0	1728	LbrM.17.0570	2.0				1789	LinJ.34.3080	1.0	1739	LinJ.30.3010	3.0
			1658	LbrM.07.0460	1.0	1728	LbrM.25.1780	2.0				1789	LinJ.34.2970	1.0	1739	LinJ.22.1530	3.0
			1658	LbrM.07.0450	1.0	1728	LbrM.17.1160	2.0				1789	LinJ.35.1570	1.0	1739	LinJ.34.4320	3.0
			1658	LbrM.07.0200	1.0	1728	LbrM.28.0530	2.0				1789	LinJ.36.5280	1.0	1739	LinJ.24.0840	3.0
			1658	LbrM.35.0150	1.0	1728	LbrM.30.2020	2.0				1789	LinJ.32.3890	1.0	1739	LinJ.36.5110	3.0
			1658	LbrM.34.0140	1.0	1728	LbrM.23.1700	2.0				1789	LinJ.32.2350	1.0	1739	LinJ.24.2250	3.0
			1658	LbrM.22.1330	1.0	1728	LbrM.27.2700	2.0				1789	LinJ.34.3400	1.0	1739	LinJ.36.2420	3.0
			1658	LbrM.07.1220	1.0	1728	LbrM.30.0610	2.0				1789	LinJ.31.0560	1.0	1739	LinJ.29.2890	3.0
			1658	LbrM.06.0080	1.0	1728	LbrM.25.0360	2.0				1789	LinJ.30.3210	1.0	1739	LinJ.25.1230	3.0
			1658	LbrM.35.7150	1.0	1728	LbrM.18.1570	2.0				1789	LinJ.30.2420	1.0	1739	LinJ.29.0890	3.0
			1658	LbrM.32.1460	1.0	1728	LbrM.19.0490	2.0				1789	LinJ.36.3620	1.0	1739	LinJ.30.2260	3.0
			1658	LbrM.35.6110	1.0	1728	LbrM.29.1390	2.0				1789	LinJ.35.4760	1.0	1739	LinJ.36.0770	3.0
			1658	LbrM.20.4780	1.0	1728	LbrM.28.0850	2.0				1789	LinJ.30.0720	1.0	1739	LinJ.28.1490	3.0
			1658	LbrM.05.0180	1.0	1728	LbrM.20.0130	2.0				1789	LinJ.35.4250	1.0	1739	LinJ.36.0110	3.0
			1658	LbrM.05.0060	1.0	1728	LbrM.20.1140	2.0				1789	LinJ.30.0590	1.0	1739	LinJ.32.0330	3.0
			1658	LbrM.04.0110	1.0	1728	LbrM.35.0830	2.0				1789	LinJ.30.0260	1.0	1739	LinJ.23.1470	3.0
			1658	LbrM.07.0840	1.0	1728	LbrM.20.2280	2.0				1789	LinJ.29.0970	1.0	1739	LinJ.34.3810	3.0
			1658	LbrM.03.0580	1.0	1728	LbrM.33.0870	2.0				1789	LinJ.29.0340	1.0	1739	LinJ.29.1920	3.0
			1658	LbrM.25.0210	1.0	1728	LbrM.20.2670	2.0				1789	LinJ.36.6030	1.0	1739	LinJ.32.2540	3.0
			1658	LbrM.16.0210	1.0	1728	LbrM.35.0770	2.0				1789	LinJ.28.1460	1.0	1739	LinJ.06.1240	3.0
			1658	LbrM.30.1190	1.0	1728	LbrM.34.3780	2.0				1789	LinJ.28.1030	1.0	1739	LinJ.31.0860	3.0
			1658	LbrM.18.0370	1.0	1728	LbrM.30.0160	2.0				1789	LinJ.28.0870	1.0	1739	LinJ.28.2860	3.0
						1728	LbrM.33.1220	2.0				1789	LinJ.28.0480	1.0	1739	LinJ.29.1790	3.0
						1728	LbrM.32.4150	2.0				1789	LinJ.28.0410	1.0	1739	LinJ.16.0950	3.0
						1728	LbrM.20.5060	2.0				1789	LinJ.28.0150	1.0	1739	LinJ.18.0290	3.0
						1728	LbrM.27.0630	2.0				1789	LinJ.27.1440	1.0	1739	LinJ.36.3000	3.0
						1728	LbrM.27.0610	2.0				1789	LinJ.27.0510	1.0	1739	LinJ.36.4640	3.0
						1728	LbrM.34.4690	2.0				1789	LinJ.27.0030	1.0	1739	LinJ.34.0330	3.0
						1728	LbrM.21.0690	2.0				1789	LinJ.36.3130	1.0	1739	LinJ.19.1660	3.0
						1728	LbrM.21.0500	2.0				1789	LinJ.26.2270	1.0	1739	LinJ.36.2780	3.0
						1728	LbrM.28.0460	2.0				1789	LinJ.27.2120	1.0	1739	LinJ.35.5320	3.0
						1728	LbrM.25.0300	2.0				1789	LinJ.26.1330	1.0	1739	LinJ.33.1510	3.0
						1728	LbrM.30.3320	2.0				1789	LinJ.26.1190	1.0	1739	LinJ.01.0430	3.0
						1728	LbrM.22.1390	2.0				1789	LinJ.26.0750	1.0	1739	LinJ.17.0930	3.0
						1728	LbrM.29.0380	2.0				1789	LinJ.26.0570	1.0	1739	LinJ.33.2790	3.0
						1728	LbrM.28.2300	2.0				1789	LinJ.26.0490	1.0	1739	LinJ.02.0600	3.0
						1728	LbrM.35.1660	2.0				1789	LinJ.25.2190	1.0	1739	LinJ.33.2930	3.0
						1728	LbrM.32.3500	2.0				1789	LinJ.33.2280	1.0	1739	LinJ.21.2080	3.0
						1728	LbrM.25.1880	2.0				1789	LinJ.32.0710	1.0	1739	LinJ.03.0370	3.0
						1728	LbrM.26.1230	2.0				1789	LinJ.30.0350	1.0	1739	LinJ.03.0910	3.0
						1728	LbrM.35.4690	2.0				1789	LinJ.29.2500	1.0	1739	LinJ.07.0510	3.0
						1728	LbrM.33.2880	2.0				1789	LinJ.29.2490	1.0	1739	LinJ.33.1060	3.0
						1728	LbrM.28.1640	2.0				1789	LinJ.36.4710	1.0	1739	LinJ.04.0380	3.0
						1728	LbrM.26.1920	2.0				1789	LinJ.30.2430	1.0	1739	LinJ.04.0840	3.0
						1728	LbrM.26.2180	2.0				1789	LinJ.25.1060	1.0	1739	LinJ.05.0330	3.0
						1728	LbrM.30.0020	2.0				1789	LinJ.29.1190	1.0	1842	LinJ.12.0671	2.0
						1728	LbrM.34.3920	2.0				1789	LinJ.25.0960	1.0	1842	LinJ.21.1410	2.0
						1728	LbrM.27.2180	2.0				1789	LinJ.36.5760	1.0	1842	LinJ.22.1300	2.0
						1728	LbrM.31.0530	2.0				1789	LinJ.33.3420	1.0	1842	LinJ.06.0130	2.0
						1728	LbrM.34.1580	2.0				1789	LinJ.36.1010	1.0	1842	LinJ.06.0340	2.0
						1728	LbrM.31.0350	2.0				1789	LinJ.28.0650	1.0	1842	LinJ.06.0480	2.0
						1728	LbrM.35.0170	2.0				1789	LinJ.27.2460	1.0	1842	LinJ.19.1270	2.0
						1728	LbrM.29.0330	2.0				1789	LinJ.24.0650	1.0	1842	LinJ.19.1280	2.0
						1728	LbrM.33.0390	2.0				1789	LinJ.23.1790	1.0	1842	LinJ.06.0960	2.0
						1728	LbrM.32.0790	2.0				1789	LinJ.23.1570	1.0	1842	LinJ.16.0270	2.0
						1728	LbrM.34.0970	2.0				1789	LinJ.31.0620	1.0	1842	LinJ.28.1450	2.0
						1728	LbrM.31.2100	2.0				1789	LinJ.23.1440	1.0	1842	LinJ.06.1120	2.0
						1728	LbrM.12.0480	2.0				1789	LinJ.23.1000	1.0	1842	LinJ.29.2600	2.0
						1728	LbrM.29.1240	2.0				1789	LinJ.23.0690	1.0	1842	LinJ.35.0100	2.0
						1728	LbrM.19.1230	2.0				1789	LinJ.30.0140	1.0	1842	LinJ.35.1540	2.0
						1728	LbrM.01.0190	2.0				1789	LinJ.23.0160	1.0	1842	LinJ.28.2870	2.0
						1728	LbrM.20.0660	2.0				1789	LinJ.23.0130	1.0	1842	LinJ.32.0960	2.0
						1728	LbrM.32.0300	2.0				1789	LinJ.28.0140	1.0	1842	LinJ.35.3260	2.0
						1728	LbrM.01.0170	2.0				1789	LinJ.22.1500	1.0	1842	LinJ.07.1230	2.0
						1728	LbrM.09.1530	2.0				1789	LinJ.35.2650	1.0	1842	LinJ.36.0730	2.0
						1728	LbrM.31.2840	2.0				1789	LinJ.23.1220	1.0	1842	LinJ.15.0720	2.0
						1728	LbrM.20.1670	2.0				1789	LinJ.22.0220	1.0	1842	LinJ.19.1460	2.0
						1728	LbrM.04.1220	2.0				1789	LinJ.24.1710	1.0	1842	LinJ.09.0060	2.0
						1728	LbrM.17.1370	2.0				1789	LinJ.21.2060	1.0	1842	LinJ.28.0690	2.0
						1728	LbrM.20.5520	2.0				1789	LinJ.21.1880	1.0	1842	LinJ.36.1800	2.0
						1728	LbrM.31.3590	2.0				1789	LinJ.21.1870	1.0	1842	LinJ.36.4770	2.0
						1728	LbrM.05.0070	2.0				1789	LinJ.27.0860	1.0	1842	LinJ.10.1460	2.0
						1728	LbrM.20.5530	2.0				1789	LinJ.21.0690	1.0	1842	LinJ.25.0420	2.0
						1728	LbrM.21.1490	2.0				1789	LinJ.21.0170	1.0	1842	LinJ.25.1640	2.0
						1871	LbrM.18.0370	1.0				1789	LinJ.21.0160	1.0	1842	LinJ.11.0910	2.0
						1871	LbrM.30.1190	1.0				1789	LinJ.25.2280	1.0	1842	LinJ.11.0970	2.0
						1871	LbrM.25.0210	1.0				1789	LinJ.21.0210	1.0	1842	LinJ.24.1180	2.0
						1871	LbrM.16.0210	1.0				1789	LinJ.33.1420	1.0	1842	LinJ.32.4040	2.0
						1871	LbrM.03.0580	1.0				1789	LinJ.32.2600	1.0	1842	LinJ.18.0160	2.0
						1871	LbrM.07.0840	1.0				1789	LinJ.20.0670	1.0	1842	LinJ.35.4590	2.0
						1871	LbrM.04.0110	1.0				1789	LinJ.20.0540	1.0	1842	LinJ.13.1390	2.0
						1871	LbrM.05.0060	1.0				1789	LinJ.20.0040	1.0	1842	LinJ.20.1220	2.0
						1871	LbrM.05.0180	1.0				1789	LinJ.19.1580	1.0	1842	LinJ.31.0480	2.0
						1871	LbrM.20.4780	1.0				1789	LinJ.19.1540	1.0	1842	LinJ.14.0420	2.0
						1871	LbrM.32.1460	1.0				1789	LinJ.19.0740	1.0	1842	LinJ.34.3690	2.0
						1871	LbrM.35.7150	1.0				1789	LinJ.36.5040	1.0	1842	LinJ.14.1410	2.0
						1871	LbrM.06.0080	1.0				1789	LinJ.19.0140	1.0	1842	LinJ.15.0530	2.0
						1871	LbrM.22.1330	1.0				1789	LinJ.31.2910	1.0	1842	LinJ.26.0050	2.0
						1871	LbrM.34.0140	1.0				1789	LinJ.18.0370	1.0	1842	LinJ.29.2550	2.0
						1871	LbrM.07.0200	1.0				1789	LinJ.18.0110	1.0	1842	LinJ.16.0490	2.0
						1871	LbrM.07.0450	1.0				1789	LinJ.17.1550	1.0	1842	LinJ.36.2550	2.0
						1871	LbrM.07.0460	1.0				1789	LinJ.17.1160	1.0	1842	LinJ.36.0220	2.0
						1871	LbrM.29.2510	1.0				1789	LinJ.17.1140	1.0	1842	LinJ.16.0790	2.0
						1871	LbrM.20.2150	1.0				1789	LinJ.16.1170	1.0	1842	LinJ.36.1770	2.0
						1871	LbrM.30.0410	1.0				1789	LinJ.16.0360	1.0	1842	LinJ.16.1760	2.0
						1871	LbrM.08.1020	1.0				1789	LinJ.32.0490	1.0	1842	LinJ.22.1160	2.0
						1871	LbrM.09.0220	1.0				1789	LinJ.15.0950	1.0	1842	LinJ.31.3300	2.0
						1871	LbrM.25.2380	1.0				1789	LinJ.15.0180	1.0	1842	LinJ.17.0640	2.0
						1871	LbrM.14.0040	1.0				1789	LinJ.14.1280	1.0	1842	LinJ.17.1150	2.0
						1871	LbrM.31.1680	1.0				1789	LinJ.14.0580	1.0	1842	LinJ.28.0540	2.0
						1871	LbrM.10.0750	1.0				1789	LinJ.14.0240	1.0	1842	LinJ.30.2080	2.0
						1871	LbrM.21.0890	1.0				1789	LinJ.29.2770	1.0	1842	LinJ.36.0940	2.0
						1871	LbrM.28.2360	1.0				1789	LinJ.27.1650	1.0	1842	LinJ.27.2440	2.0
						1871	LbrM.13.0120	1.0				1789	LinJ.22.0930	1.0	1842	LinJ.25.2300	2.0
						1871	LbrM.27.1870	1.0				1789	LinJ.13.1370	1.0	1842	LinJ.30.0550	2.0
						1871	LbrM.22.1010	1.0				1789	LinJ.13.1280	1.0	1842	LinJ.18.1530	2.0
						1871	LbrM.24.1120	1.0				1789	LinJ.13.0610	1.0	1842	LinJ.19.0120	2.0
						1871	LbrM.21.1830	1.0				1789	LinJ.33.0240	1.0	1842	LinJ.19.0170	2.0
						1871	LbrM.13.0540	1.0				1789	LinJ.24.1130	1.0	1842	LinJ.19.1630	2.0
						1871	LbrM.13.1150	1.0				1789	LinJ.21.1690	1.0	1842	LinJ.29.1400	2.0
						1871	LbrM.14.0890	1.0				1789	LinJ.16.0390	1.0	1842	LinJ.31.2960	2.0
						1871	LbrM.13.1490	1.0				1789	LinJ.13.0130	1.0	1842	LinJ.20.0890	2.0
						1871	LbrM.14.0240	1.0				1789	LinJ.32.0870	1.0	1842	LinJ.21.0500	2.0
						1871	LbrM.14.0550	1.0				1789	LinJ.28.2310	1.0	1842	LinJ.28.0310	2.0
						1871	LbrM.35.0390	1.0				1789	LinJ.20.1190	1.0	1842	LinJ.24.0420	2.0
						1871	LbrM.19.1050	1.0				1789	LinJ.12.0140	1.0	1842	LinJ.21.2180	2.0
						1871	LbrM.14.1370	1.0				1789	LinJ.11.1180	1.0	1842	LinJ.34.2560	2.0
						1871	LbrM.15.0700	1.0				1789	LinJ.34.2880	1.0	1842	LinJ.36.0710	2.0
						1871	LbrM.15.0930	1.0				1789	LinJ.11.0840	1.0	1842	LinJ.33.2990	2.0
						1871	LbrM.32.0620	1.0				1789	LinJ.11.0050	1.0	1842	LinJ.22.0670	2.0
						1871	LbrM.16.0360	1.0				1789	LinJ.21.0880	1.0	1842	LinJ.22.1340	2.0
						1871	LbrM.16.1160	1.0				1789	LinJ.10.0660	1.0	1842	LinJ.29.0450	2.0
						1871	LbrM.18.0180	1.0				1789	LinJ.31.1490	1.0	1842	LinJ.30.3330	2.0
						1871	LbrM.27.0040	1.0				1789	LinJ.10.0070	1.0	1842	LinJ.23.0680	2.0
						1871	LbrM.17.1150	1.0				1789	LinJ.14.0040	1.0	1842	LinJ.24.0830	2.0
						1871	LbrM.34.4660	1.0				1789	LinJ.09.1560	1.0	1842	LinJ.24.1860	2.0
						1871	LbrM.17.1170	1.0				1789	LinJ.27.0980	1.0	1842	LinJ.28.2250	2.0
						1871	LbrM.35.1000	1.0				1789	LinJ.09.1180	1.0	1842	LinJ.36.1580	2.0
						1871	LbrM.18.0130	1.0				1789	LinJ.25.1690	1.0	1842	LinJ.32.3410	2.0
						1871	LbrM.31.3170	1.0				1789	LinJ.09.0430	1.0	1842	LinJ.25.2400	2.0
						1871	LbrM.19.0440	1.0				1789	LinJ.08.1000	1.0	1842	LinJ.25.2500	2.0
						1871	LbrM.19.0460	1.0				1789	LinJ.30.0370	1.0	1842	LinJ.33.2970	2.0
						1871	LbrM.19.0270	1.0				1789	LinJ.08.0950	1.0	1842	LinJ.30.0150	2.0
						1871	LbrM.19.1770	1.0				1789	LinJ.08.0660	1.0	1842	LinJ.26.1510	2.0
						1871	LbrM.35.5060	1.0				1789	LinJ.34.2420	1.0	1842	LinJ.33.2740	2.0
						1871	LbrM.28.1230	1.0				1789	LinJ.35.0850	1.0	1842	LinJ.35.5060	2.0
						1871	LbrM.19.1810	1.0				1789	LinJ.07.0360	1.0	1842	LinJ.26.2000	2.0
						1871	LbrM.20.0300	1.0				1789	LinJ.36.0090	1.0	1842	LinJ.30.0010	2.0
						1871	LbrM.34.1680	1.0				1789	LinJ.07.0290	1.0	1842	LinJ.36.6020	2.0
						1871	LbrM.20.2890	1.0				1789	LinJ.07.0040	1.0	1842	LinJ.27.1920	2.0
						1871	LbrM.20.1910	1.0				1789	LinJ.06.0090	1.0	1842	LinJ.35.3980	2.0
						1871	LbrM.22.1590	1.0				1789	LinJ.06.0080	1.0	1842	LinJ.33.0280	2.0
						1871	LbrM.20.2770	1.0				1789	LinJ.36.7110	1.0	1842	LinJ.31.0250	2.0
						1871	LbrM.29.0960	1.0				1789	LinJ.32.1360	1.0	1842	LinJ.28.1530	2.0
						1871	LbrM.30.2360	1.0				1789	LinJ.05.0660	1.0	1842	LinJ.28.1550	2.0
						1871	LbrM.31.3220	1.0				1789	LinJ.20.0610	1.0	1842	LinJ.29.0400	2.0
						1871	LbrM.20.3200	1.0				1789	LinJ.05.0470	1.0	1842	LinJ.35.3840	2.0
						1871	LbrM.20.4120	1.0				1789	LinJ.24.0240	1.0	1842	LinJ.29.0090	2.0
						1871	LbrM.23.1430	1.0				1789	LinJ.04.0470	1.0	1842	LinJ.33.1080	2.0
						1871	LbrM.35.1070	1.0				1789	LinJ.04.0070	1.0	1842	LinJ.33.0410	2.0
						1871	LbrM.21.0210	1.0				1789	LinJ.32.3870	1.0	1842	LinJ.35.1670	2.0
						1871	LbrM.27.2710	1.0				1789	LinJ.04.0020	1.0	1842	LinJ.32.4060	2.0
						1871	LbrM.28.0630	1.0				1789	LinJ.10.1030	1.0	1842	LinJ.32.0740	2.0
						1871	LbrM.21.0160	1.0				1789	LinJ.07.0870	1.0	1842	LinJ.34.1190	2.0
						1871	LbrM.27.1080	1.0				1789	LinJ.03.0660	1.0	1842	LinJ.36.4980	2.0
						1871	LbrM.21.1760	1.0				1789	LinJ.03.0480	1.0	1842	LinJ.35.5330	2.0
						1871	LbrM.24.1700	1.0				1789	LinJ.25.0210	1.0	1842	LinJ.36.6950	2.0
						1871	LbrM.21.2000	1.0				1789	LinJ.16.0210	1.0	1842	LinJ.19.0910	2.0
						1871	LbrM.34.2530	1.0				1789	LinJ.04.1230	1.0	1842	LinJ.23.1980	2.0
						1871	LbrM.22.1560	1.0				1789	LinJ.30.1130	1.0	1842	LinJ.33.1850	2.0
						1871	LbrM.30.0150	1.0				1789	LinJ.32.1960	1.0	1842	LinJ.08.0320	2.0
						1871	LbrM.23.0130	1.0				1789	LinJ.18.0350	1.0	1842	LinJ.06.1090	2.0
						1871	LbrM.23.0160	1.0				1789	LinJ.04.1010	1.0	1842	LinJ.24.2120	2.0
						1871	LbrM.23.1300	1.0							1842	LinJ.35.2930	2.0
						1871	LbrM.31.0760	1.0							1842	LinJ.16.0680	2.0
						1871	LbrM.23.0680	1.0							1842	LinJ.01.0520	2.0
						1871	LbrM.23.0920	1.0							1842	LinJ.21.1530	2.0
						1871	LbrM.24.0830	1.0							1842	LinJ.02.0290	2.0
						1871	LbrM.23.1640	1.0							1842	LinJ.25.2310	2.0
						1871	LbrM.33.3550	1.0							1842	LinJ.15.1020	2.0
						1871	LbrM.35.5790	1.0							1842	LinJ.30.1110	2.0
						1871	LbrM.25.0910	1.0							1842	LinJ.03.0010	2.0
						1871	LbrM.25.0810	1.0							1842	LinJ.24.0500	2.0
						1871	LbrM.35.4730	1.0							1842	LinJ.31.1630	2.0
						1871	LbrM.25.1670	1.0							1842	LinJ.28.1080	2.0
						1871	LbrM.33.2440	1.0							1842	LinJ.20.0500	2.0
						1871	LbrM.30.0390	1.0							1842	LinJ.34.3250	2.0
						1871	LbrM.32.0760	1.0							1842	LinJ.03.0730	2.0
						1871	LbrM.29.2350	1.0							1842	LinJ.19.1440	2.0
						1871	LbrM.26.0610	1.0							1842	LinJ.30.3160	2.0
						1871	LbrM.26.0520	1.0							1842	LinJ.04.1120	2.0
						1871	LbrM.26.1370	1.0							1842	LinJ.31.3030	2.0
						1871	LbrM.27.2380	1.0							1842	LinJ.31.2090	2.0
						1871	LbrM.34.5310	1.0							1842	LinJ.05.0060	2.0
						1871	LbrM.35.3200	1.0							1842	LinJ.05.0180	2.0
						1871	LbrM.26.2660	1.0							1842	LinJ.35.4790	2.0
						1871	LbrM.33.3330	1.0							1983	LinJ.20.0610	1.0
						1871	LbrM.28.0150	1.0							1983	LinJ.05.0660	1.0
						1871	LbrM.34.0080	1.0							1983	LinJ.32.1360	1.0
						1871	LbrM.33.3110	1.0							1983	LinJ.36.7110	1.0
						1871	LbrM.28.0350	1.0							1983	LinJ.06.0080	1.0
						1871	LbrM.28.1490	1.0							1983	LinJ.06.0090	1.0
						1871	LbrM.28.1010	1.0							1983	LinJ.07.0040	1.0
						1871	LbrM.35.6060	1.0							1983	LinJ.07.0290	1.0
						1871	LbrM.34.4940	1.0							1983	LinJ.07.0360	1.0
						1871	LbrM.34.2970	1.0							1983	LinJ.35.0850	1.0
						1871	LbrM.28.3250	1.0							1983	LinJ.34.2420	1.0
						1871	LbrM.30.0270	1.0							1983	LinJ.08.0660	1.0
						1871	LbrM.34.4180	1.0							1983	LinJ.30.0370	1.0
						1871	LbrM.29.0270	1.0							1983	LinJ.08.1000	1.0
						1871	LbrM.35.3690	1.0							1983	LinJ.09.0430	1.0
						1871	LbrM.30.3160	1.0							1983	LinJ.25.1690	1.0
[truncated: 142 more rows]
