# Supplementary material for: Building protein-protein interaction networks for Leishmania species through protein structural information
Source: BMC Bioinformatics. 2018 Mar 6;19:85. doi: 10.1186/s12859-018-2105-6 (PMC5840830; doi:10.1186/s12859-018-2105-6)
Supplement: Supplementary file 4 — Value of the Bottleneck topological index of all proteins present in the networks used in this study. (XLSX 207 kb) [file 12859_2018_2105_MOESM4_ESM.xlsx]

## Sheet: Página1
Bottleneck - NPTSI - L. braziliensis			Bottleneck - NPTIM - L. braziliensis			Bottleneck - MN - L. braziliensis			Bottleneck - NPTSI - L. infantum			Bottleneck - NPTIM - L. infantum			Bottleneck - MN - L. infantum
Rank	Name	Score	Rank	Name	Score	1	LbrM.20.0710	43.0	Rank	Name	Score	Rank	Name	Score	Rank	Name	Score
1	LbrM.20.0710	134.0	1	LbrM.09.1130	102.0	2	LbrM.35.6730	32.0	1	LinJ.19.1480	140.0	1	LinJ.09.1130	116.0	1	LinJ.36.5870	37.0
2	LbrM.20.0040	49.0	2	LbrM.13.0260	58.0	3	LbrM.35.5900	31.0	2	LinJ.35.1230	90.0	2	LinJ.05.0510	88.0	2	LinJ.36.6680	34.0
3	LbrM.13.0890	45.0	3	LbrM.07.1200	51.0	4	LbrM.34.4980	25.0	3	LinJ.04.0330	64.0	3	LinJ.13.0280	54.0	3	LinJ.35.5360	28.0
4	LbrM.27.1920	35.0	4	LbrM.05.0520	47.0	5	LbrM.35.3670	22.0	4	LinJ.34.2160	56.0	4	LinJ.14.1240	41.0	4	LinJ.36.1700	24.0
5	LbrM.06.0120	30.0	5	LbrM.20.0580	40.0	6	LbrM.35.1780	20.0	5	LinJ.24.0740	42.0	5	LinJ.04.0440	34.0	5	LinJ.36.3140	20.0
6	LbrM.04.0500	29.0	5	LbrM.20.0160	40.0	7	LbrM.35.5180	18.0	5	LinJ.30.1180	42.0	5	LinJ.17.0200	34.0	6	LinJ.36.4100	18.0
7	LbrM.16.0260	27.0	7	LbrM.20.1010	29.0	8	LbrM.35.7320	16.0	7	LinJ.03.0190	40.0	7	LinJ.15.1500	33.0	7	LinJ.36.7280	17.0
8	LbrM.15.1080	25.0	8	LbrM.10.0880	24.0	9	LbrM.35.5610	15.0	8	LinJ.13.0990	39.0	8	LinJ.22.0013	32.0	8	LinJ.36.5590	16.0
9	LbrM.24.1480	24.0	8	LbrM.04.0500	24.0	9	LbrM.35.4150	15.0	9	LinJ.35.4950	38.0	9	LinJ.27.2260	27.0	8	LinJ.36.5160	16.0
10	LbrM.05.0980	21.0	8	LbrM.25.2330	24.0	11	LbrM.35.3210	14.0	10	LinJ.32.0520	26.0	10	LinJ.25.1740	26.0	10	LinJ.36.3190	15.0
11	LbrM.20.5850	19.0	11	LbrM.09.0920	21.0	11	LbrM.35.3290	14.0	11	LinJ.04.0680	24.0	11	LinJ.09.0890	24.0	11	LinJ.16.1450	14.0
12	LbrM.20.5920	16.0	12	LbrM.14.1330	20.0	13	LbrM.13.0260	13.0	12	LinJ.29.0060	23.0	12	LinJ.26.0260	23.0	12	LinJ.21.0740	13.0
13	LbrM.33.2820	15.0	13	LbrM.22.0110	19.0	14	LbrM.34.3860	12.0	12	LinJ.09.0970	23.0	13	LinJ.30.0560	22.0	12	LinJ.35.3920	13.0
13	LbrM.35.6720	15.0	13	LbrM.26.0300	19.0	14	LbrM.35.2900	12.0	14	LinJ.05.0960	20.0	14	LinJ.09.0070	21.0	12	LinJ.13.0280	13.0
13	LbrM.20.0160	15.0	15	LbrM.17.0090	18.0	16	LbrM.35.1010	11.0	14	LinJ.07.0570	20.0	14	LinJ.22.1390	21.0	15	LinJ.17.1510	12.0
16	LbrM.15.0970	14.0	16	LbrM.09.0070	17.0	16	LbrM.35.4900	11.0	14	LinJ.24.2110	20.0	16	LinJ.11.0100	19.0	15	LinJ.36.4880	12.0
16	LbrM.23.0400	14.0	17	LbrM.30.0620	16.0	16	LbrM.35.5340	11.0	17	LinJ.26.2740	19.0	16	LinJ.12.0490	19.0	15	LinJ.36.5320	12.0
18	LbrM.18.0540	13.0	17	LbrM.06.0850	16.0	16	LbrM.33.0400	11.0	18	LinJ.32.3820	16.0	18	LinJ.10.0830	18.0	15	LinJ.36.0600	12.0
18	LbrM.07.1200	13.0	17	LbrM.27.2520	16.0	16	LbrM.28.2170	11.0	18	LinJ.35.0320	16.0	18	LinJ.03.0960	18.0	19	LinJ.36.5050	11.0
20	LbrM.31.2060	11.0	20	LbrM.15.1440	15.0	16	LbrM.15.0970	11.0	18	LinJ.17.1510	16.0	20	LinJ.06.0910	17.0	19	LinJ.32.1920	11.0
21	LbrM.29.2140	10.0	20	LbrM.21.2070	15.0	22	LbrM.35.0680	10.0	21	LinJ.31.0580	15.0	21	LinJ.17.1510	16.0	19	LinJ.34.0590	11.0
21	LbrM.17.1570	10.0	22	LbrM.05.0940	13.0	22	LbrM.33.1290	10.0	22	LinJ.36.3570	14.0	22	LinJ.10.0750	15.0	19	LinJ.36.3220	11.0
23	LbrM.27.1720	9.0	22	LbrM.01.0500	13.0	22	LbrM.35.5370	10.0	22	LinJ.35.5300	14.0	22	LinJ.26.1360	15.0	19	LinJ.36.5350	11.0
23	LbrM.21.0730	9.0	22	LbrM.22.1440	13.0	22	LbrM.29.0160	10.0	22	LinJ.35.4170	14.0	22	LinJ.21.2130	15.0	19	LinJ.36.2850	11.0
25	LbrM.25.1710	8.0	25	LbrM.10.0830	12.0	26	LbrM.30.3420	9.0	25	LinJ.11.1200	13.0	22	LinJ.27.0620	15.0	19	LinJ.05.0960	11.0
25	LbrM.34.1140	8.0	25	LbrM.08.0880	12.0	26	LbrM.12.0270	9.0	26	LinJ.16.1450	11.0	26	LinJ.05.0960	13.0	26	LinJ.33.1150	10.0
25	LbrM.08.0060	8.0	25	LbrM.03.0890	12.0	26	LbrM.10.0880	9.0	27	LinJ.18.0560	10.0	26	LinJ.20.0720	13.0	26	LinJ.12.0230	10.0
28	LbrM.15.1100	7.0	25	LbrM.20.3020	12.0	26	LbrM.25.1330	9.0	27	LinJ.34.4270	10.0	26	LinJ.01.0470	13.0	26	LinJ.10.0830	10.0
28	LbrM.04.0880	7.0	25	LbrM.19.0670	12.0	26	LbrM.35.5070	9.0	29	LinJ.17.1550	9.0	26	LinJ.22.1060	13.0	26	LinJ.26.2740	10.0
28	LbrM.16.1460	7.0	25	LbrM.12.0490	12.0	26	LbrM.35.7120	9.0	29	LinJ.28.2100	9.0	26	LinJ.11.0710	13.0	26	LinJ.03.0030	10.0
28	LbrM.27.2230	7.0	25	LbrM.27.0850	12.0	32	LbrM.29.2140	8.0	31	LinJ.27.0580	8.0	26	LinJ.04.1170	13.0	31	LinJ.09.0490	9.0
32	LbrM.18.0700	6.0	32	LbrM.20.4990	11.0	32	LbrM.33.0340	8.0	32	LinJ.21.0300	6.0	32	LinJ.03.0030	11.0	31	LinJ.22.1210	9.0
32	LbrM.33.2030	6.0	32	LbrM.35.1780	11.0	32	LbrM.33.1970	8.0	32	LinJ.15.0990	6.0	32	LinJ.20.1640	11.0	31	LinJ.36.7080	9.0
32	LbrM.24.2110	6.0	32	LbrM.03.0050	11.0	32	LbrM.35.0400	8.0	32	LinJ.13.0330	6.0	32	LinJ.33.1150	11.0	31	LinJ.21.2240	9.0
32	LbrM.32.2960	6.0	32	LbrM.10.0210	11.0	32	LbrM.35.3430	8.0	32	LinJ.18.0630	6.0	32	LinJ.15.1080	11.0	31	LinJ.36.3570	9.0
32	LbrM.13.0200	6.0	32	LbrM.20.0500	11.0	32	LbrM.34.0010	8.0	32	LinJ.35.3590	6.0	36	LinJ.36.1700	10.0	31	LinJ.30.3430	9.0
32	LbrM.30.1240	6.0	32	LbrM.17.0880	11.0	32	LbrM.35.1270	8.0	32	LinJ.28.2220	6.0	36	LinJ.12.0230	10.0	31	LinJ.36.3100	9.0
32	LbrM.29.2470	6.0	32	LbrM.15.1060	11.0	32	LbrM.34.3990	8.0	32	LinJ.29.0670	6.0	36	LinJ.29.2270	10.0	31	LinJ.26.1360	9.0
32	LbrM.20.2040	6.0	32	LbrM.07.0660	11.0	32	LbrM.18.0170	8.0	32	LinJ.09.1160	6.0	36	LinJ.24.1700	10.0	31	LinJ.20.0720	9.0
32	LbrM.01.0300	6.0	40	LbrM.20.4890	10.0	32	LbrM.20.5370	8.0	32	LinJ.36.5350	6.0	36	LinJ.16.0590	10.0	31	LinJ.35.1310	9.0
41	LbrM.08.0330	5.0	40	LbrM.20.5830	10.0	32	LbrM.35.3640	8.0	41	LinJ.30.0940	5.0	36	LinJ.01.0050	10.0	31	LinJ.18.0480	9.0
41	LbrM.05.0560	5.0	40	LbrM.22.1120	10.0	43	LbrM.25.2330	7.0	41	LinJ.34.2710	5.0	42	LinJ.30.2970	9.0	31	LinJ.34.0030	9.0
41	LbrM.32.2010	5.0	40	LbrM.32.1350	10.0	43	LbrM.34.3250	7.0	41	LinJ.04.1220	5.0	42	LinJ.09.0490	9.0	43	LinJ.24.0860	8.0
41	LbrM.20.3970	5.0	40	LbrM.29.0130	10.0	43	LbrM.35.4230	7.0	41	LinJ.16.0930	5.0	42	LinJ.02.0360	9.0	43	LinJ.30.2970	8.0
41	LbrM.17.1530	5.0	45	LbrM.21.2010	9.0	43	LbrM.33.1960	7.0	41	LinJ.34.0070	5.0	42	LinJ.05.1200	9.0	43	LinJ.36.0620	8.0
41	LbrM.16.1590	5.0	45	LbrM.12.0270	9.0	43	LbrM.35.2180	7.0	41	LinJ.33.1690	5.0	42	LinJ.20.0630	9.0	43	LinJ.36.5630	8.0
41	LbrM.07.0900	5.0	45	LbrM.11.0490	9.0	43	LbrM.20.5850	7.0	47	LinJ.35.2720	4.0	42	LinJ.30.0210	9.0	43	LinJ.34.3280	8.0
41	LbrM.35.4000	5.0	45	LbrM.30.0220	9.0	43	LbrM.06.1050	7.0	47	LinJ.27.1970	4.0	42	LinJ.23.0580	9.0	43	LinJ.36.0950	8.0
41	LbrM.12.0810	5.0	45	LbrM.13.1540	9.0	43	LbrM.30.2040	7.0	47	LinJ.10.0900	4.0	42	LinJ.23.0410	9.0	43	LinJ.35.1890	8.0
41	LbrM.09.0970	5.0	45	LbrM.04.1170	9.0	43	LbrM.30.3350	7.0	47	LinJ.22.0770	4.0	42	LinJ.19.0350	9.0	43	LinJ.36.4030	8.0
41	LbrM.11.0040	5.0	51	LbrM.09.0450	8.0	43	LbrM.17.0340	7.0	47	LinJ.35.0770	4.0	42	LinJ.18.0690	9.0	43	LinJ.36.3360	8.0
52	LbrM.30.2680	4.0	51	LbrM.12.0810	8.0	43	LbrM.34.2040	7.0	47	LinJ.17.1540	4.0	42	LinJ.07.0660	9.0	43	LinJ.35.4000	8.0
52	LbrM.31.0550	4.0	51	LbrM.01.0740	8.0	43	LbrM.35.1490	7.0	47	LinJ.36.1840	4.0	42	LinJ.03.0590	9.0	43	LinJ.06.1110	8.0
52	LbrM.28.0840	4.0	51	LbrM.20.5560	8.0	43	LbrM.32.2010	7.0	47	LinJ.18.0480	4.0	54	LinJ.20.0820	8.0	43	LinJ.36.2870	8.0
52	LbrM.33.1830	4.0	51	LbrM.24.0740	8.0	43	LbrM.35.2250	7.0	47	LinJ.04.1140	4.0	54	LinJ.08.1020	8.0	43	LinJ.18.0560	8.0
52	LbrM.30.0960	4.0	51	LbrM.05.0350	8.0	43	LbrM.17.1570	7.0	47	LinJ.16.0560	4.0	54	LinJ.01.0800	8.0	43	LinJ.36.1410	8.0
52	LbrM.28.2170	4.0	51	LbrM.33.1290	8.0	43	LbrM.30.2680	7.0	47	LinJ.28.2280	4.0	54	LinJ.11.1200	8.0	57	LinJ.31.2400	7.0
52	LbrM.17.0610	4.0	51	LbrM.18.0760	8.0	59	LbrM.24.2110	6.0	58	LinJ.21.0310	3.0	54	LinJ.27.1610	8.0	57	LinJ.31.2360	7.0
52	LbrM.26.0830	4.0	51	LbrM.08.0590	8.0	59	LbrM.32.3600	6.0	58	LinJ.34.3670	3.0	54	LinJ.24.2150	8.0	57	LinJ.25.0200	7.0
52	LbrM.23.1080	4.0	51	LbrM.03.0510	8.0	59	LbrM.33.2820	6.0	58	LinJ.23.0570	3.0	54	LinJ.21.0770	8.0	57	LinJ.34.3670	7.0
52	LbrM.20.0470	4.0	61	LbrM.16.0300	7.0	59	LbrM.34.2630	6.0	58	LinJ.29.0070	3.0	54	LinJ.18.1360	8.0	57	LinJ.25.1740	7.0
52	LbrM.19.0190	4.0	61	LbrM.30.3350	7.0	59	LbrM.34.1330	6.0	58	LinJ.20.0080	3.0	54	LinJ.13.1420	8.0	57	LinJ.35.3390	7.0
52	LbrM.26.1260	4.0	61	LbrM.07.0060	7.0	59	LbrM.35.2870	6.0	58	LinJ.34.0950	3.0	54	LinJ.08.0560	8.0	57	LinJ.36.4180	7.0
52	LbrM.35.6110	4.0	61	LbrM.23.0120	7.0	59	LbrM.32.0130	6.0	58	LinJ.24.2220	3.0	54	LinJ.29.2310	8.0	57	LinJ.34.2710	7.0
52	LbrM.28.2560	4.0	61	LbrM.06.1050	7.0	59	LbrM.30.1240	6.0	58	LinJ.33.1660	3.0	65	LinJ.30.3360	7.0	57	LinJ.32.0080	7.0
52	LbrM.25.1570	4.0	61	LbrM.07.0290	7.0	59	LbrM.32.1200	6.0	58	LinJ.04.0960	3.0	65	LinJ.27.2230	7.0	57	LinJ.36.1200	7.0
52	LbrM.28.1520	4.0	61	LbrM.11.0040	7.0	59	LbrM.35.3220	6.0	58	LinJ.03.0040	3.0	65	LinJ.06.1110	7.0	57	LinJ.06.0890	7.0
68	LbrM.18.1190	3.0	61	LbrM.06.0030	7.0	59	LbrM.35.5670	6.0	58	LinJ.28.0110	3.0	65	LinJ.06.0030	7.0	57	LinJ.22.0770	7.0
68	LbrM.14.1600	3.0	61	LbrM.11.0950	7.0	59	LbrM.26.1400	6.0	58	LinJ.03.0030	3.0	65	LinJ.20.1390	7.0	57	LinJ.36.3250	7.0
68	LbrM.06.0940	3.0	61	LbrM.30.3680	7.0	59	LbrM.34.3940	6.0	58	LinJ.33.0530	3.0	65	LinJ.24.0870	7.0	57	LinJ.30.3360	7.0
68	LbrM.14.1240	3.0	61	LbrM.27.1850	7.0	59	LbrM.34.1340	6.0	58	LinJ.23.0820	3.0	65	LinJ.06.0760	7.0	57	LinJ.22.1280	7.0
68	LbrM.01.0740	3.0	61	LbrM.05.0800	7.0	59	LbrM.34.1300	6.0	58	LinJ.27.2570	3.0	65	LinJ.07.1320	7.0	57	LinJ.32.3520	7.0
68	LbrM.05.0310	3.0	61	LbrM.18.1410	7.0	59	LbrM.35.6590	6.0	58	LinJ.18.0450	3.0	65	LinJ.22.0540	7.0	73	LinJ.35.2400	6.0
68	LbrM.08.0360	3.0	61	LbrM.29.2140	7.0	59	LbrM.34.2990	6.0	58	LinJ.10.1260	3.0	65	LinJ.10.0210	7.0	73	LinJ.13.1460	6.0
68	LbrM.28.0510	3.0	61	LbrM.23.0580	7.0	59	LbrM.33.2590	6.0	58	LinJ.36.0340	3.0	65	LinJ.05.0830	7.0	73	LinJ.33.0860	6.0
68	LbrM.32.0300	3.0	61	LbrM.17.0330	7.0	59	LbrM.30.0180	6.0	58	LinJ.32.2540	3.0	65	LinJ.24.0740	7.0	73	LinJ.21.0440	6.0
68	LbrM.23.0540	3.0	61	LbrM.16.0600	7.0	59	LbrM.19.0470	6.0	77	LinJ.30.1270	2.0	65	LinJ.07.1210	7.0	73	LinJ.29.2490	6.0
68	LbrM.20.0110	3.0	61	LbrM.15.0090	7.0	59	LbrM.35.0660	6.0	77	LinJ.22.1110	2.0	65	LinJ.15.0090	7.0	73	LinJ.09.1160	6.0
68	LbrM.33.3050	3.0	61	LbrM.01.0080	7.0	59	LbrM.35.7100	6.0	77	LinJ.08.1280	2.0	79	LinJ.25.0200	6.0	73	LinJ.32.3510	6.0
68	LbrM.13.1440	3.0	61	LbrM.18.0830	7.0	59	LbrM.20.3170	6.0	77	LinJ.23.0380	2.0	79	LinJ.21.0440	6.0	73	LinJ.34.1110	6.0
68	LbrM.32.0530	3.0	81	LbrM.25.0200	6.0	59	LbrM.25.0200	6.0	77	LinJ.27.0620	2.0	79	LinJ.24.0860	6.0	73	LinJ.35.1420	6.0
68	LbrM.03.0060	3.0	81	LbrM.20.5370	6.0	59	LbrM.35.6270	6.0	77	LinJ.32.1110	2.0	79	LinJ.28.1540	6.0	73	LinJ.35.2780	6.0
68	LbrM.30.3590	3.0	81	LbrM.15.1190	6.0	84	LbrM.32.0600	5.0	77	LinJ.09.0980	2.0	79	LinJ.03.0890	6.0	73	LinJ.35.0320	6.0
68	LbrM.12.0480	3.0	81	LbrM.20.3260	6.0	84	LbrM.28.2620	5.0	77	LinJ.36.0600	2.0	79	LinJ.21.2070	6.0	73	LinJ.30.1180	6.0
68	LbrM.05.0430	3.0	81	LbrM.11.1030	6.0	84	LbrM.33.1600	5.0	77	LinJ.06.0370	2.0	79	LinJ.04.1250	6.0	73	LinJ.21.0770	6.0
86	LbrM.10.1280	2.0	81	LbrM.06.0720	6.0	84	LbrM.35.5650	5.0	77	LinJ.33.1560	2.0	79	LinJ.11.0350	6.0	73	LinJ.36.3150	6.0
86	LbrM.08.0340	2.0	81	LbrM.26.1400	6.0	84	LbrM.09.0070	5.0	77	LinJ.10.0940	2.0	79	LinJ.07.0210	6.0	73	LinJ.30.2100	6.0
86	LbrM.35.0510	2.0	81	LbrM.19.0280	6.0	84	LbrM.32.0960	5.0	77	LinJ.09.0720	2.0	79	LinJ.01.0670	6.0	73	LinJ.34.4270	6.0
86	LbrM.18.0290	2.0	81	LbrM.05.1200	6.0	84	LbrM.34.2090	5.0	77	LinJ.24.2150	2.0	79	LinJ.29.0120	6.0	73	LinJ.25.2220	6.0
86	LbrM.06.0720	2.0	81	LbrM.21.0770	6.0	84	LbrM.35.4070	5.0	77	LinJ.36.5410	2.0	79	LinJ.07.1300	6.0	73	LinJ.35.0370	6.0
86	LbrM.11.1060	2.0	81	LbrM.20.4800	6.0	84	LbrM.05.1200	5.0	77	LinJ.31.1640	2.0	79	LinJ.05.1040	6.0	73	LinJ.13.0990	6.0
86	LbrM.28.2270	2.0	81	LbrM.19.0220	6.0	84	LbrM.30.2420	5.0	77	LinJ.29.2610	2.0	79	LinJ.11.0040	6.0	73	LinJ.36.1420	6.0
86	LbrM.35.3290	2.0	81	LbrM.15.0990	6.0	84	LbrM.31.0100	5.0	77	LinJ.25.0990	2.0	79	LinJ.15.1010	6.0	73	LinJ.23.0120	6.0
86	LbrM.07.0360	2.0	81	LbrM.15.0260	6.0	84	LbrM.35.3170	5.0	77	LinJ.03.0520	2.0	79	LinJ.04.0570	6.0	73	LinJ.31.0580	6.0
86	LbrM.28.1700	2.0	95	LbrM.21.0440	5.0	84	LbrM.35.6720	5.0	77	LinJ.17.0700	2.0	79	LinJ.36.0950	6.0	73	LinJ.35.5450	6.0
86	LbrM.31.2520	2.0	95	LbrM.20.1920	5.0	84	LbrM.30.1840	5.0	77	LinJ.36.3860	2.0	79	LinJ.33.0370	6.0	73	LinJ.35.1720	6.0
86	LbrM.20.0540	2.0	95	LbrM.13.0200	5.0	84	LbrM.35.6760	5.0	77	LinJ.32.1920	2.0	79	LinJ.05.0980	6.0	73	LinJ.35.4060	6.0
86	LbrM.20.1890	2.0	95	LbrM.08.0810	5.0	84	LbrM.06.0120	5.0	77	LinJ.05.0030	2.0	79	LinJ.05.0320	6.0	73	LinJ.07.0350	6.0
86	LbrM.03.0510	2.0	95	LbrM.07.0190	5.0	84	LbrM.13.0760	5.0	77	LinJ.15.1140	2.0	79	LinJ.17.0400	6.0	99	LinJ.29.2610	5.0
86	LbrM.18.0570	2.0	95	LbrM.11.0850	5.0	84	LbrM.06.0720	5.0	77	LinJ.06.1330	2.0	100	LinJ.30.1770	5.0	99	LinJ.28.1540	5.0
86	LbrM.27.1010	2.0	95	LbrM.20.2660	5.0	84	LbrM.03.0050	5.0	77	LinJ.34.0900	2.0	100	LinJ.34.2190	5.0	99	LinJ.28.1350	5.0
86	LbrM.30.0180	2.0	95	LbrM.04.1250	5.0	84	LbrM.32.2880	5.0	77	LinJ.02.0710	2.0	100	LinJ.17.0330	5.0	99	LinJ.24.2340	5.0
86	LbrM.31.2600	2.0	95	LbrM.34.3940	5.0	84	LbrM.07.0060	5.0	77	LinJ.34.0080	2.0	100	LinJ.11.1100	5.0	99	LinJ.26.2380	5.0
86	LbrM.15.1060	2.0	95	LbrM.18.0110	5.0	84	LbrM.31.2950	5.0	77	LinJ.33.1510	2.0	100	LinJ.27.1350	5.0	99	LinJ.17.0330	5.0
86	LbrM.30.2790	2.0	95	LbrM.01.0690	5.0	84	LbrM.17.0250	5.0	77	LinJ.35.5320	2.0	100	LinJ.31.1150	5.0	99	LinJ.28.1390	5.0
86	LbrM.34.3580	2.0	95	LbrM.17.1410	5.0	84	LbrM.34.2300	5.0	77	LinJ.23.1170	2.0	100	LinJ.34.0030	5.0	99	LinJ.30.1770	5.0
86	LbrM.34.1300	2.0	95	LbrM.35.1010	5.0	84	LbrM.18.0540	5.0	77	LinJ.32.2330	2.0	100	LinJ.35.1720	5.0	99	LinJ.36.6340	5.0
86	LbrM.27.1200	2.0	95	LbrM.20.3010	5.0	84	LbrM.33.3480	5.0	77	LinJ.36.4380	2.0	100	LinJ.24.2410	5.0	99	LinJ.32.0520	5.0
86	LbrM.01.0170	2.0	95	LbrM.13.1520	5.0	84	LbrM.35.1480	5.0	77	LinJ.15.0170	2.0	100	LinJ.16.0310	5.0	99	LinJ.36.2790	5.0
86	LbrM.22.1310	2.0	95	LbrM.16.1600	5.0	84	LbrM.18.0290	5.0	77	LinJ.29.2490	2.0	100	LinJ.06.0120	5.0	99	LinJ.35.3670	5.0
86	LbrM.35.0400	2.0	95	LbrM.07.1110	5.0	84	LbrM.34.1630	5.0	77	LinJ.06.0910	2.0	100	LinJ.11.1270	5.0	99	LinJ.33.0370	5.0
86	LbrM.28.0280	2.0	95	LbrM.05.0980	5.0	84	LbrM.28.0340	5.0	77	LinJ.26.0380	2.0	100	LinJ.27.0920	5.0	99	LinJ.32.1160	5.0
86	LbrM.18.1610	2.0	95	LbrM.35.4230	5.0	84	LbrM.20.0110	5.0	77	LinJ.25.1210	2.0	100	LinJ.35.4000	5.0	99	LinJ.34.0670	5.0
86	LbrM.20.0150	2.0	95	LbrM.28.2620	5.0	84	LbrM.21.0740	5.0	77	LinJ.36.6190	2.0	100	LinJ.06.0980	5.0	99	LinJ.34.4120	5.0
86	LbrM.09.0170	2.0	95	LbrM.24.1690	5.0	84	LbrM.35.6110	5.0	77	LinJ.30.2100	2.0	100	LinJ.32.4070	5.0	99	LinJ.36.2070	5.0
86	LbrM.35.5420	2.0	95	LbrM.23.0400	5.0	84	LbrM.09.0450	5.0	77	LinJ.30.0170	2.0	100	LinJ.08.0480	5.0	99	LinJ.28.1240	5.0
86	LbrM.26.2160	2.0	95	LbrM.17.1530	5.0	84	LbrM.18.0230	5.0	77	LinJ.27.2360	2.0	100	LinJ.18.0460	5.0	99	LinJ.30.3120	5.0
86	LbrM.13.0270	2.0	95	LbrM.29.2180	5.0	84	LbrM.31.2560	5.0	77	LinJ.33.0260	2.0	100	LinJ.33.2210	5.0	99	LinJ.36.3170	5.0
86	LbrM.30.3420	2.0	95	LbrM.08.0030	5.0	84	LbrM.24.2330	5.0	77	LinJ.36.2870	2.0	100	LinJ.02.0680	5.0	99	LinJ.36.5650	5.0
86	LbrM.30.1010	2.0	120	LbrM.17.0910	4.0	84	LbrM.26.2290	5.0	77	LinJ.29.0010	2.0	100	LinJ.17.1350	5.0	99	LinJ.36.6670	5.0
86	LbrM.12.0490	2.0	120	LbrM.20.3170	4.0	84	LbrM.27.1390	5.0	77	LinJ.25.2230	2.0	100	LinJ.01.0440	5.0	99	LinJ.06.0760	5.0
86	LbrM.34.0740	2.0	120	LbrM.17.0840	4.0	84	LbrM.13.0200	5.0	77	LinJ.21.1820	2.0	100	LinJ.06.0990	5.0	99	LinJ.07.1300	5.0
86	LbrM.08.0900	2.0	120	LbrM.16.0940	4.0	84	LbrM.14.1240	5.0	77	LinJ.06.0890	2.0	100	LinJ.30.3620	5.0	99	LinJ.35.1390	5.0
86	LbrM.20.4190	2.0	120	LbrM.21.0480	4.0	84	LbrM.34.4340	5.0	77	LinJ.29.0860	2.0	100	LinJ.20.0060	5.0	99	LinJ.36.0240	5.0
86	LbrM.26.0200	2.0	120	LbrM.26.2290	4.0	126	LbrM.15.1060	4.0	77	LinJ.25.1360	2.0	100	LinJ.13.1400	5.0	99	LinJ.36.6710	5.0
86	LbrM.34.0010	2.0	120	LbrM.34.3990	4.0	126	LbrM.27.1920	4.0	77	LinJ.19.0350	2.0	100	LinJ.05.0350	5.0	99	LinJ.33.0420	5.0
86	LbrM.35.5180	2.0	120	LbrM.24.2400	4.0	126	LbrM.30.0220	4.0	77	LinJ.33.1850	2.0	100	LinJ.36.4180	5.0	99	LinJ.35.3560	5.0
86	LbrM.24.2280	2.0	120	LbrM.19.0210	4.0	126	LbrM.34.1140	4.0	77	LinJ.27.0980	2.0	100	LinJ.34.0590	5.0	99	LinJ.04.1250	5.0
86	LbrM.20.5450	2.0	120	LbrM.28.1580	4.0	126	LbrM.34.0360	4.0	77	LinJ.20.0060	2.0	100	LinJ.28.2600	5.0	99	LinJ.36.6530	5.0
86	LbrM.20.0050	2.0	120	LbrM.18.0690	4.0	126	LbrM.09.0920	4.0	77	LinJ.31.2590	2.0	100	LinJ.26.0310	5.0	99	LinJ.26.1550	5.0
86	LbrM.33.0920	2.0	120	LbrM.33.2590	4.0	126	LbrM.27.1850	4.0	77	LinJ.08.0950	2.0	100	LinJ.25.1510	5.0	99	LinJ.13.0020	5.0
86	LbrM.22.0550	2.0	120	LbrM.06.0930	4.0	126	LbrM.35.4110	4.0	77	LinJ.21.0070	2.0	100	LinJ.24.2110	5.0	99	LinJ.27.0260	5.0
86	LbrM.07.0620	2.0	120	LbrM.34.0010	4.0	126	LbrM.14.1490	4.0	77	LinJ.09.0950	2.0	100	LinJ.19.1590	5.0	99	LinJ.35.1490	5.0
86	LbrM.35.3670	2.0	120	LbrM.06.0100	4.0	126	LbrM.33.2210	4.0	77	LinJ.29.2910	2.0	134	LinJ.13.1460	4.0	99	LinJ.34.4140	5.0
86	LbrM.31.2100	2.0	120	LbrM.02.0650	4.0	126	LbrM.32.1840	4.0	77	LinJ.30.2850	2.0	134	LinJ.30.3300	4.0	99	LinJ.36.2160	5.0
136	LbrM.31.3180	1.0	120	LbrM.32.1150	4.0	126	LbrM.33.2370	4.0	77	LinJ.02.0360	2.0	134	LinJ.18.0480	4.0	99	LinJ.34.1060	5.0
136	LbrM.28.2950	1.0	120	LbrM.34.3860	4.0	126	LbrM.35.3240	4.0	77	LinJ.10.0200	2.0	134	LinJ.15.1270	4.0	99	LinJ.10.0940	5.0
136	LbrM.06.0650	1.0	120	LbrM.20.2170	4.0	126	LbrM.35.3760	4.0	77	LinJ.15.0040	2.0	134	LinJ.35.4060	4.0	138	LinJ.35.3400	4.0
136	LbrM.19.0410	1.0	120	LbrM.14.0460	4.0	126	LbrM.35.0300	4.0	77	LinJ.10.1250	2.0	134	LinJ.11.0700	4.0	138	LinJ.18.0020	4.0
136	LbrM.20.5530	1.0	120	LbrM.05.0140	4.0	126	LbrM.12.0810	4.0	140	LinJ.36.5630	1.0	134	LinJ.33.2430	4.0	138	LinJ.10.1440	4.0
136	LbrM.16.0240	1.0	120	LbrM.26.2680	4.0	126	LbrM.34.5270	4.0	140	LinJ.20.0120	1.0	134	LinJ.11.1050	4.0	138	LinJ.34.0070	4.0
136	LbrM.01.0060	1.0	120	LbrM.26.1570	4.0	126	LbrM.21.2010	4.0	140	LinJ.14.0180	1.0	134	LinJ.13.1290	4.0	138	LinJ.35.1200	4.0
136	LbrM.19.0290	1.0	120	LbrM.32.0960	4.0	126	LbrM.20.4890	4.0	140	LinJ.33.0860	1.0	134	LinJ.13.0020	4.0	138	LinJ.26.1600	4.0
136	LbrM.32.0710	1.0	120	LbrM.31.0300	4.0	126	LbrM.27.0050	4.0	140	LinJ.21.2050	1.0	134	LinJ.02.0640	4.0	138	LinJ.32.1940	4.0
136	LbrM.29.2850	1.0	120	LbrM.11.0760	4.0	126	LbrM.28.2990	4.0	140	LinJ.33.1740	1.0	134	LinJ.32.1110	4.0	138	LinJ.33.0480	4.0
136	LbrM.27.0881	1.0	120	LbrM.04.0630	4.0	126	LbrM.35.4600	4.0	140	LinJ.32.0600	1.0	134	LinJ.29.0250	4.0	138	LinJ.27.1170	4.0
136	LbrM.30.1590	1.0	120	LbrM.01.0470	4.0	126	LbrM.32.1150	4.0	140	LinJ.32.1130	1.0	134	LinJ.12.0730	4.0	138	LinJ.36.1060	4.0
136	LbrM.26.2630	1.0	120	LbrM.23.1320	4.0	126	LbrM.34.1220	4.0	140	LinJ.09.0820	1.0	134	LinJ.35.3920	4.0	138	LinJ.10.0160	4.0
136	LbrM.32.0910	1.0	120	LbrM.09.0800	4.0	126	LbrM.02.0650	4.0	140	LinJ.34.0630	1.0	134	LinJ.21.0840	4.0	138	LinJ.35.4010	4.0
136	LbrM.05.0070	1.0	120	LbrM.33.1970	4.0	126	LbrM.04.0030	4.0	140	LinJ.33.2040	1.0	134	LinJ.14.0010	4.0	138	LinJ.31.3220	4.0
136	LbrM.35.4140	1.0	120	LbrM.33.0340	4.0	126	LbrM.06.0100	4.0	140	LinJ.10.1430	1.0	134	LinJ.02.0340	4.0	138	LinJ.36.6220	4.0
136	LbrM.32.2570	1.0	120	LbrM.11.0370	4.0	126	LbrM.30.2300	4.0	140	LinJ.11.0240	1.0	134	LinJ.08.0030	4.0	138	LinJ.27.0620	4.0
136	LbrM.09.1550	1.0	120	LbrM.32.4110	4.0	126	LbrM.35.3820	4.0	140	LinJ.25.1460	1.0	134	LinJ.27.0930	4.0	138	LinJ.15.1080	4.0
136	LbrM.19.1750	1.0	120	LbrM.01.0060	4.0	126	LbrM.35.4040	4.0	140	LinJ.28.2040	1.0	134	LinJ.26.1530	4.0	138	LinJ.33.1410	4.0
136	LbrM.18.0030	1.0	155	LbrM.31.0530	3.0	126	LbrM.11.0850	4.0	140	LinJ.36.2090	1.0	134	LinJ.08.1040	4.0	138	LinJ.34.0080	4.0
136	LbrM.35.3910	1.0	155	LbrM.35.6230	3.0	126	LbrM.17.1610	4.0	140	LinJ.24.1570	1.0	134	LinJ.35.1890	4.0	138	LinJ.34.3530	4.0
136	LbrM.34.3470	1.0	155	LbrM.14.1240	3.0	126	LbrM.34.1400	4.0	140	LinJ.28.0410	1.0	134	LinJ.32.0920	4.0	138	LinJ.33.1790	4.0
136	LbrM.33.1690	1.0	155	LbrM.13.1220	3.0	126	LbrM.07.0190	4.0	140	LinJ.14.1510	1.0	134	LinJ.31.0200	4.0	138	LinJ.24.0740	4.0
136	LbrM.28.0120	1.0	155	LbrM.34.1490	3.0	126	LbrM.35.3320	4.0	140	LinJ.29.2620	1.0	134	LinJ.19.0050	4.0	138	LinJ.23.1460	4.0
136	LbrM.03.0050	1.0	155	LbrM.19.0650	3.0	126	LbrM.28.1580	4.0	140	LinJ.36.0950	1.0	134	LinJ.06.0430	4.0	138	LinJ.35.3900	4.0
136	LbrM.21.0900	1.0	155	LbrM.20.3070	3.0	126	LbrM.35.2270	4.0	140	LinJ.34.4020	1.0	134	LinJ.32.0080	4.0	138	LinJ.24.2150	4.0
136	LbrM.33.0520	1.0	155	LbrM.27.2560	3.0	126	LbrM.33.1650	4.0	140	LinJ.35.0130	1.0	134	LinJ.09.0770	4.0	138	LinJ.27.1610	4.0
136	LbrM.27.1150	1.0	155	LbrM.24.2330	3.0	126	LbrM.31.3310	4.0	140	LinJ.10.0560	1.0	134	LinJ.36.5160	4.0	138	LinJ.35.3590	4.0
136	LbrM.32.0780	1.0	155	LbrM.26.1640	3.0	126	LbrM.26.0200	4.0	140	LinJ.31.2210	1.0	134	LinJ.16.1640	4.0	138	LinJ.36.0340	4.0
136	LbrM.31.3590	1.0	155	LbrM.31.2560	3.0	126	LbrM.19.1790	4.0	140	LinJ.32.1910	1.0	134	LinJ.14.0900	4.0	138	LinJ.36.4070	4.0
136	LbrM.26.1230	1.0	155	LbrM.28.3140	3.0	126	LbrM.30.3300	4.0	140	LinJ.13.0090	1.0	134	LinJ.11.0510	4.0	138	LinJ.01.0470	4.0
136	LbrM.35.2030	1.0	155	LbrM.11.0880	3.0	126	LbrM.31.1340	4.0	140	LinJ.29.0520	1.0	134	LinJ.30.3430	4.0	138	LinJ.05.1200	4.0
136	LbrM.22.1540	1.0	155	LbrM.35.1490	3.0	126	LbrM.22.1240	4.0	140	LinJ.35.1020	1.0	134	LinJ.30.1800	4.0	138	LinJ.32.1750	4.0
136	LbrM.22.1180	1.0	155	LbrM.31.1340	3.0	126	LbrM.10.0030	4.0	140	LinJ.35.4010	1.0	134	LinJ.28.2210	4.0	138	LinJ.33.2210	4.0
136	LbrM.35.6570	1.0	155	LbrM.18.0230	3.0	126	LbrM.28.1340	4.0	140	LinJ.25.0580	1.0	134	LinJ.18.1230	4.0	138	LinJ.36.7200	4.0
136	LbrM.24.0650	1.0	155	LbrM.30.0670	3.0	126	LbrM.26.1640	4.0	140	LinJ.30.3650	1.0	134	LinJ.11.0600	4.0	138	LinJ.26.0040	4.0
136	LbrM.20.4800	1.0	155	LbrM.20.2940	3.0	126	LbrM.31.3340	4.0	140	LinJ.15.1100	1.0	134	LinJ.32.4020	4.0	138	LinJ.35.4430	4.0
136	LbrM.13.1350	1.0	155	LbrM.20.0330	3.0	126	LbrM.10.0180	4.0	140	LinJ.35.4830	1.0	134	LinJ.11.1160	4.0	138	LinJ.07.0210	4.0
136	LbrM.26.2150	1.0	155	LbrM.20.0110	3.0	126	LbrM.21.0440	4.0	140	LinJ.08.1040	1.0	134	LinJ.01.0030	4.0	138	LinJ.35.0070	4.0
136	LbrM.20.5520	1.0	155	LbrM.34.2040	3.0	126	LbrM.18.1190	4.0	140	LinJ.14.0060	1.0	175	LinJ.36.0110	3.0	138	LinJ.35.4950	4.0
136	LbrM.16.0010	1.0	155	LbrM.20.1760	3.0	126	LbrM.29.2640	4.0	140	LinJ.34.2320	1.0	175	LinJ.33.0280	3.0	138	LinJ.06.0980	4.0
136	LbrM.34.3230	1.0	155	LbrM.34.1630	3.0	126	LbrM.33.0660	4.0	140	LinJ.22.1280	1.0	175	LinJ.36.0770	3.0	138	LinJ.35.1430	4.0
136	LbrM.20.2340	1.0	155	LbrM.28.0540	3.0	126	LbrM.33.1610	4.0	140	LinJ.26.2730	1.0	175	LinJ.34.1570	3.0	138	LinJ.29.0250	4.0
136	LbrM.35.5030	1.0	155	LbrM.18.0290	3.0	126	LbrM.31.3530	4.0	140	LinJ.36.6850	1.0	175	LinJ.26.0050	3.0	138	LinJ.21.2070	4.0
136	LbrM.17.0180	1.0	155	LbrM.18.0540	3.0	126	LbrM.24.1480	4.0	140	LinJ.32.3130	1.0	175	LinJ.36.6190	3.0	138	LinJ.36.4570	4.0
136	LbrM.35.2370	1.0	155	LbrM.03.0880	3.0	126	LbrM.17.0610	4.0	140	LinJ.35.2400	1.0	175	LinJ.13.1500	3.0	138	LinJ.32.1110	4.0
136	LbrM.17.1370	1.0	155	LbrM.03.0820	3.0	126	LbrM.34.0740	4.0	140	LinJ.30.3530	1.0	175	LinJ.28.2370	3.0	138	LinJ.34.4330	4.0
136	LbrM.20.2050	1.0	155	LbrM.20.3930	3.0	126	LbrM.33.2030	4.0	140	LinJ.30.1800	1.0	175	LinJ.27.1770	3.0	138	LinJ.02.0640	4.0
136	LbrM.20.2160	1.0	155	LbrM.07.0090	3.0	126	LbrM.08.0970	4.0	140	LinJ.13.1420	1.0	175	LinJ.19.0330	3.0	138	LinJ.28.2100	4.0
136	LbrM.15.0160	1.0	155	LbrM.29.0150	3.0	126	LbrM.07.1200	4.0	140	LinJ.21.0060	1.0	175	LinJ.34.3270	3.0	138	LinJ.17.1580	4.0
136	LbrM.30.1750	1.0	155	LbrM.08.0010	3.0	187	LbrM.35.6570	3.0	140	LinJ.29.0260	1.0	175	LinJ.08.0960	3.0	138	LinJ.04.0010	4.0
136	LbrM.20.4140	1.0	155	LbrM.09.0250	3.0	187	LbrM.05.0520	3.0	140	LinJ.35.2270	1.0	175	LinJ.27.2300	3.0	138	LinJ.30.2360	4.0
136	LbrM.34.1630	1.0	155	LbrM.17.1610	3.0	187	LbrM.19.0670	3.0	140	LinJ.33.2430	1.0	175	LinJ.26.2380	3.0	138	LinJ.35.3130	4.0
136	LbrM.32.2880	1.0	155	LbrM.05.1040	3.0	187	LbrM.20.0500	3.0	140	LinJ.21.0980	1.0	175	LinJ.24.2340	3.0	138	LinJ.36.0280	4.0
136	LbrM.13.1220	1.0	155	LbrM.20.1640	3.0	187	LbrM.20.1010	3.0	140	LinJ.11.0350	1.0	175	LinJ.35.1190	3.0	138	LinJ.36.4000	4.0
136	LbrM.34.3010	1.0	155	LbrM.18.1610	3.0	187	LbrM.22.0110	3.0	140	LinJ.35.3390	1.0	175	LinJ.26.1600	3.0	138	LinJ.11.1050	4.0
136	LbrM.13.1470	1.0	155	LbrM.08.0240	3.0	187	LbrM.22.1440	3.0	140	LinJ.21.2200	1.0	175	LinJ.31.2360	3.0	138	LinJ.33.2430	4.0
136	LbrM.04.1220	1.0	155	LbrM.04.0030	3.0	187	LbrM.23.0800	3.0	140	LinJ.28.0550	1.0	175	LinJ.35.1200	3.0	138	LinJ.08.0010	4.0
136	LbrM.23.1720	1.0	155	LbrM.34.1220	3.0	187	LbrM.27.1010	3.0	140	LinJ.08.1290	1.0	175	LinJ.36.3040	3.0	138	LinJ.36.5410	4.0
136	LbrM.32.2400	1.0	155	LbrM.24.2210	3.0	187	LbrM.33.2630	3.0	140	LinJ.20.0630	1.0	175	LinJ.30.0610	3.0	138	LinJ.24.2410	4.0
136	LbrM.15.0910	1.0	155	LbrM.30.0820	3.0	187	LbrM.35.3300	3.0	140	LinJ.28.1390	1.0	175	LinJ.29.2610	3.0	138	LinJ.28.0550	4.0
136	LbrM.32.0800	1.0	155	LbrM.27.1140	3.0	187	LbrM.28.0960	3.0	140	LinJ.06.0630	1.0	175	LinJ.21.0610	3.0	138	LinJ.35.2710	4.0
136	LbrM.09.1510	1.0	155	LbrM.27.0050	3.0	187	LbrM.34.3850	3.0	140	LinJ.36.6490	1.0	175	LinJ.15.1630	3.0	138	LinJ.03.0890	4.0
136	LbrM.33.0940	1.0	155	LbrM.12.0230	3.0	187	LbrM.27.2210	3.0	140	LinJ.36.3690	1.0	175	LinJ.35.2150	3.0	138	LinJ.19.0150	4.0
136	LbrM.20.4890	1.0	155	LbrM.29.0250	3.0	187	LbrM.35.4430	3.0	140	LinJ.35.3060	1.0	175	LinJ.33.1770	3.0	138	LinJ.35.2150	4.0
136	LbrM.20.1670	1.0	155	LbrM.02.0390	3.0	187	LbrM.15.1440	3.0	140	LinJ.36.1410	1.0	175	LinJ.15.1550	3.0	138	LinJ.25.1530	4.0
136	LbrM.08.0350	1.0	155	LbrM.34.1340	3.0	187	LbrM.20.3020	3.0	140	LinJ.33.2280	1.0	175	LinJ.03.0950	3.0	202	LinJ.29.0860	3.0
136	LbrM.29.0900	1.0	155	LbrM.30.2980	3.0	187	LbrM.23.1320	3.0	140	LinJ.07.1320	1.0	175	LinJ.07.0350	3.0	202	LinJ.36.2410	3.0
136	LbrM.34.4260	1.0	155	LbrM.02.0400	3.0	187	LbrM.05.0800	3.0	140	LinJ.31.3280	1.0	175	LinJ.05.1140	3.0	202	LinJ.36.7060	3.0
136	LbrM.35.2860	1.0	155	LbrM.35.0300	3.0	187	LbrM.08.0600	3.0	140	LinJ.05.0970	1.0	175	LinJ.10.0430	3.0	202	LinJ.31.1150	3.0
136	LbrM.26.1550	1.0	155	LbrM.34.0580	3.0	187	LbrM.19.1750	3.0	140	LinJ.35.1950	1.0	175	LinJ.28.3160	3.0	202	LinJ.36.3040	3.0
136	LbrM.22.0120	1.0	155	LbrM.34.5210	3.0	187	LbrM.21.0770	3.0	140	LinJ.33.1040	1.0	175	LinJ.28.0550	3.0	202	LinJ.32.3820	3.0
136	LbrM.22.1020	1.0	155	LbrM.30.2420	3.0	187	LbrM.30.3680	3.0	140	LinJ.05.0350	1.0	175	LinJ.18.0270	3.0	202	LinJ.19.1430	3.0
136	LbrM.24.2140	1.0	155	LbrM.28.3120	3.0	187	LbrM.32.3430	3.0	140	LinJ.24.1440	1.0	175	LinJ.03.0380	3.0	202	LinJ.33.0320	3.0
136	LbrM.05.0770	1.0	155	LbrM.27.2610	3.0	187	LbrM.34.1800	3.0	140	LinJ.25.1430	1.0	175	LinJ.29.0140	3.0	202	LinJ.36.0090	3.0
136	LbrM.35.2040	1.0	155	LbrM.21.0900	3.0	187	LbrM.34.5180	3.0	140	LinJ.05.0070	1.0	175	LinJ.09.0400	3.0	202	LinJ.30.1550	3.0
136	LbrM.34.0750	1.0	155	LbrM.14.1490	3.0	187	LbrM.34.3470	3.0	140	LinJ.35.3930	1.0	175	LinJ.35.0030	3.0	202	LinJ.31.3080	3.0
136	LbrM.02.0420	1.0	155	LbrM.10.0640	3.0	187	LbrM.10.0640	3.0	140	LinJ.36.3150	1.0	175	LinJ.23.0120	3.0	202	LinJ.22.0450	3.0
136	LbrM.20.0860	1.0	155	LbrM.07.0270	3.0	187	LbrM.21.0900	3.0	140	LinJ.32.3040	1.0	175	LinJ.18.1570	3.0	202	LinJ.29.0070	3.0
136	LbrM.31.2970	1.0	155	LbrM.35.4150	3.0	187	LbrM.21.0310	3.0	140	LinJ.35.2200	1.0	175	LinJ.08.0240	3.0	202	LinJ.08.0960	3.0
136	LbrM.29.2640	1.0	155	LbrM.26.0980	3.0	187	LbrM.26.2200	3.0	140	LinJ.32.1160	1.0	175	LinJ.04.0010	3.0	202	LinJ.08.1280	3.0
136	LbrM.35.4710	1.0	155	LbrM.20.2700	3.0	187	LbrM.28.1220	3.0	140	LinJ.27.0860	1.0	175	LinJ.26.2240	3.0	202	LinJ.36.1790	3.0
136	LbrM.32.0470	1.0	155	LbrM.20.2480	3.0	187	LbrM.31.0010	3.0	140	LinJ.28.3060	1.0	175	LinJ.18.0210	3.0	202	LinJ.14.0180	3.0
136	LbrM.12.0500	1.0	155	LbrM.18.0870	3.0	187	LbrM.30.3070	3.0	140	LinJ.25.0190	1.0	175	LinJ.30.0760	3.0	202	LinJ.21.2020	3.0
136	LbrM.23.0750	1.0	155	LbrM.16.1450	3.0	187	LbrM.32.0530	3.0	140	LinJ.26.1550	1.0	175	LinJ.27.0040	3.0	202	LinJ.34.3270	3.0
136	LbrM.21.0060	1.0	155	LbrM.11.0700	3.0	187	LbrM.35.1290	3.0	140	LinJ.22.0013	1.0	175	LinJ.12.0190	3.0	202	LinJ.31.3250	3.0
136	LbrM.29.0020	1.0	155	LbrM.34.4980	3.0	187	LbrM.19.1280	3.0	140	LinJ.23.1880	1.0	175	LinJ.02.0330	3.0	202	LinJ.27.1770	3.0
136	LbrM.27.2210	1.0	155	LbrM.32.1200	3.0	187	LbrM.32.3550	3.0	140	LinJ.21.2230	1.0	175	LinJ.35.1430	3.0	202	LinJ.28.2370	3.0
136	LbrM.31.2840	1.0	155	LbrM.32.0130	3.0	187	LbrM.32.3060	3.0	140	LinJ.11.1270	1.0	175	LinJ.28.2780	3.0	202	LinJ.34.3990	3.0
136	LbrM.30.2440	1.0	155	LbrM.32.0100	3.0	187	LbrM.20.2170	3.0	140	LinJ.14.0190	1.0	175	LinJ.18.0090	3.0	202	LinJ.13.1500	3.0
136	LbrM.31.2470	1.0	155	LbrM.30.1240	3.0	187	LbrM.29.0250	3.0	140	LinJ.06.0140	1.0	175	LinJ.36.0240	3.0	202	LinJ.36.6190	3.0
136	LbrM.32.3200	1.0	155	LbrM.20.3080	3.0	187	LbrM.35.0980	3.0	140	LinJ.07.1000	1.0	175	LinJ.01.0730	3.0	202	LinJ.29.2780	3.0
136	LbrM.26.1070	1.0	155	LbrM.05.1060	3.0	187	LbrM.11.0040	3.0	140	LinJ.05.1100	1.0	175	LinJ.25.2220	3.0	202	LinJ.16.1430	3.0
136	LbrM.26.0410	1.0	155	LbrM.14.0810	3.0	187	LbrM.13.0890	3.0	140	LinJ.05.1140	1.0	175	LinJ.25.0190	3.0	202	LinJ.34.1570	3.0
136	LbrM.23.1100	1.0	155	LbrM.15.0030	3.0	187	LbrM.34.0110	3.0	140	LinJ.36.6340	1.0	175	LinJ.16.1230	3.0	202	LinJ.34.0250	3.0
136	LbrM.24.1320	1.0	155	LbrM.18.0570	3.0	187	LbrM.35.1840	3.0	140	LinJ.05.0830	1.0	175	LinJ.01.0630	3.0	202	LinJ.34.4320	3.0
136	LbrM.24.0790	1.0	155	LbrM.28.0960	3.0	187	LbrM.35.2470	3.0	140	LinJ.35.1740	1.0	175	LinJ.29.1680	3.0	202	LinJ.29.1190	3.0
136	LbrM.23.0370	1.0	155	LbrM.04.0960	3.0	187	LbrM.04.0880	3.0	140	LinJ.36.3360	1.0	175	LinJ.26.0040	3.0	202	LinJ.36.0770	3.0
136	LbrM.20.6060	1.0	155	LbrM.33.2820	3.0	187	LbrM.23.1720	3.0	140	LinJ.33.2670	1.0	175	LinJ.07.0170	3.0	202	LinJ.33.0280	3.0
136	LbrM.27.0570	1.0	155	LbrM.30.3420	3.0	187	LbrM.23.0120	3.0	140	LinJ.34.4180	1.0	175	LinJ.35.5240	3.0	202	LinJ.36.0110	3.0
136	LbrM.25.1700	1.0	155	LbrM.30.3180	3.0	187	LbrM.26.0050	3.0	140	LinJ.33.0350	1.0	175	LinJ.28.3140	3.0	202	LinJ.17.1540	3.0
136	LbrM.35.2500	1.0	155	LbrM.29.2280	3.0	187	LbrM.25.1710	3.0	140	LinJ.33.1710	1.0	175	LinJ.21.0890	3.0	202	LinJ.24.2400	3.0
136	LbrM.34.3070	1.0	155	LbrM.28.2260	3.0	187	LbrM.33.0520	3.0	140	LinJ.30.3430	1.0	175	LinJ.21.0300	3.0	202	LinJ.04.1170	3.0
136	LbrM.35.2820	1.0	155	LbrM.27.1450	3.0	187	LbrM.34.3140	3.0	140	LinJ.30.3620	1.0	175	LinJ.14.1400	3.0	202	LinJ.05.0510	3.0
136	LbrM.32.2860	1.0	155	LbrM.27.0310	3.0	187	LbrM.35.4000	3.0	140	LinJ.09.0070	1.0	175	LinJ.10.0560	3.0	202	LinJ.22.1390	3.0
136	LbrM.31.2820	1.0	155	LbrM.20.3330	3.0	187	LbrM.35.3390	3.0	140	LinJ.13.1080	1.0	175	LinJ.09.1500	3.0	202	LinJ.23.0880	3.0
136	LbrM.34.0280	1.0	155	LbrM.11.0800	3.0	187	LbrM.06.0930	3.0	140	LinJ.02.0020	1.0	175	LinJ.07.0420	3.0	202	LinJ.24.2110	3.0
136	LbrM.32.3910	1.0	155	LbrM.25.2050	3.0	187	LbrM.28.0250	3.0	140	LinJ.04.0440	1.0	175	LinJ.36.4100	3.0	202	LinJ.27.0430	3.0
136	LbrM.28.2670	1.0	155	LbrM.18.1230	3.0	187	LbrM.28.2580	3.0	140	LinJ.32.1010	1.0	175	LinJ.35.1880	3.0	202	LinJ.29.2270	3.0
136	LbrM.28.1220	1.0	155	LbrM.11.0970	3.0	187	LbrM.27.0270	3.0	140	LinJ.25.0780	1.0	175	LinJ.34.0940	3.0	202	LinJ.30.0210	3.0
136	LbrM.31.2790	1.0	155	LbrM.01.0030	3.0	187	LbrM.08.0010	3.0	140	LinJ.30.0900	1.0	175	LinJ.30.3170	3.0	202	LinJ.30.1800	3.0
136	LbrM.29.2280	1.0	247	LbrM.32.3210	2.0	187	LbrM.35.6900	3.0	140	LinJ.19.0250	1.0	175	LinJ.30.1360	3.0	202	LinJ.33.2680	3.0
136	LbrM.12.0080	1.0	247	LbrM.24.2240	2.0	187	LbrM.25.2280	3.0	140	LinJ.33.1410	1.0	175	LinJ.30.0490	3.0	202	LinJ.36.3230	3.0
136	LbrM.20.0030	1.0	247	LbrM.33.2130	2.0	187	LbrM.35.5950	3.0	140	LinJ.36.5010	1.0	175	LinJ.26.0940	3.0	202	LinJ.36.5400	3.0
136	LbrM.23.0050	1.0	247	LbrM.27.0610	2.0	187	LbrM.05.1140	3.0	140	LinJ.12.0850	1.0	175	LinJ.19.0090	3.0	202	LinJ.33.1800	3.0
136	LbrM.20.1500	1.0	247	LbrM.30.0160	2.0	187	LbrM.34.0690	3.0	140	LinJ.19.0150	1.0	175	LinJ.16.1470	3.0	202	LinJ.22.1060	3.0
136	LbrM.20.0010	1.0	247	LbrM.20.2670	2.0	187	LbrM.35.4020	3.0	140	LinJ.04.0570	1.0	175	LinJ.15.0270	3.0	202	LinJ.09.0890	3.0
136	LbrM.20.0510	1.0	247	LbrM.35.0830	2.0	187	LbrM.34.3160	3.0	140	LinJ.16.0760	1.0	175	LinJ.11.0900	3.0	202	LinJ.15.1500	3.0
136	LbrM.29.0160	1.0	247	LbrM.18.0960	2.0	187	LbrM.31.2940	3.0	140	LinJ.27.0190	1.0	175	LinJ.35.5360	3.0	202	LinJ.34.3220	3.0
136	LbrM.18.0310	1.0	247	LbrM.28.1740	2.0	187	LbrM.32.3610	3.0	140	LinJ.35.0840	1.0	175	LinJ.34.3220	3.0	202	LinJ.28.2750	3.0
136	LbrM.32.2030	1.0	247	LbrM.29.1020	2.0	187	LbrM.34.1990	3.0	140	LinJ.17.0090	1.0	175	LinJ.34.0670	3.0	202	LinJ.05.0830	3.0
136	LbrM.31.3150	1.0	247	LbrM.16.1410	2.0	187	LbrM.24.2370	3.0	140	LinJ.17.1260	1.0	175	LinJ.32.0050	3.0	202	LinJ.30.3170	3.0
136	LbrM.33.2590	1.0	247	LbrM.17.0070	2.0	187	LbrM.20.0040	3.0	140	LinJ.36.4100	1.0	175	LinJ.30.1180	3.0	202	LinJ.32.0920	3.0
136	LbrM.32.2690	1.0	247	LbrM.20.5550	2.0	187	LbrM.33.1940	3.0	140	LinJ.14.1460	1.0	175	LinJ.27.1150	3.0	202	LinJ.32.3110	3.0
136	LbrM.16.0930	1.0	247	LbrM.26.0060	2.0	187	LbrM.24.2400	3.0	140	LinJ.27.2500	1.0	175	LinJ.26.0630	3.0	202	LinJ.32.3340	3.0
136	LbrM.16.0750	1.0	247	LbrM.23.0270	2.0	187	LbrM.30.3290	3.0	140	LinJ.32.0080	1.0	175	LinJ.23.1460	3.0	202	LinJ.34.0940	3.0
136	LbrM.17.0080	1.0	247	LbrM.27.2010	2.0	187	LbrM.35.1390	3.0	140	LinJ.36.5160	1.0	175	LinJ.30.1570	3.0	202	LinJ.34.4390	3.0
136	LbrM.30.2320	1.0	247	LbrM.17.1120	2.0	187	LbrM.07.0490	3.0	140	LinJ.15.1270	1.0	175	LinJ.05.1060	3.0	202	LinJ.35.1880	3.0
136	LbrM.24.0780	1.0	247	LbrM.35.0450	2.0	187	LbrM.35.0310	3.0	140	LinJ.33.1010	1.0	175	LinJ.34.1370	3.0	202	LinJ.35.2200	3.0
136	LbrM.35.7240	1.0	247	LbrM.35.1910	2.0	187	LbrM.21.1410	3.0	140	LinJ.35.1310	1.0	175	LinJ.33.1800	3.0	202	LinJ.35.5200	3.0
136	LbrM.35.1480	1.0	247	LbrM.20.4190	2.0	187	LbrM.29.0850	3.0	140	LinJ.30.0880	1.0	175	LinJ.15.0030	3.0	202	LinJ.10.0560	3.0
136	LbrM.34.2920	1.0	247	LbrM.23.0460	2.0	187	LbrM.35.2520	3.0	140	LinJ.24.0870	1.0	175	LinJ.18.0510	3.0	202	LinJ.16.0580	3.0
136	LbrM.34.1150	1.0	247	LbrM.28.1500	2.0	187	LbrM.32.2020	3.0	140	LinJ.29.0950	1.0	175	LinJ.12.0200	3.0	202	LinJ.28.3140	3.0
136	LbrM.26.2640	1.0	247	LbrM.10.0330	2.0	187	LbrM.28.3140	3.0	140	LinJ.15.1120	1.0	175	LinJ.28.0980	3.0	202	LinJ.35.5240	3.0
136	LbrM.25.0940	1.0	247	LbrM.10.0180	2.0	187	LbrM.30.3580	3.0	140	LinJ.21.2070	1.0	175	LinJ.04.0960	3.0	202	LinJ.36.1220	3.0
136	LbrM.31.2830	1.0	247	LbrM.09.1100	2.0	187	LbrM.19.1660	3.0	140	LinJ.10.0960	1.0	175	LinJ.34.3530	3.0	202	LinJ.29.1680	3.0
136	LbrM.30.2420	1.0	247	LbrM.14.1020	2.0	187	LbrM.18.1550	3.0	140	LinJ.11.1000	1.0	175	LinJ.34.0080	3.0	202	LinJ.36.2890	3.0
136	LbrM.12.0820	1.0	247	LbrM.29.2890	2.0	187	LbrM.26.0830	3.0	140	LinJ.36.6670	1.0	175	LinJ.33.2680	3.0	202	LinJ.24.0870	3.0
136	LbrM.18.1050	1.0	247	LbrM.09.0100	2.0	187	LbrM.11.0480	3.0	140	LinJ.01.0500	1.0	175	LinJ.30.3230	3.0	202	LinJ.36.1320	3.0
136	LbrM.15.1250	1.0	247	LbrM.32.3320	2.0	187	LbrM.35.1120	3.0	140	LinJ.36.4570	1.0	175	LinJ.29.2470	3.0	202	LinJ.34.3860	3.0
136	LbrM.33.2110	1.0	247	LbrM.25.2040	2.0	187	LbrM.20.3070	3.0	140	LinJ.36.1670	1.0	175	LinJ.27.1570	3.0	202	LinJ.01.0800	3.0
136	LbrM.09.1530	1.0	247	LbrM.08.0830	2.0	187	LbrM.31.3560	3.0	140	LinJ.36.2140	1.0	175	LinJ.27.1230	3.0	202	LinJ.28.2220	3.0
136	LbrM.32.1130	1.0	247	LbrM.11.0480	2.0	187	LbrM.20.4190	3.0	140	LinJ.35.3280	1.0	175	LinJ.27.0430	3.0	202	LinJ.35.5300	3.0
136	LbrM.10.0310	1.0	247	LbrM.08.0090	2.0	187	LbrM.34.1490	3.0	140	LinJ.31.3050	1.0	175	LinJ.27.0310	3.0	202	LinJ.30.3030	3.0
136	LbrM.29.1220	1.0	247	LbrM.20.5640	2.0	187	LbrM.13.1220	3.0	140	LinJ.30.1880	1.0	175	LinJ.11.1000	3.0	202	LinJ.36.0920	3.0
136	LbrM.26.0050	1.0	247	LbrM.16.0070	2.0	187	LbrM.15.0170	3.0	140	LinJ.28.2950	1.0	175	LinJ.25.1460	3.0	202	LinJ.28.0110	3.0
136	LbrM.35.6910	1.0	247	LbrM.21.0610	2.0	187	LbrM.35.6230	3.0	140	LinJ.28.3140	1.0	175	LinJ.18.1140	3.0	202	LinJ.36.1730	3.0
136	LbrM.34.2790	1.0	247	LbrM.35.2250	2.0	187	LbrM.29.0040	3.0	140	LinJ.27.2260	1.0	283	LinJ.30.0150	2.0	202	LinJ.36.2360	3.0
136	LbrM.32.0850	1.0	247	LbrM.34.3070	2.0	187	LbrM.17.0910	3.0	140	LinJ.28.0730	1.0	283	LinJ.24.2250	2.0	202	LinJ.13.0260	3.0
136	LbrM.06.0270	1.0	247	LbrM.08.0330	2.0	187	LbrM.20.0240	3.0	140	LinJ.25.2090	1.0	283	LinJ.22.1530	2.0	202	LinJ.36.1930	3.0
136	LbrM.35.1390	1.0	247	LbrM.20.1830	2.0	187	LbrM.28.1740	3.0	140	LinJ.24.1560	1.0	283	LinJ.33.1960	2.0	202	LinJ.36.2740	3.0
136	LbrM.29.0080	1.0	247	LbrM.19.1660	2.0	187	LbrM.20.3470	3.0	140	LinJ.23.1050	1.0	283	LinJ.20.1140	2.0	202	LinJ.04.0680	3.0
136	LbrM.28.1380	1.0	247	LbrM.14.1540	2.0	187	LbrM.24.2090	3.0	140	LinJ.21.2240	1.0	283	LinJ.18.0900	2.0	202	LinJ.24.2220	3.0
136	LbrM.30.2740	1.0	247	LbrM.20.4450	2.0	187	LbrM.33.3460	3.0	140	LinJ.22.0440	1.0	283	LinJ.27.2440	2.0	202	LinJ.34.1070	3.0
136	LbrM.30.1330	1.0	247	LbrM.09.0850	2.0	187	LbrM.31.0530	3.0	140	LinJ.21.0730	1.0	283	LinJ.28.1700	2.0	202	LinJ.18.0210	3.0
136	LbrM.35.2240	1.0	247	LbrM.27.1580	2.0	187	LbrM.20.5920	3.0	140	LinJ.21.0960	1.0	283	LinJ.17.0070	2.0	202	LinJ.20.0820	3.0
136	LbrM.35.1950	1.0	247	LbrM.18.0030	2.0	187	LbrM.22.0260	3.0	140	LinJ.12.0190	1.0	283	LinJ.20.1370	2.0	202	LinJ.34.3580	3.0
136	LbrM.26.2200	1.0	247	LbrM.35.3110	2.0	187	LbrM.32.0300	3.0	140	LinJ.16.0010	1.0	283	LinJ.23.0280	2.0	202	LinJ.35.3300	3.0
136	LbrM.35.4230	1.0	247	LbrM.29.0760	2.0	187	LbrM.20.1890	3.0	140	LinJ.26.0470	1.0	283	LinJ.26.1030	2.0	202	LinJ.36.2140	3.0
136	LbrM.29.2670	1.0	247	LbrM.18.0530	2.0	187	LbrM.32.2400	3.0	140	LinJ.08.0310	1.0	283	LinJ.35.1580	2.0	202	LinJ.03.0040	3.0
136	LbrM.28.2970	1.0	247	LbrM.19.1800	2.0	187	LbrM.29.0130	3.0	140	LinJ.32.0240	1.0	283	LinJ.32.4040	2.0	202	LinJ.06.0120	3.0
136	LbrM.30.3170	1.0	247	LbrM.23.0840	2.0	298	LbrM.27.0850	2.0	140	LinJ.28.0860	1.0	283	LinJ.13.0160	2.0	202	LinJ.06.0370	3.0
136	LbrM.20.3170	1.0	247	LbrM.19.1040	2.0	298	LbrM.31.3150	2.0	140	LinJ.13.1490	1.0	283	LinJ.21.0480	2.0	202	LinJ.11.0180	3.0
136	LbrM.18.0220	1.0	247	LbrM.17.1540	2.0	298	LbrM.35.0270	2.0	140	LinJ.24.0790	1.0	283	LinJ.36.1800	2.0	202	LinJ.34.1900	3.0
136	LbrM.27.0310	1.0	247	LbrM.05.0650	2.0	298	LbrM.08.0590	2.0	140	LinJ.36.5400	1.0	283	LinJ.23.0470	2.0	202	LinJ.34.3030	3.0
136	LbrM.25.1100	1.0	247	LbrM.28.2160	2.0	298	LbrM.12.0490	2.0	140	LinJ.16.1380	1.0	283	LinJ.36.7360	2.0	202	LinJ.35.4320	3.0
136	LbrM.08.0970	1.0	247	LbrM.25.0860	2.0	298	LbrM.14.1330	2.0	140	LinJ.28.0870	1.0	283	LinJ.10.0330	2.0	202	LinJ.36.3320	3.0
136	LbrM.07.1080	1.0	247	LbrM.20.3140	2.0	298	LbrM.16.0600	2.0	140	LinJ.30.1310	1.0	283	LinJ.10.0160	2.0	202	LinJ.36.3750	3.0
136	LbrM.16.0560	1.0	247	LbrM.27.2760	2.0	298	LbrM.17.0880	2.0	140	LinJ.35.3730	1.0	283	LinJ.09.1100	2.0	202	LinJ.31.1650	3.0
136	LbrM.12.0240	1.0	247	LbrM.07.0490	2.0	298	LbrM.17.1530	2.0	140	LinJ.35.4910	1.0	283	LinJ.27.1010	2.0	202	LinJ.28.0240	3.0
136	LbrM.19.0100	1.0	247	LbrM.15.1560	2.0	298	LbrM.24.1690	2.0	140	LinJ.18.1010	1.0	283	LinJ.14.1100	2.0	202	LinJ.31.2680	3.0
136	LbrM.06.0570	1.0	247	LbrM.05.0130	2.0	298	LbrM.25.1310	2.0	140	LinJ.36.5960	1.0	283	LinJ.29.2940	2.0	202	LinJ.35.2590	3.0
136	LbrM.06.0870	1.0	247	LbrM.20.4010	2.0	298	LbrM.27.0310	2.0	140	LinJ.36.6370	1.0	283	LinJ.09.0100	2.0	202	LinJ.18.0270	3.0
136	LbrM.34.2630	1.0	247	LbrM.20.5800	2.0	298	LbrM.27.0510	2.0	140	LinJ.31.1650	1.0	283	LinJ.08.1280	2.0	202	LinJ.28.3160	3.0
136	LbrM.35.6270	1.0	247	LbrM.17.1550	2.0	298	LbrM.29.2330	2.0	140	LinJ.22.0880	1.0	283	LinJ.25.1470	2.0	202	LinJ.07.0240	3.0
136	LbrM.35.2950	1.0	247	LbrM.34.4570	2.0	298	LbrM.29.2280	2.0	140	LinJ.29.1230	1.0	283	LinJ.32.3220	2.0	202	LinJ.30.0170	3.0
136	LbrM.20.0020	1.0	247	LbrM.25.2020	2.0	298	LbrM.33.3000	2.0	140	LinJ.06.1110	1.0	283	LinJ.08.0090	2.0	202	LinJ.36.5920	3.0
136	LbrM.05.0940	1.0	247	LbrM.17.1470	2.0	298	LbrM.34.3660	2.0	140	LinJ.36.6330	1.0	283	LinJ.07.0910	2.0	202	LinJ.05.1140	3.0
136	LbrM.26.2670	1.0	247	LbrM.14.0920	2.0	298	LbrM.27.2230	2.0	140	LinJ.03.0690	1.0	283	LinJ.35.3210	2.0	202	LinJ.36.3970	3.0
136	LbrM.35.3230	1.0	247	LbrM.30.3290	2.0	298	LbrM.05.0980	2.0	140	LinJ.13.1460	1.0	283	LinJ.17.1110	2.0	202	LinJ.35.2080	3.0
136	LbrM.30.2500	1.0	247	LbrM.25.2130	2.0	298	LbrM.18.0570	2.0	140	LinJ.17.0190	1.0	283	LinJ.22.0960	2.0	202	LinJ.24.2380	3.0
136	LbrM.15.0170	1.0	247	LbrM.17.0340	2.0	298	LbrM.35.5420	2.0	140	LinJ.17.0200	1.0	283	LinJ.19.1430	2.0	202	LinJ.15.1550	3.0
136	LbrM.23.0330	1.0	247	LbrM.04.0730	2.0	298	LbrM.01.0310	2.0	140	LinJ.17.0100	1.0	283	LinJ.14.1450	2.0	202	LinJ.33.1770	3.0
136	LbrM.09.1170	1.0	247	LbrM.30.3100	2.0	298	LbrM.05.1060	2.0	140	LinJ.17.0170	1.0	283	LinJ.27.1790	2.0	202	LinJ.33.3360	3.0
136	LbrM.04.1170	1.0	247	LbrM.28.1520	2.0	298	LbrM.22.1120	2.0	140	LinJ.35.1490	1.0	283	LinJ.10.0040	2.0	202	LinJ.30.3650	3.0
136	LbrM.04.1140	1.0	247	LbrM.29.2540	2.0	298	LbrM.18.1410	2.0	140	LinJ.18.1090	1.0	283	LinJ.22.0120	2.0	202	LinJ.28.1480	3.0
136	LbrM.35.6380	1.0	247	LbrM.22.0850	2.0	298	LbrM.28.2890	2.0	140	LinJ.36.6950	1.0	283	LinJ.18.0020	2.0	202	LinJ.30.3300	3.0
136	LbrM.04.0610	1.0	247	LbrM.33.1940	2.0	298	LbrM.30.0710	2.0	140	LinJ.14.1240	1.0	283	LinJ.29.0770	2.0	202	LinJ.32.0600	3.0
136	LbrM.06.0850	1.0	247	LbrM.24.0370	2.0	298	LbrM.20.3080	2.0	140	LinJ.32.1760	1.0	283	LinJ.18.0470	2.0	202	LinJ.17.0410	3.0
136	LbrM.32.3920	1.0	247	LbrM.15.1250	2.0	298	LbrM.20.3010	2.0	140	LinJ.25.2550	1.0	283	LinJ.19.1570	2.0	202	LinJ.29.2620	3.0
136	LbrM.25.2310	1.0	247	LbrM.27.1970	2.0	298	LbrM.20.5830	2.0	140	LinJ.17.0880	1.0	283	LinJ.23.0860	2.0	202	LinJ.27.2250	3.0
136	LbrM.04.0370	1.0	247	LbrM.34.2300	2.0	298	LbrM.30.0620	2.0	140	LinJ.04.1250	1.0	283	LinJ.19.0730	2.0	202	LinJ.15.1630	3.0
136	LbrM.04.0530	1.0	247	LbrM.31.2940	2.0	298	LbrM.04.0630	2.0	140	LinJ.05.0420	1.0	283	LinJ.17.1520	2.0	202	LinJ.21.0610	3.0
136	LbrM.35.0310	1.0	247	LbrM.27.1360	2.0	298	LbrM.18.0700	2.0	140	LinJ.07.1180	1.0	283	LinJ.05.0970	2.0	202	LinJ.35.4170	3.0
136	LbrM.30.2040	1.0	247	LbrM.22.0420	2.0	298	LbrM.20.2480	2.0	140	LinJ.06.0760	1.0	283	LinJ.29.0860	2.0	330	LinJ.30.0610	2.0
136	LbrM.28.2620	1.0	247	LbrM.32.0980	2.0	298	LbrM.20.2700	2.0	140	LinJ.26.2250	1.0	283	LinJ.31.3170	2.0	330	LinJ.23.1120	2.0
136	LbrM.35.2250	1.0	247	LbrM.05.1140	2.0	298	LbrM.20.4800	2.0	140	LinJ.34.0830	1.0	283	LinJ.22.0630	2.0	330	LinJ.19.1570	2.0
136	LbrM.27.0300	1.0	247	LbrM.03.0700	2.0	298	LbrM.23.0330	2.0	140	LinJ.02.0330	1.0	283	LinJ.05.0550	2.0	330	LinJ.24.1050	2.0
136	LbrM.01.0500	1.0	247	LbrM.10.0420	2.0	298	LbrM.21.1280	2.0	140	LinJ.34.0820	1.0	283	LinJ.35.2400	2.0	330	LinJ.18.0470	2.0
136	LbrM.03.0210	1.0	247	LbrM.35.3800	2.0	298	LbrM.22.0030	2.0	140	LinJ.21.0280	1.0	283	LinJ.25.1010	2.0	330	LinJ.28.1210	2.0
136	LbrM.34.4690	1.0	247	LbrM.30.0180	2.0	298	LbrM.26.0980	2.0	140	LinJ.14.0130	1.0	283	LinJ.21.0740	2.0	330	LinJ.30.0120	2.0
136	LbrM.01.0190	1.0	247	LbrM.29.1930	2.0	298	LbrM.28.2950	2.0	140	LinJ.33.0320	1.0	283	LinJ.17.0250	2.0	330	LinJ.06.0260	2.0
136	LbrM.27.2150	1.0	247	LbrM.25.2280	2.0	298	LbrM.30.0560	2.0	140	LinJ.29.2470	1.0	283	LinJ.10.0940	2.0	330	LinJ.11.1100	2.0
136	LbrM.16.0950	1.0	247	LbrM.24.2320	2.0	298	LbrM.30.3000	2.0	140	LinJ.31.1240	1.0	283	LinJ.05.0130	2.0	330	LinJ.13.1360	2.0
136	LbrM.28.3070	1.0	247	LbrM.21.0990	2.0	298	LbrM.31.1820	2.0	140	LinJ.25.2280	1.0	283	LinJ.17.1530	2.0	330	LinJ.30.3710	2.0
136	LbrM.06.1150	1.0	247	LbrM.13.1420	2.0	298	LbrM.30.3120	2.0	140	LinJ.36.0450	1.0	283	LinJ.35.4660	2.0	330	LinJ.30.3610	2.0
136	LbrM.21.0720	1.0	247	LbrM.18.1100	2.0	298	LbrM.32.0520	2.0	140	LinJ.36.2490	1.0	283	LinJ.18.1500	2.0	330	LinJ.24.0690	2.0
136	LbrM.20.0660	1.0	247	LbrM.23.1420	2.0	298	LbrM.01.0500	2.0	140	LinJ.21.0890	1.0	283	LinJ.17.1450	2.0	330	LinJ.36.2050	2.0
136	LbrM.22.0260	1.0	247	LbrM.03.0110	2.0	298	LbrM.08.0900	2.0	140	LinJ.28.1490	1.0	283	LinJ.19.0420	2.0	330	LinJ.36.4750	2.0
136	LbrM.33.0990	1.0	247	LbrM.28.0920	2.0	298	LbrM.16.0590	2.0	140	LinJ.09.1530	1.0	283	LinJ.17.0410	2.0	330	LinJ.29.0010	2.0
136	LbrM.19.1230	1.0	247	LbrM.27.0270	2.0	298	LbrM.26.1570	2.0	140	LinJ.01.0030	1.0	283	LinJ.25.0630	2.0	330	LinJ.31.2320	2.0
136	LbrM.22.1430	1.0	247	LbrM.22.1540	2.0	298	LbrM.27.2620	2.0	140	LinJ.17.1450	1.0	283	LinJ.30.3150	2.0	330	LinJ.27.1790	2.0
136	LbrM.09.0180	1.0	247	LbrM.03.0090	2.0	298	LbrM.28.2560	2.0	140	LinJ.29.0910	1.0	283	LinJ.28.1480	2.0	330	LinJ.06.1220	2.0
136	LbrM.35.3640	1.0	247	LbrM.35.0760	2.0	298	LbrM.28.3120	2.0	140	LinJ.13.1350	1.0	283	LinJ.28.1470	2.0	330	LinJ.31.1130	2.0
136	LbrM.33.1800	1.0	247	LbrM.26.2150	2.0	298	LbrM.31.3320	2.0	140	LinJ.36.0280	1.0	283	LinJ.28.2090	2.0	330	LinJ.36.2450	2.0
136	LbrM.06.1170	1.0	247	LbrM.35.3390	2.0	298	LbrM.33.1020	2.0	140	LinJ.28.2970	1.0	283	LinJ.14.1010	2.0	330	LinJ.14.1450	2.0
136	LbrM.28.2870	1.0	247	LbrM.33.0940	2.0	298	LbrM.35.1950	2.0	140	LinJ.32.3100	1.0	283	LinJ.33.3360	2.0	330	LinJ.36.3380	2.0
136	LbrM.35.3070	1.0	247	LbrM.33.0290	2.0	298	LbrM.34.5210	2.0	140	LinJ.28.1660	1.0	283	LinJ.07.0280	2.0	330	LinJ.22.0960	2.0
136	LbrM.06.0890	1.0	247	LbrM.30.2300	2.0	298	LbrM.20.3660	2.0	140	LinJ.28.2940	1.0	283	LinJ.24.2380	2.0	330	LinJ.28.0520	2.0
136	LbrM.35.0620	1.0	247	LbrM.30.2040	2.0	298	LbrM.26.2680	2.0	140	LinJ.08.1300	1.0	283	LinJ.36.2160	2.0	330	LinJ.22.0190	2.0
136	LbrM.21.0070	1.0	247	LbrM.26.0050	2.0	298	LbrM.34.0580	2.0	140	LinJ.36.6220	1.0	283	LinJ.31.2670	2.0	330	LinJ.14.1460	2.0
136	LbrM.20.2950	1.0	247	LbrM.25.1710	2.0	298	LbrM.05.0140	2.0	140	LinJ.23.0340	1.0	283	LinJ.22.0350	2.0	330	LinJ.07.0910	2.0
136	LbrM.23.0800	1.0	247	LbrM.23.1720	2.0	298	LbrM.18.0110	2.0	140	LinJ.36.2260	1.0	283	LinJ.35.0710	2.0	330	LinJ.32.0070	2.0
136	LbrM.20.0090	1.0	247	LbrM.20.5360	2.0	298	LbrM.14.0460	2.0	140	LinJ.28.1420	1.0	283	LinJ.32.0940	2.0	330	LinJ.32.3040	2.0
136	LbrM.06.0100	1.0	247	LbrM.20.2830	2.0	298	LbrM.27.1150	2.0	140	LinJ.35.1720	1.0	283	LinJ.14.0150	2.0	330	LinJ.08.0090	2.0
136	LbrM.32.3210	1.0	247	LbrM.20.0090	2.0	298	LbrM.30.2980	2.0	140	LinJ.36.6510	1.0	283	LinJ.34.4140	2.0	330	LinJ.24.1610	2.0
136	LbrM.21.1310	1.0	247	LbrM.19.0140	2.0	298	LbrM.15.1230	2.0	140	LinJ.36.1920	1.0	283	LinJ.03.0790	2.0	330	LinJ.27.2300	2.0
136	LbrM.35.2970	1.0	247	LbrM.06.0830	2.0	298	LbrM.19.1360	2.0	140	LinJ.31.2920	1.0	283	LinJ.36.3730	2.0	330	LinJ.36.6350	2.0
136	LbrM.34.5270	1.0	247	LbrM.06.0350	2.0	298	LbrM.02.0390	2.0	140	LinJ.36.0930	1.0	283	LinJ.30.0170	2.0	330	LinJ.32.3220	2.0
136	LbrM.30.2950	1.0	247	LbrM.03.0060	2.0	298	LbrM.04.1250	2.0	140	LinJ.27.1520	1.0	283	LinJ.29.2080	2.0	330	LinJ.08.0950	2.0
136	LbrM.34.3990	1.0	247	LbrM.26.2640	2.0	298	LbrM.22.0510	2.0	140	LinJ.35.4350	1.0	283	LinJ.24.2330	2.0	330	LinJ.25.0770	2.0
136	LbrM.35.4930	1.0	247	LbrM.13.0760	2.0	298	LbrM.24.1780	2.0	140	LinJ.35.0370	1.0	283	LinJ.21.0980	2.0	330	LinJ.14.1100	2.0
136	LbrM.30.3100	1.0	247	LbrM.30.1480	2.0	298	LbrM.27.1140	2.0	140	LinJ.08.0080	1.0	283	LinJ.13.1620	2.0	330	LinJ.27.1010	2.0
136	LbrM.30.1090	1.0	247	LbrM.28.2600	2.0	298	LbrM.28.0120	2.0	140	LinJ.34.0030	1.0	283	LinJ.07.0240	2.0	330	LinJ.09.1100	2.0
136	LbrM.31.1830	1.0	247	LbrM.02.0410	2.0	298	LbrM.28.3030	2.0	140	LinJ.01.0790	1.0	283	LinJ.29.2680	2.0	330	LinJ.09.1560	2.0
136	LbrM.34.4100	1.0	247	LbrM.31.3090	2.0	298	LbrM.35.6830	2.0	140	LinJ.01.0800	1.0	283	LinJ.22.0770	2.0	330	LinJ.36.7360	2.0
136	LbrM.29.1230	1.0	247	LbrM.16.1670	2.0	298	LbrM.35.7280	2.0	140	LinJ.30.1710	1.0	283	LinJ.03.0460	2.0	330	LinJ.23.0470	2.0
136	LbrM.25.2280	1.0	247	LbrM.15.1050	2.0	298	LbrM.20.1170	2.0	140	LinJ.31.0220	1.0	283	LinJ.03.0350	2.0	330	LinJ.36.0450	2.0
136	LbrM.33.1290	1.0	247	LbrM.35.5340	2.0	298	LbrM.18.1640	2.0	140	LinJ.34.3860	1.0	283	LinJ.18.1050	2.0	330	LinJ.36.1800	2.0
136	LbrM.31.1820	1.0	247	LbrM.15.1230	2.0	298	LbrM.22.1490	2.0	140	LinJ.16.0680	1.0	283	LinJ.35.2590	2.0	330	LinJ.32.2200	2.0
136	LbrM.27.0810	1.0	247	LbrM.35.6760	2.0	298	LbrM.28.2600	2.0	140	LinJ.19.1660	1.0	283	LinJ.31.2680	2.0	330	LinJ.23.0820	2.0
136	LbrM.21.1000	1.0	247	LbrM.14.0010	2.0	298	LbrM.29.2720	2.0	140	LinJ.36.2780	1.0	283	LinJ.28.2820	2.0	330	LinJ.25.2160	2.0
136	LbrM.25.2050	1.0	247	LbrM.28.2790	2.0	298	LbrM.30.1480	2.0	140	LinJ.34.0330	1.0	283	LinJ.34.3460	2.0	330	LinJ.35.1160	2.0
136	LbrM.31.2190	1.0	247	LbrM.02.0070	2.0	298	LbrM.35.2040	2.0	140	LinJ.34.1570	1.0	283	LinJ.24.2370	2.0	330	LinJ.32.4040	2.0
136	LbrM.28.2330	1.0	247	LbrM.30.1840	2.0	298	LbrM.35.2490	2.0	140	LinJ.05.0550	1.0	283	LinJ.08.0010	2.0	330	LinJ.35.1580	2.0
136	LbrM.25.2180	1.0	247	LbrM.27.1150	2.0	298	LbrM.35.2820	2.0	140	LinJ.17.0250	1.0	283	LinJ.23.1920	2.0	330	LinJ.36.5610	2.0
136	LbrM.34.1000	1.0	247	LbrM.25.0190	2.0	298	LbrM.34.4410	2.0	140	LinJ.36.1930	1.0	283	LinJ.23.1560	2.0	330	LinJ.32.1120	2.0
136	LbrM.35.5650	1.0	247	LbrM.24.2340	2.0	298	LbrM.06.0350	2.0	140	LinJ.13.1500	1.0	283	LinJ.28.0940	2.0	330	LinJ.29.2910	2.0
136	LbrM.34.1610	1.0	247	LbrM.32.3550	2.0	298	LbrM.06.0830	2.0	140	LinJ.09.1560	1.0	283	LinJ.27.0260	2.0	330	LinJ.23.0280	2.0
136	LbrM.35.4150	1.0	247	LbrM.31.0270	2.0	298	LbrM.15.0040	2.0	140	LinJ.29.2780	1.0	283	LinJ.03.0070	2.0	330	LinJ.29.0030	2.0
136	LbrM.35.1270	1.0	247	LbrM.21.0840	2.0	298	LbrM.19.0140	2.0	140	LinJ.35.3150	1.0	283	LinJ.36.0700	2.0	330	LinJ.20.1370	2.0
136	LbrM.20.2970	1.0	247	LbrM.20.3660	2.0	298	LbrM.20.5360	2.0	140	LinJ.34.0130	1.0	283	LinJ.31.1650	2.0	330	LinJ.30.1160	2.0
136	LbrM.20.2450	1.0	247	LbrM.19.1280	2.0	298	LbrM.28.2010	2.0	140	LinJ.30.2720	1.0	283	LinJ.36.3320	2.0	330	LinJ.28.1700	2.0
136	LbrM.20.1010	1.0	247	LbrM.35.3170	2.0	298	LbrM.31.0720	2.0	140	LinJ.34.2430	1.0	283	LinJ.36.2870	2.0	330	LinJ.18.0200	2.0
136	LbrM.34.2300	1.0	247	LbrM.33.2370	2.0	298	LbrM.34.4230	2.0	140	LinJ.07.0130	1.0	283	LinJ.36.0280	2.0	330	LinJ.27.2440	2.0
136	LbrM.32.0650	1.0	247	LbrM.32.1840	2.0	298	LbrM.35.0600	2.0	140	LinJ.20.0720	1.0	283	LinJ.33.0310	2.0	330	LinJ.19.0170	2.0
136	LbrM.31.1340	1.0	247	LbrM.32.0710	2.0	298	LbrM.26.2150	2.0	140	LinJ.24.2400	1.0	283	LinJ.30.2360	2.0	330	LinJ.21.1220	2.0
136	LbrM.29.1240	1.0	247	LbrM.32.0530	2.0	298	LbrM.26.2160	2.0	140	LinJ.13.1060	1.0	283	LinJ.25.1500	2.0	330	LinJ.32.2600	2.0
136	LbrM.29.1210	1.0	247	LbrM.30.3480	2.0	298	LbrM.35.0760	2.0	140	LinJ.15.1500	1.0	283	LinJ.23.1880	2.0	330	LinJ.36.3580	2.0
136	LbrM.31.2410	1.0	247	LbrM.28.1300	2.0	298	LbrM.16.1220	2.0	140	LinJ.36.3220	1.0	283	LinJ.11.0180	2.0	330	LinJ.33.1960	2.0
136	LbrM.30.3620	1.0	247	LbrM.27.2620	2.0	298	LbrM.34.4850	2.0	140	LinJ.36.4690	1.0	283	LinJ.08.1300	2.0	330	LinJ.33.2700	2.0
136	LbrM.26.0350	1.0	247	LbrM.26.2200	2.0	298	LbrM.20.1120	2.0	140	LinJ.22.0010	1.0	283	LinJ.31.1240	2.0	330	LinJ.22.1530	2.0
136	LbrM.25.0190	1.0	247	LbrM.25.1100	2.0	298	LbrM.33.2980	2.0	140	LinJ.22.1480	1.0	283	LinJ.17.1580	2.0	330	LinJ.36.5110	2.0
136	LbrM.27.2760	1.0	247	LbrM.21.0310	2.0	298	LbrM.03.0110	2.0	140	LinJ.21.1870	1.0	283	LinJ.02.0710	2.0	330	LinJ.24.2090	2.0
136	LbrM.26.0820	1.0	247	LbrM.18.0640	2.0	298	LbrM.23.1420	2.0	140	LinJ.36.7200	1.0	283	LinJ.29.1030	2.0	330	LinJ.26.0370	2.0
136	LbrM.29.0100	1.0	247	LbrM.18.0510	2.0	298	LbrM.20.3260	2.0	140	LinJ.11.0100	1.0	283	LinJ.04.0940	2.0	330	LinJ.30.0150	2.0
136	LbrM.35.2180	1.0	247	LbrM.16.0750	2.0	298	LbrM.22.1430	2.0	140	LinJ.07.0790	1.0	283	LinJ.26.2740	2.0	330	LinJ.33.2100	2.0
136	LbrM.22.0510	1.0	247	LbrM.16.0590	2.0	298	LbrM.24.2360	2.0	140	LinJ.29.1190	1.0	283	LinJ.23.1400	2.0	330	LinJ.33.1690	2.0
136	LbrM.27.1950	1.0	247	LbrM.15.0410	2.0	298	LbrM.32.1130	2.0	140	LinJ.06.0990	1.0	283	LinJ.02.0570	2.0	330	LinJ.33.1040	2.0
136	LbrM.20.0060	1.0	247	LbrM.09.1490	2.0	298	LbrM.21.0950	2.0	140	LinJ.18.0700	1.0	283	LinJ.35.1310	2.0	330	LinJ.32.2540	2.0
136	LbrM.35.6550	1.0	247	LbrM.08.0900	2.0	298	LbrM.18.1100	2.0	140	LinJ.26.1030	1.0	283	LinJ.21.0040	2.0	330	LinJ.33.0260	2.0
136	LbrM.33.1620	1.0	247	LbrM.06.1260	2.0	298	LbrM.03.0210	2.0	140	LinJ.09.1550	1.0	283	LinJ.36.2740	2.0	330	LinJ.11.0220	2.0
136	LbrM.28.2090	1.0	247	LbrM.03.0170	2.0	298	LbrM.26.0840	2.0	140	LinJ.28.2600	1.0	283	LinJ.28.2570	2.0	330	LinJ.31.0220	2.0
136	LbrM.34.2990	1.0	247	LbrM.35.5370	2.0	298	LbrM.03.0240	2.0	140	LinJ.35.2930	1.0	283	LinJ.25.1430	2.0	330	LinJ.25.1460	2.0
136	LbrM.33.2840	1.0	247	LbrM.35.4070	2.0	298	LbrM.30.3280	2.0	140	LinJ.36.4640	1.0	283	LinJ.02.0350	2.0	330	LinJ.31.2890	2.0
136	LbrM.35.1750	1.0	247	LbrM.35.3290	2.0	298	LbrM.07.0090	2.0	140	LinJ.31.2890	1.0	283	LinJ.31.2830	2.0	330	LinJ.33.2880	2.0
136	LbrM.25.2330	1.0	247	LbrM.34.2090	2.0	298	LbrM.27.0820	2.0	140	LinJ.23.0860	1.0	283	LinJ.36.5320	2.0	330	LinJ.36.0210	2.0
136	LbrM.26.0500	1.0	247	LbrM.34.1800	2.0	298	LbrM.29.1930	2.0	140	LinJ.28.2920	1.0	283	LinJ.15.1310	2.0	330	LinJ.08.0560	2.0
136	LbrM.30.2810	1.0	247	LbrM.34.1360	2.0	298	LbrM.35.3700	2.0	140	LinJ.12.0580	1.0	283	LinJ.26.2700	2.0	330	LinJ.12.0490	2.0
136	LbrM.27.2460	1.0	247	LbrM.33.1620	2.0	298	LbrM.35.3800	2.0	140	LinJ.08.0300	1.0	283	LinJ.36.6710	2.0	330	LinJ.14.1240	2.0
136	LbrM.20.3610	1.0	247	LbrM.30.3120	2.0	298	LbrM.03.0700	2.0	140	LinJ.24.2120	1.0	283	LinJ.30.3030	2.0	330	LinJ.19.0350	2.0
136	LbrM.21.2010	1.0	247	LbrM.30.0560	2.0	298	LbrM.20.3930	2.0	140	LinJ.36.4180	1.0	283	LinJ.36.3190	2.0	330	LinJ.19.1590	2.0
136	LbrM.34.3870	1.0	247	LbrM.28.2950	2.0	298	LbrM.35.6180	2.0	140	LinJ.07.0180	1.0	283	LinJ.02.0020	2.0	330	LinJ.22.0013	2.0
136	LbrM.32.2980	1.0	247	LbrM.26.0130	2.0	298	LbrM.03.0820	2.0	140	LinJ.25.1160	1.0	283	LinJ.09.0820	2.0	330	LinJ.23.0580	2.0
136	LbrM.16.1360	1.0	247	LbrM.20.3950	2.0	298	LbrM.18.0620	2.0	140	LinJ.35.5450	1.0	283	LinJ.30.1880	2.0	330	LinJ.24.1700	2.0
136	LbrM.35.0150	1.0	247	LbrM.20.0830	2.0	298	LbrM.15.1190	2.0	140	LinJ.32.1940	1.0	283	LinJ.24.2350	2.0	330	LinJ.25.1210	2.0
136	LbrM.21.0290	1.0	247	LbrM.19.0630	2.0	298	LbrM.23.1750	2.0	140	LinJ.34.1930	1.0	283	LinJ.05.0360	2.0	330	LinJ.25.1510	2.0
136	LbrM.16.1370	1.0	247	LbrM.19.0410	2.0	298	LbrM.28.3070	2.0	140	LinJ.27.0300	1.0	283	LinJ.05.0140	2.0	330	LinJ.26.0310	2.0
136	LbrM.29.2480	1.0	247	LbrM.19.0370	2.0	298	LbrM.31.1450	2.0	140	LinJ.30.1030	1.0	283	LinJ.35.0580	2.0	330	LinJ.27.0310	2.0
136	LbrM.35.3850	1.0	247	LbrM.18.0920	2.0	298	LbrM.22.0420	2.0	140	LinJ.25.1090	1.0	283	LinJ.34.3860	2.0	330	LinJ.28.2600	2.0
136	LbrM.35.1010	1.0	247	LbrM.18.0700	2.0	298	LbrM.12.0020	2.0	140	LinJ.34.0170	1.0	283	LinJ.31.0170	2.0	330	LinJ.29.2470	2.0
136	LbrM.31.0190	1.0	247	LbrM.17.1500	2.0	298	LbrM.27.1360	2.0	140	LinJ.04.0550	1.0	283	LinJ.34.2440	2.0	330	LinJ.35.1230	2.0
136	LbrM.15.1190	1.0	247	LbrM.15.1380	2.0	298	LbrM.32.1750	2.0	140	LinJ.33.1940	1.0	283	LinJ.32.2960	2.0	330	LinJ.35.3730	2.0
136	LbrM.35.2400	1.0	247	LbrM.13.0900	2.0	298	LbrM.10.0620	2.0	140	LinJ.31.2320	1.0	283	LinJ.28.3090	2.0	330	LinJ.36.2480	2.0
136	LbrM.15.1470	1.0	247	LbrM.11.0090	2.0	298	LbrM.19.0210	2.0	140	LinJ.27.0670	1.0	283	LinJ.27.1140	2.0	330	LinJ.36.2490	2.0
136	LbrM.33.1600	1.0	247	LbrM.08.0600	2.0	298	LbrM.22.0850	2.0	140	LinJ.36.2480	1.0	283	LinJ.25.1790	2.0	330	LinJ.28.0980	2.0
136	LbrM.31.3240	1.0	247	LbrM.07.0750	2.0	298	LbrM.28.0540	2.0	140	LinJ.31.2580	1.0	283	LinJ.25.1090	2.0	330	LinJ.09.0070	2.0
136	LbrM.31.2550	1.0	247	LbrM.06.0940	2.0	298	LbrM.29.2540	2.0	140	LinJ.34.0160	1.0	283	LinJ.16.1710	2.0	330	LinJ.12.0200	2.0
136	LbrM.33.1880	1.0	247	LbrM.06.0410	2.0	298	LbrM.21.1000	2.0	140	LinJ.31.2400	1.0	283	LinJ.15.1490	2.0	330	LinJ.27.1950	2.0
136	LbrM.32.2240	1.0	247	LbrM.05.0470	2.0	298	LbrM.28.1520	2.0	140	LinJ.31.2570	1.0	283	LinJ.14.0460	2.0	330	LinJ.01.0180	2.0
136	LbrM.17.0880	1.0	247	LbrM.05.0200	2.0	298	LbrM.25.2130	2.0	140	LinJ.08.1110	1.0	283	LinJ.03.0090	2.0	330	LinJ.36.4390	2.0
136	LbrM.15.0920	1.0	247	LbrM.27.2690	2.0	298	LbrM.32.0650	2.0	140	LinJ.24.1610	1.0	283	LinJ.19.0950	2.0	330	LinJ.34.1370	2.0
136	LbrM.29.1160	1.0	247	LbrM.27.1370	2.0	298	LbrM.05.0940	2.0	140	LinJ.36.2070	1.0	283	LinJ.30.2100	2.0	330	LinJ.01.0280	2.0
136	LbrM.20.5360	1.0	247	LbrM.26.0670	2.0	298	LbrM.34.4570	2.0	140	LinJ.28.0250	1.0	283	LinJ.27.1730	2.0	330	LinJ.05.1060	2.0
136	LbrM.16.0920	1.0	247	LbrM.20.0470	2.0	298	LbrM.29.2270	2.0	140	LinJ.36.2390	1.0	283	LinJ.24.0370	2.0	330	LinJ.28.2880	2.0
136	LbrM.15.0990	1.0	247	LbrM.01.0360	2.0	298	LbrM.27.0670	2.0	140	LinJ.27.0790	1.0	283	LinJ.36.3100	2.0	330	LinJ.30.0650	2.0
136	LbrM.02.0390	1.0	247	LbrM.35.5900	2.0	298	LbrM.14.0140	2.0	140	LinJ.31.2980	1.0	283	LinJ.32.1750	2.0	330	LinJ.20.0060	2.0
136	LbrM.18.1070	1.0	247	LbrM.35.5180	2.0	298	LbrM.20.0330	2.0	140	LinJ.26.2290	1.0	283	LinJ.32.0660	2.0	330	LinJ.20.1640	2.0
136	LbrM.34.0170	1.0	247	LbrM.30.1610	2.0	298	LbrM.27.2760	2.0	140	LinJ.15.1540	1.0	283	LinJ.30.3490	2.0	330	LinJ.30.0560	2.0
136	LbrM.33.0340	1.0	247	LbrM.30.0710	2.0	298	LbrM.22.1310	2.0	140	LinJ.34.3140	1.0	283	LinJ.30.2470	2.0	330	LinJ.30.3620	2.0
136	LbrM.35.7010	1.0	247	LbrM.28.1420	2.0	298	LbrM.21.1570	2.0	140	LinJ.36.1320	1.0	283	LinJ.28.1310	2.0	330	LinJ.34.0510	2.0
136	LbrM.35.2490	1.0	247	LbrM.01.0310	2.0	298	LbrM.15.1100	2.0	140	LinJ.19.0710	1.0	283	LinJ.27.2360	2.0	330	LinJ.34.3210	2.0
136	LbrM.23.1520	1.0	247	LbrM.33.1960	2.0	298	LbrM.29.0770	2.0	140	LinJ.28.2660	1.0	283	LinJ.27.2350	2.0	330	LinJ.01.0430	2.0
136	LbrM.20.3980	1.0	247	LbrM.20.1290	2.0	298	LbrM.17.0180	2.0	140	LinJ.25.1530	1.0	283	LinJ.26.2290	2.0	330	LinJ.03.0960	2.0
136	LbrM.27.0850	1.0	247	LbrM.35.7320	2.0	298	LbrM.29.1660	2.0	140	LinJ.36.1220	1.0	283	LinJ.25.1160	2.0	330	LinJ.04.0570	2.0
136	LbrM.24.2210	1.0	247	LbrM.35.4430	2.0	298	LbrM.34.3260	2.0	140	LinJ.33.1150	1.0	283	LinJ.25.0120	2.0	330	LinJ.11.0100	2.0
136	LbrM.14.1330	1.0	247	LbrM.27.2210	2.0	298	LbrM.29.2470	2.0	140	LinJ.31.2700	1.0	283	LinJ.18.0580	2.0	330	LinJ.20.0630	2.0
136	LbrM.33.1740	1.0	247	LbrM.12.0240	2.0	298	LbrM.34.4380	2.0	140	LinJ.16.0550	1.0	283	LinJ.18.0450	2.0	330	LinJ.26.0940	2.0
136	LbrM.20.1830	1.0	247	LbrM.22.1170	2.0	298	LbrM.30.0670	2.0	140	LinJ.22.0220	1.0	283	LinJ.16.0580	2.0	330	LinJ.29.0060	2.0
136	LbrM.14.1560	1.0	247	LbrM.34.3250	2.0	298	LbrM.19.1040	2.0	140	LinJ.22.0600	1.0	283	LinJ.16.0550	2.0	330	LinJ.30.0490	2.0
136	LbrM.35.3430	1.0	247	LbrM.34.1330	2.0	298	LbrM.35.0120	2.0	140	LinJ.16.0240	1.0	283	LinJ.15.0440	2.0	330	LinJ.30.1360	2.0
136	LbrM.32.0130	1.0	247	LbrM.32.3600	2.0	298	LbrM.23.1030	2.0	140	LinJ.11.0270	1.0	283	LinJ.06.1330	2.0	330	LinJ.31.1640	2.0
136	LbrM.17.1470	1.0	247	LbrM.29.2330	2.0	298	LbrM.32.3380	2.0	140	LinJ.12.0007	1.0	283	LinJ.03.0550	2.0	330	LinJ.32.3320	2.0
136	LbrM.13.1540	1.0	247	LbrM.27.2650	2.0	298	LbrM.19.1800	2.0	140	LinJ.13.0220	1.0	283	LinJ.03.0150	2.0	330	LinJ.34.4290	2.0
136	LbrM.35.4600	1.0	247	LbrM.27.0510	2.0	298	LbrM.24.1040	2.0	140	LinJ.12.0200	1.0	283	LinJ.36.5350	2.0	330	LinJ.36.1000	2.0
136	LbrM.34.3660	1.0	247	LbrM.25.1310	2.0	298	LbrM.18.0530	2.0	140	LinJ.20.1270	1.0	283	LinJ.36.4030	2.0	330	LinJ.18.0450	2.0
136	LbrM.13.0960	1.0	247	LbrM.24.2110	2.0	298	LbrM.18.0030	2.0	140	LinJ.36.2270	1.0	283	LinJ.35.1450	2.0	330	LinJ.21.0310	2.0
136	LbrM.35.6390	1.0	247	LbrM.17.0800	2.0	298	LbrM.35.3110	2.0	140	LinJ.32.3830	1.0	283	LinJ.34.4290	2.0	330	LinJ.25.0120	2.0
136	LbrM.23.0220	1.0	247	LbrM.17.0790	2.0	298	LbrM.20.4990	2.0	140	LinJ.20.0670	1.0	283	LinJ.33.1430	2.0	330	LinJ.26.1530	2.0
136	LbrM.22.1240	1.0	247	LbrM.35.3210	2.0	298	LbrM.35.7070	2.0	140	LinJ.34.3270	1.0	283	LinJ.32.3320	2.0	330	LinJ.26.2290	2.0
136	LbrM.31.2810	1.0	247	LbrM.35.0270	2.0	298	LbrM.32.1440	2.0	140	LinJ.08.0330	1.0	283	LinJ.28.2970	2.0	330	LinJ.27.2360	2.0
136	LbrM.29.2540	1.0	247	LbrM.21.1920	2.0	298	LbrM.09.0850	2.0	140	LinJ.21.1670	1.0	283	LinJ.26.1920	2.0	330	LinJ.28.2530	2.0
136	LbrM.20.0720	1.0	247	LbrM.10.1010	2.0	298	LbrM.20.4450	2.0	140	LinJ.36.3000	1.0	283	LinJ.26.0120	2.0	330	LinJ.30.2530	2.0
136	LbrM.16.0550	1.0	469	LbrM.35.2240	1.0	298	LbrM.26.2600	2.0	140	LinJ.15.1080	1.0	283	LinJ.19.0310	2.0	330	LinJ.30.2540	2.0
136	LbrM.21.0700	1.0	469	LbrM.35.1460	1.0	298	LbrM.24.0690	2.0	140	LinJ.18.0290	1.0	283	LinJ.18.0780	2.0	330	LinJ.31.0110	2.0
136	LbrM.20.2830	1.0	469	LbrM.35.7240	1.0	298	LbrM.35.4770	2.0	140	LinJ.06.0290	1.0	283	LinJ.17.1480	2.0	330	LinJ.33.0870	2.0
136	LbrM.19.1020	1.0	469	LbrM.35.0420	1.0	298	LbrM.06.1160	2.0	140	LinJ.07.0350	1.0	283	LinJ.15.0220	2.0	330	LinJ.36.1840	2.0
136	LbrM.15.0040	1.0	469	LbrM.34.4950	1.0	298	LbrM.14.1540	2.0	140	LinJ.26.1970	1.0	283	LinJ.11.0960	2.0	330	LinJ.03.0190	2.0
136	LbrM.13.0390	1.0	469	LbrM.35.6430	1.0	298	LbrM.33.0300	2.0	140	LinJ.36.3160	1.0	283	LinJ.11.0410	2.0	330	LinJ.23.0300	2.0
136	LbrM.35.4660	1.0	469	LbrM.34.2750	1.0	298	LbrM.34.1100	2.0	140	LinJ.36.6280	1.0	283	LinJ.08.0570	2.0	330	LinJ.19.0950	2.0
136	LbrM.35.3500	1.0	469	LbrM.34.1770	1.0	298	LbrM.34.1450	2.0	140	LinJ.25.0760	1.0	283	LinJ.07.0760	2.0	330	LinJ.32.1260	2.0
136	LbrM.15.0050	1.0	469	LbrM.34.0060	1.0	298	LbrM.34.3070	2.0	140	LinJ.09.1180	1.0	283	LinJ.06.0410	2.0	330	LinJ.03.0090	2.0
136	LbrM.35.2550	1.0	469	LbrM.34.0970	1.0	298	LbrM.07.0100	2.0	140	LinJ.26.0040	1.0	283	LinJ.05.0460	2.0	330	LinJ.14.0460	2.0
136	LbrM.34.2820	1.0	469	LbrM.34.1480	1.0	298	LbrM.26.1590	2.0	140	LinJ.01.0110	1.0	283	LinJ.05.0200	2.0	330	LinJ.23.1680	2.0
136	LbrM.13.0190	1.0	469	LbrM.32.3200	1.0	298	LbrM.15.1080	2.0	140	LinJ.25.2220	1.0	283	LinJ.04.0460	2.0	330	LinJ.27.1140	2.0
136	LbrM.25.1010	1.0	469	LbrM.32.2420	1.0	298	LbrM.22.0300	2.0	140	LinJ.18.0510	1.0	283	LinJ.01.0430	2.0	330	LinJ.28.0470	2.0
136	LbrM.28.0710	1.0	469	LbrM.32.0790	1.0	298	LbrM.30.1590	2.0	140	LinJ.36.0250	1.0	283	LinJ.34.3280	2.0	330	LinJ.32.2960	2.0
136	LbrM.22.0560	1.0	469	LbrM.31.0700	1.0	298	LbrM.14.1560	2.0	140	LinJ.16.0260	1.0	283	LinJ.34.3210	2.0	330	LinJ.34.2440	2.0
136	LbrM.29.0450	1.0	469	LbrM.32.2670	1.0	298	LbrM.29.0080	2.0	140	LinJ.24.0370	1.0	283	LinJ.32.1160	2.0	330	LinJ.35.4500	2.0
136	LbrM.21.1700	1.0	469	LbrM.31.0190	1.0	298	LbrM.32.0120	2.0	140	LinJ.29.1240	1.0	283	LinJ.27.2430	2.0	330	LinJ.36.7240	2.0
136	LbrM.35.2380	1.0	469	LbrM.30.3160	1.0	298	LbrM.08.0090	2.0	140	LinJ.32.2600	1.0	283	LinJ.01.0330	2.0	330	LinJ.01.0730	2.0
136	LbrM.21.0990	1.0	469	LbrM.35.3690	1.0	298	LbrM.27.2560	2.0	140	LinJ.36.6960	1.0	283	LinJ.36.5870	2.0	330	LinJ.11.1200	2.0
136	LbrM.26.0130	1.0	469	LbrM.30.1970	1.0	298	LbrM.35.6400	2.0	140	LinJ.30.2540	1.0	283	LinJ.30.0650	2.0	330	LinJ.31.2070	2.0
136	LbrM.24.1350	1.0	469	LbrM.33.0390	1.0	298	LbrM.33.0460	2.0	140	LinJ.32.1090	1.0	283	LinJ.28.2880	2.0	330	LinJ.32.3460	2.0
136	LbrM.16.0570	1.0	469	LbrM.34.4180	1.0	298	LbrM.08.0830	2.0	140	LinJ.30.2480	1.0	283	LinJ.28.1430	2.0	330	LinJ.35.0580	2.0
136	LbrM.12.0230	1.0	469	LbrM.30.0270	1.0	298	LbrM.30.2790	2.0	140	LinJ.28.1240	1.0	283	LinJ.01.0280	2.0	330	LinJ.36.6860	2.0
136	LbrM.31.3310	1.0	469	LbrM.33.2670	1.0	298	LbrM.32.3320	2.0	140	LinJ.17.0080	1.0	283	LinJ.33.1790	2.0	330	LinJ.05.0140	2.0
136	LbrM.11.0990	1.0	469	LbrM.29.0270	1.0	298	LbrM.35.1900	2.0	140	LinJ.34.1660	1.0	283	LinJ.36.7280	2.0	330	LinJ.18.0090	2.0
136	LbrM.35.0940	1.0	469	LbrM.34.2970	1.0	298	LbrM.30.1370	2.0	140	LinJ.10.0310	1.0	283	LinJ.36.4390	2.0	330	LinJ.28.1660	2.0
136	LbrM.34.4810	1.0	469	LbrM.29.0100	1.0	298	LbrM.25.0620	2.0	140	LinJ.11.0220	1.0	283	LinJ.01.0180	2.0	330	LinJ.30.1880	2.0
136	LbrM.20.3950	1.0	469	LbrM.28.3250	1.0	298	LbrM.29.0900	2.0	140	LinJ.35.0240	1.0	283	LinJ.35.3670	2.0	330	LinJ.22.1380	2.0
136	LbrM.10.1110	1.0	469	LbrM.29.0330	1.0	298	LbrM.30.3590	2.0	140	LinJ.07.0420	1.0	283	LinJ.27.1950	2.0	330	LinJ.12.0730	2.0
136	LbrM.10.1010	1.0	469	LbrM.35.6060	1.0	298	LbrM.29.2890	2.0	140	LinJ.30.2380	1.0	283	LinJ.19.0540	2.0	330	LinJ.08.1020	2.0
136	LbrM.27.1690	1.0	469	LbrM.34.1700	1.0	298	LbrM.14.1020	2.0	140	LinJ.23.1220	1.0	283	LinJ.22.1110	2.0	330	LinJ.32.3280	2.0
136	LbrM.23.0570	1.0	469	LbrM.35.0170	1.0	298	LbrM.27.1230	2.0	140	LinJ.29.2420	1.0	283	LinJ.35.3390	2.0	330	LinJ.02.0330	2.0
136	LbrM.17.1270	1.0	469	LbrM.34.4940	1.0	298	LbrM.09.1100	2.0	140	LinJ.36.7060	1.0	283	LinJ.35.1420	2.0	330	LinJ.15.1310	2.0
136	LbrM.35.0660	1.0	469	LbrM.28.1490	1.0	298	LbrM.09.1540	2.0	140	LinJ.18.0200	1.0	283	LinJ.34.1110	2.0	330	LinJ.19.1200	2.0
136	LbrM.34.1650	1.0	469	LbrM.34.1580	1.0	298	LbrM.23.0460	2.0	140	LinJ.35.2780	1.0	283	LinJ.33.1660	2.0	330	LinJ.03.0520	2.0
136	LbrM.32.3240	1.0	469	LbrM.28.1010	1.0	298	LbrM.28.1500	2.0	140	LinJ.34.0150	1.0	283	LinJ.29.2420	2.0	330	LinJ.22.0440	2.0
136	LbrM.10.0200	1.0	469	LbrM.31.0350	1.0	298	LbrM.33.1360	2.0	140	LinJ.26.0770	1.0	283	LinJ.27.2390	2.0	330	LinJ.24.1790	2.0
136	LbrM.10.0950	1.0	469	LbrM.33.2610	1.0	298	LbrM.35.1910	2.0	140	LinJ.23.0050	1.0	283	LinJ.26.0180	2.0	330	LinJ.27.0040	2.0
136	LbrM.10.0640	1.0	469	LbrM.28.0350	1.0	298	LbrM.35.0510	2.0	140	LinJ.35.0110	1.0	283	LinJ.26.0030	2.0	330	LinJ.28.3040	2.0
136	LbrM.09.0960	1.0	469	LbrM.28.0280	1.0	298	LbrM.35.1830	2.0	140	LinJ.34.0140	1.0	283	LinJ.17.0880	2.0	330	LinJ.36.6780	2.0
136	LbrM.34.1400	1.0	469	LbrM.34.0080	1.0	298	LbrM.10.1280	2.0	140	LinJ.34.4100	1.0	283	LinJ.17.0870	2.0	330	LinJ.18.1600	2.0
136	LbrM.20.4010	1.0	469	LbrM.28.0150	1.0	298	LbrM.35.2970	2.0	140	LinJ.03.0590	1.0	283	LinJ.36.3140	2.0	330	LinJ.23.0570	2.0
136	LbrM.14.0060	1.0	469	LbrM.33.3110	1.0	298	LbrM.25.1640	2.0	140	LinJ.04.1170	1.0	283	LinJ.36.0620	2.0	330	LinJ.25.1430	2.0
136	LbrM.34.2090	1.0	469	LbrM.34.3580	1.0	298	LbrM.20.0890	2.0	140	LinJ.28.3090	1.0	283	LinJ.33.2880	2.0	330	LinJ.28.2570	2.0
136	LbrM.20.3470	1.0	469	LbrM.35.6390	1.0	298	LbrM.34.1060	2.0	140	LinJ.24.0780	1.0	283	LinJ.33.1940	2.0	330	LinJ.35.5280	2.0
136	LbrM.10.0990	1.0	469	LbrM.34.3920	1.0	298	LbrM.31.0870	2.0	140	LinJ.36.4670	1.0	283	LinJ.21.1990	2.0	330	LinJ.36.2380	2.0
136	LbrM.09.0070	1.0	469	LbrM.27.2180	1.0	298	LbrM.27.2010	2.0	140	LinJ.36.5040	1.0	283	LinJ.10.0960	2.0	330	LinJ.30.2180	2.0
136	LbrM.19.0570	1.0	469	LbrM.33.3330	1.0	298	LbrM.34.2640	2.0	140	LinJ.35.1390	1.0	516	LinJ.36.1400	1.0	330	LinJ.32.1660	2.0
136	LbrM.19.0860	1.0	469	LbrM.26.2660	1.0	298	LbrM.33.0960	2.0	140	LinJ.30.2780	1.0	516	LinJ.36.0360	1.0	330	LinJ.32.2070	2.0
136	LbrM.33.2100	1.0	469	LbrM.30.0020	1.0	298	LbrM.25.0840	2.0	140	LinJ.35.4070	1.0	516	LinJ.35.5040	1.0	330	LinJ.35.3280	2.0
136	LbrM.22.0720	1.0	469	LbrM.35.4260	1.0	298	LbrM.20.1030	2.0	140	LinJ.22.1380	1.0	516	LinJ.35.5330	1.0	330	LinJ.36.7020	2.0
136	LbrM.15.1480	1.0	469	LbrM.35.3200	1.0	298	LbrM.31.2820	2.0	140	LinJ.01.0140	1.0	516	LinJ.35.1850	1.0	330	LinJ.31.1240	2.0
136	LbrM.09.1540	1.0	469	LbrM.28.1640	1.0	298	LbrM.32.1160	2.0	140	LinJ.33.1730	1.0	516	LinJ.34.3140	1.0	330	LinJ.35.2490	2.0
136	LbrM.32.3230	1.0	469	LbrM.26.2180	1.0	298	LbrM.23.0270	2.0	140	LinJ.31.0060	1.0	516	LinJ.34.2180	1.0	330	LinJ.13.1290	2.0
136	LbrM.20.2330	1.0	469	LbrM.26.1920	1.0	298	LbrM.34.0280	2.0	140	LinJ.08.0960	1.0	516	LinJ.36.0330	1.0	330	LinJ.15.0040	2.0
136	LbrM.20.1620	1.0	469	LbrM.34.5310	1.0	298	LbrM.20.5550	2.0	140	LinJ.34.0940	1.0	516	LinJ.35.1760	1.0	330	LinJ.17.0300	2.0
136	LbrM.30.1370	1.0	469	LbrM.35.4690	1.0	298	LbrM.17.0070	2.0	140	LinJ.26.0780	1.0	516	LinJ.34.3080	1.0	330	LinJ.23.1880	2.0
136	LbrM.07.0960	1.0	469	LbrM.33.2880	1.0	298	LbrM.16.1410	2.0	140	LinJ.15.0200	1.0	516	LinJ.34.2970	1.0	330	LinJ.25.1500	2.0
136	LbrM.35.5610	1.0	469	LbrM.26.1550	1.0	298	LbrM.30.1220	2.0	140	LinJ.01.0160	1.0	516	LinJ.35.1570	1.0	330	LinJ.25.2090	2.0
136	LbrM.07.0190	1.0	469	LbrM.27.2380	1.0	298	LbrM.16.1590	2.0	140	LinJ.23.1660	1.0	516	LinJ.36.4980	1.0	330	LinJ.28.1960	2.0
136	LbrM.10.1270	1.0	469	LbrM.26.1370	1.0	298	LbrM.33.1800	2.0	140	LinJ.32.3230	1.0	516	LinJ.33.1690	1.0	330	LinJ.33.0530	2.0
136	LbrM.10.0850	1.0	469	LbrM.26.1230	1.0	298	LbrM.21.1210	2.0	140	LinJ.16.0950	1.0	516	LinJ.34.1190	1.0	330	LinJ.34.0010	2.0
136	LbrM.06.1270	1.0	469	LbrM.30.2200	1.0	298	LbrM.32.2280	2.0	140	LinJ.06.1090	1.0	516	LinJ.34.2320	1.0	330	LinJ.36.0540	2.0
136	LbrM.18.0620	1.0	469	LbrM.34.4680	1.0	298	LbrM.19.0490	2.0	140	LinJ.29.1790	1.0	516	LinJ.36.5280	1.0	330	LinJ.36.0700	2.0
136	LbrM.30.0940	1.0	469	LbrM.26.0610	1.0	298	LbrM.35.0830	2.0	140	LinJ.30.1550	1.0	516	LinJ.32.3890	1.0	330	LinJ.34.1170	2.0
136	LbrM.28.1630	1.0	469	LbrM.26.0520	1.0	298	LbrM.20.2670	2.0	140	LinJ.32.0870	1.0	516	LinJ.32.2350	1.0	330	LinJ.28.1940	2.0
136	LbrM.34.2040	1.0	469	LbrM.26.0400	1.0	298	LbrM.30.0160	2.0	140	LinJ.35.3670	1.0	516	LinJ.32.0740	1.0	330	LinJ.28.2550	2.0
136	LbrM.30.2070	1.0	469	LbrM.32.0760	1.0	298	LbrM.35.3650	2.0	140	LinJ.28.2860	1.0	516	LinJ.32.4060	1.0	330	LinJ.33.2840	2.0
136	LbrM.20.3660	1.0	469	LbrM.30.0390	1.0	298	LbrM.27.0610	2.0	140	LinJ.36.0560	1.0	516	LinJ.34.3400	1.0	330	LinJ.23.1560	2.0
136	LbrM.06.1260	1.0	469	LbrM.29.2360	1.0	298	LbrM.33.2130	2.0	140	LinJ.08.0320	1.0	516	LinJ.33.1710	1.0	330	LinJ.24.2370	2.0
136	LbrM.21.2150	1.0	469	LbrM.29.2350	1.0	298	LbrM.35.0620	2.0	140	LinJ.27.2390	1.0	516	LinJ.31.2060	1.0	330	LinJ.34.3460	2.0
136	LbrM.21.1990	1.0	469	LbrM.29.0880	1.0	298	LbrM.35.5130	2.0	140	LinJ.16.1630	1.0	516	LinJ.31.0560	1.0	330	LinJ.21.0960	2.0
136	LbrM.05.1140	1.0	469	LbrM.33.2440	1.0	298	LbrM.29.1160	2.0	140	LinJ.34.4390	1.0	516	LinJ.32.2580	1.0	330	LinJ.28.2820	2.0
136	LbrM.33.1500	1.0	469	LbrM.34.5140	1.0	298	LbrM.34.5140	2.0	140	LinJ.31.0860	1.0	516	LinJ.35.1670	1.0	330	LinJ.30.2600	2.0
136	LbrM.06.0350	1.0	469	LbrM.25.1880	1.0	298	LbrM.29.2360	2.0	140	LinJ.06.1240	1.0	516	LinJ.30.3210	1.0	330	LinJ.18.1050	2.0
136	LbrM.25.1760	1.0	469	LbrM.25.1670	1.0	298	LbrM.32.3210	2.0	140	LinJ.06.0120	1.0	516	LinJ.30.2420	1.0	330	LinJ.26.0790	2.0
136	LbrM.28.3120	1.0	469	LbrM.35.4730	1.0	298	LbrM.34.3580	2.0	140	LinJ.05.0320	1.0	516	LinJ.36.3620	1.0	330	LinJ.03.0380	2.0
136	LbrM.31.0100	1.0	469	LbrM.25.1170	1.0	298	LbrM.28.0280	2.0	140	LinJ.01.0470	1.0	516	LinJ.30.2030	1.0	330	LinJ.21.1320	2.0
136	LbrM.30.1840	1.0	469	LbrM.29.2840	1.0	298	LbrM.35.2240	2.0	140	LinJ.07.1030	1.0	516	LinJ.35.4760	1.0	330	LinJ.25.1360	2.0
136	LbrM.32.2000	1.0	469	LbrM.25.0910	1.0	298	LbrM.12.0480	2.0	140	LinJ.30.3150	1.0	516	LinJ.35.5220	1.0	330	LinJ.13.0090	2.0
136	LbrM.19.0140	1.0	469	LbrM.29.1160	1.0	298	LbrM.35.7030	2.0	140	LinJ.11.1180	1.0	516	LinJ.30.0720	1.0	330	LinJ.13.1620	2.0
136	LbrM.34.3250	1.0	469	LbrM.25.0810	1.0	298	LbrM.35.6420	2.0	140	LinJ.29.1920	1.0	516	LinJ.33.0410	1.0	330	LinJ.29.2080	2.0
136	LbrM.32.0600	1.0	469	LbrM.32.3500	1.0	298	LbrM.16.1460	2.0	140	LinJ.23.1980	1.0	516	LinJ.35.4250	1.0	330	LinJ.36.3630	2.0
136	LbrM.24.0370	1.0	469	LbrM.35.1660	1.0	298	LbrM.23.1080	2.0	140	LinJ.10.1400	1.0	516	LinJ.30.0590	1.0	330	LinJ.36.3730	2.0
136	LbrM.32.2870	1.0	469	LbrM.35.5310	1.0	298	LbrM.25.0260	2.0	140	LinJ.06.0580	1.0	516	LinJ.30.0260	1.0	330	LinJ.03.0790	2.0
136	LbrM.32.1100	1.0	469	LbrM.35.5790	1.0	298	LbrM.33.0930	2.0	140	LinJ.15.1550	1.0	516	LinJ.32.0330	1.0	330	LinJ.36.6140	2.0
136	LbrM.16.1090	1.0	469	LbrM.33.3550	1.0	298	LbrM.17.1560	2.0	140	LinJ.20.0980	1.0	516	LinJ.33.1080	1.0	330	LinJ.14.0150	2.0
136	LbrM.19.0470	1.0	469	LbrM.35.6270	1.0	298	LbrM.33.0911	2.0	140	LinJ.11.1160	1.0	516	LinJ.29.0970	1.0	330	LinJ.15.1270	2.0
136	LbrM.17.0630	1.0	469	LbrM.28.2300	1.0	298	LbrM.07.0900	2.0	140	LinJ.34.3810	1.0	516	LinJ.33.2520	1.0	330	LinJ.23.1910	2.0
136	LbrM.05.0800	1.0	469	LbrM.35.5130	1.0	298	LbrM.28.1630	2.0	140	LinJ.34.0850	1.0	516	LinJ.29.0340	1.0	330	LinJ.34.0120	2.0
136	LbrM.34.0150	1.0	469	LbrM.24.0840	1.0	298	LbrM.27.1690	2.0	140	LinJ.25.0260	1.0	516	LinJ.29.0090	1.0	330	LinJ.27.2230	2.0
136	LbrM.12.0020	1.0	469	LbrM.24.0830	1.0	298	LbrM.35.3850	2.0	140	LinJ.35.4060	1.0	516	LinJ.35.3840	1.0	330	LinJ.07.0130	2.0
136	LbrM.05.0030	1.0	469	LbrM.24.0650	1.0	298	LbrM.28.2330	2.0	140	LinJ.17.0680	1.0	516	LinJ.31.1110	1.0	330	LinJ.22.0350	2.0
136	LbrM.33.1160	1.0	469	LbrM.23.1640	1.0	298	LbrM.32.2960	2.0	140	LinJ.35.0780	1.0	516	LinJ.29.0400	1.0	330	LinJ.31.2670	2.0
136	LbrM.32.1150	1.0	469	LbrM.31.0760	1.0	298	LbrM.09.0170	2.0	140	LinJ.10.0780	1.0	516	LinJ.36.6030	1.0	330	LinJ.07.0280	2.0
136	LbrM.35.0120	1.0	469	LbrM.23.1300	1.0	298	LbrM.33.0990	2.0	140	LinJ.35.1030	1.0	516	LinJ.35.1780	1.0	330	LinJ.31.0030	2.0
136	LbrM.34.1220	1.0	469	LbrM.23.0920	1.0	298	LbrM.23.0540	2.0	140	LinJ.10.0540	1.0	516	LinJ.30.1840	1.0	330	LinJ.36.3160	2.0
136	LbrM.33.0911	1.0	469	LbrM.23.0680	1.0	298	LbrM.01.0170	2.0	140	LinJ.32.1060	1.0	516	LinJ.28.1550	1.0	330	LinJ.21.0990	2.0
136	LbrM.35.3760	1.0	469	LbrM.30.0150	1.0	298	LbrM.27.2150	2.0	140	LinJ.31.2060	1.0	516	LinJ.28.1530	1.0	330	LinJ.25.0940	2.0
136	LbrM.26.2680	1.0	469	LbrM.27.2050	1.0	298	LbrM.30.2500	2.0	140	LinJ.32.0830	1.0	516	LinJ.28.1490	1.0	330	LinJ.31.3050	2.0
136	LbrM.23.1330	1.0	469	LbrM.23.0160	1.0	298	LbrM.30.1330	2.0	140	LinJ.32.2770	1.0	516	LinJ.28.1460	1.0	330	LinJ.25.0630	2.0
136	LbrM.33.3460	1.0	469	LbrM.23.0130	1.0	298	LbrM.31.0550	2.0	140	LinJ.33.1350	1.0	516	LinJ.28.1030	1.0	330	LinJ.23.0050	2.0
136	LbrM.32.1200	1.0	469	LbrM.22.1560	1.0	298	LbrM.32.3910	2.0	140	LinJ.36.5590	1.0	516	LinJ.31.0250	1.0	330	LinJ.29.1250	2.0
136	LbrM.17.1560	1.0	469	LbrM.30.3320	1.0	298	LbrM.22.1020	2.0	140	LinJ.36.6860	1.0	516	LinJ.28.0870	1.0	330	LinJ.35.4660	2.0
136	LbrM.20.4000	1.0	469	LbrM.29.0380	1.0	298	LbrM.05.0770	2.0	140	LinJ.32.3460	1.0	516	LinJ.33.2100	1.0	330	LinJ.29.2410	2.0
136	LbrM.10.1410	1.0	469	LbrM.22.1390	1.0	298	LbrM.35.2860	2.0	140	LinJ.27.1450	1.0	516	LinJ.28.0480	1.0	330	LinJ.36.6580	2.0
136	LbrM.10.0620	1.0	469	LbrM.30.2960	1.0	298	LbrM.20.2160	2.0	140	LinJ.35.2250	1.0	516	LinJ.28.0410	1.0	330	LinJ.21.2050	2.0
136	LbrM.35.4420	1.0	469	LbrM.35.0730	1.0	298	LbrM.08.0340	2.0	140	LinJ.15.1530	1.0	516	LinJ.28.0150	1.0	330	LinJ.35.2500	2.0
136	LbrM.14.1040	1.0	469	LbrM.34.2530	1.0	298	LbrM.20.0580	2.0	140	LinJ.14.0920	1.0	516	LinJ.27.1440	1.0	330	LinJ.36.0190	2.0
136	LbrM.35.6900	1.0	469	LbrM.31.3530	1.0	298	LbrM.32.1350	2.0	140	LinJ.34.3030	1.0	516	LinJ.36.6340	1.0	330	LinJ.30.0850	2.0
136	LbrM.34.0040	1.0	469	LbrM.27.0500	1.0	298	LbrM.18.0830	2.0	140	LinJ.23.0550	1.0	516	LinJ.35.3980	1.0	330	LinJ.19.1560	2.0
136	LbrM.35.1290	1.0	469	LbrM.26.0910	1.0	581	LbrM.22.0650	1.0	140	LinJ.36.3430	1.0	516	LinJ.32.3100	1.0	330	LinJ.36.3350	2.0
136	LbrM.34.5080	1.0	469	LbrM.35.5490	1.0	581	LbrM.25.1530	1.0	140	LinJ.31.1150	1.0	516	LinJ.27.1920	1.0	330	LinJ.19.0180	2.0
136	LbrM.33.1910	1.0	469	LbrM.25.0300	1.0	581	LbrM.21.0870	1.0	140	LinJ.33.3340	1.0	516	LinJ.27.0510	1.0	330	LinJ.29.0780	2.0
136	LbrM.33.1610	1.0	469	LbrM.35.6860	1.0	581	LbrM.21.1920	1.0	140	LinJ.18.0020	1.0	516	LinJ.36.6020	1.0	330	LinJ.17.0250	2.0
136	LbrM.33.2810	1.0	469	LbrM.24.1700	1.0	581	LbrM.26.0300	1.0	140	LinJ.36.4910	1.0	516	LinJ.27.0030	1.0	584	LinJ.19.0200	1.0
136	LbrM.33.2210	1.0	469	LbrM.24.0420	1.0	581	LbrM.25.2050	1.0	140	LinJ.28.1050	1.0	516	LinJ.30.0010	1.0	584	LinJ.20.0610	1.0
136	LbrM.32.3550	1.0	469	LbrM.21.2000	1.0	581	LbrM.29.2180	1.0	140	LinJ.11.0180	1.0	516	LinJ.35.3080	1.0	584	LinJ.25.1010	1.0
136	LbrM.33.1110	1.0	469	LbrM.35.0620	1.0	581	LbrM.29.2670	1.0	140	LinJ.26.0140	1.0	516	LinJ.36.3130	1.0	584	LinJ.25.2580	1.0
136	LbrM.33.0930	1.0	469	LbrM.21.1760	1.0	581	LbrM.27.2520	1.0	140	LinJ.03.0120	1.0	516	LinJ.26.2270	1.0	584	LinJ.26.0200	1.0
136	LbrM.31.2760	1.0	469	LbrM.35.2500	1.0	581	LbrM.29.0940	1.0	140	LinJ.33.1470	1.0	516	LinJ.26.2000	1.0	584	LinJ.28.2290	1.0
136	LbrM.31.0720	1.0	469	LbrM.28.0460	1.0	581	LbrM.30.2320	1.0	140	LinJ.16.0540	1.0	516	LinJ.35.5060	1.0	584	LinJ.29.0670	1.0
136	LbrM.32.3140	1.0	469	LbrM.27.1080	1.0	581	LbrM.31.2550	1.0	140	LinJ.22.1210	1.0	516	LinJ.33.2740	1.0	584	LinJ.05.0550	1.0
136	LbrM.29.0940	1.0	469	LbrM.28.1570	1.0	581	LbrM.32.4110	1.0	140	LinJ.10.1090	1.0	516	LinJ.26.1510	1.0	584	LinJ.22.0630	1.0
136	LbrM.29.0510	1.0	469	LbrM.21.0690	1.0	581	LbrM.33.2110	1.0	140	LinJ.32.2880	1.0	516	LinJ.27.2120	1.0	584	LinJ.05.0660	1.0
136	LbrM.29.2360	1.0	469	LbrM.34.4690	1.0	581	LbrM.32.2240	1.0	140	LinJ.16.1100	1.0	516	LinJ.26.1330	1.0	584	LinJ.05.0680	1.0
136	LbrM.27.2510	1.0	469	LbrM.21.0530	1.0	581	LbrM.32.3400	1.0	140	LinJ.33.0360	1.0	516	LinJ.26.1190	1.0	584	LinJ.05.0740	1.0
136	LbrM.28.2010	1.0	469	LbrM.21.0500	1.0	581	LbrM.34.5160	1.0	140	LinJ.27.2200	1.0	516	LinJ.30.2260	1.0	584	LinJ.33.2010	1.0
136	LbrM.28.1100	1.0	469	LbrM.30.1450	1.0	581	LbrM.33.3020	1.0	140	LinJ.16.1390	1.0	516	LinJ.35.4780	1.0	584	LinJ.34.3130	1.0
136	LbrM.25.0260	1.0	469	LbrM.21.0160	1.0	581	LbrM.34.0170	1.0	140	LinJ.36.3250	1.0	516	LinJ.26.0750	1.0	584	LinJ.35.4470	1.0
136	LbrM.26.0450	1.0	469	LbrM.30.3060	1.0	581	LbrM.01.0080	1.0	140	LinJ.33.1430	1.0	516	LinJ.26.0570	1.0	584	LinJ.10.1090	1.0
136	LbrM.25.0840	1.0	469	LbrM.23.0040	1.0	581	LbrM.04.1170	1.0	140	LinJ.33.2700	1.0	516	LinJ.26.0490	1.0	584	LinJ.11.0130	1.0
136	LbrM.21.1500	1.0	469	LbrM.27.0630	1.0	581	LbrM.03.0510	1.0	140	LinJ.14.0910	1.0	516	LinJ.26.0370	1.0	584	LinJ.20.0980	1.0
136	LbrM.21.0950	1.0	469	LbrM.35.3650	1.0	581	LbrM.04.0500	1.0	140	LinJ.31.2000	1.0	516	LinJ.33.2970	1.0	584	LinJ.31.3170	1.0
136	LbrM.22.1170	1.0	469	LbrM.25.1760	1.0	581	LbrM.07.0660	1.0	140	LinJ.21.0770	1.0	516	LinJ.25.2500	1.0	584	LinJ.32.1360	1.0
136	LbrM.20.0760	1.0	469	LbrM.21.0210	1.0	581	LbrM.06.0620	1.0	140	LinJ.35.3130	1.0	516	LinJ.35.5160	1.0	584	LinJ.35.4070	1.0
136	LbrM.20.0730	1.0	469	LbrM.35.1070	1.0	581	LbrM.06.0850	1.0	140	LinJ.21.0720	1.0	516	LinJ.25.2400	1.0	584	LinJ.12.0630	1.0
136	LbrM.20.5500	1.0	469	LbrM.28.0630	1.0	581	LbrM.13.1540	1.0	140	LinJ.28.0420	1.0	516	LinJ.25.2190	1.0	584	LinJ.32.1300	1.0
136	LbrM.20.5180	1.0	469	LbrM.27.2710	1.0	581	LbrM.11.0370	1.0	140	LinJ.20.1020	1.0	516	LinJ.33.2280	1.0	584	LinJ.05.0970	1.0
136	LbrM.19.1710	1.0	469	LbrM.23.1430	1.0	581	LbrM.11.0800	1.0	140	LinJ.20.1350	1.0	516	LinJ.32.0710	1.0	584	LinJ.09.1540	1.0
136	LbrM.19.0670	1.0	469	LbrM.35.6250	1.0	581	LbrM.15.0090	1.0	140	LinJ.19.0910	1.0	516	LinJ.30.0350	1.0	584	LinJ.23.1450	1.0
136	LbrM.19.1860	1.0	469	LbrM.20.5060	1.0	581	LbrM.14.1360	1.0	140	LinJ.33.1840	1.0	516	LinJ.29.2500	1.0	584	LinJ.12.0580	1.0
136	LbrM.18.1180	1.0	469	LbrM.33.1610	1.0	581	LbrM.17.0790	1.0	140	LinJ.19.0820	1.0	516	LinJ.29.2490	1.0	584	LinJ.17.1520	1.0
136	LbrM.18.0170	1.0	469	LbrM.35.7010	1.0	581	LbrM.17.0800	1.0	140	LinJ.26.0120	1.0	516	LinJ.29.0890	1.0	584	LinJ.18.0650	1.0
136	LbrM.19.0080	1.0	469	LbrM.20.4120	1.0	581	LbrM.17.0330	1.0	140	LinJ.34.2100	1.0	516	LinJ.36.4710	1.0	584	LinJ.19.0730	1.0
136	LbrM.16.0600	1.0	469	LbrM.21.1990	1.0	581	LbrM.18.0760	1.0	140	LinJ.06.1210	1.0	516	LinJ.30.2430	1.0	584	LinJ.36.0080	1.0
136	LbrM.14.0820	1.0	469	LbrM.33.2840	1.0	581	LbrM.20.0030	1.0	140	LinJ.17.0110	1.0	516	LinJ.25.1230	1.0	584	LinJ.06.1340	1.0
136	LbrM.17.0090	1.0	469	LbrM.32.4150	1.0	581	LbrM.19.1820	1.0	140	LinJ.32.0470	1.0	516	LinJ.29.2890	1.0	584	LinJ.14.1580	1.0
136	LbrM.11.1030	1.0	469	LbrM.33.1220	1.0	581	LbrM.20.0020	1.0	140	LinJ.32.3810	1.0	516	LinJ.25.1060	1.0	584	LinJ.23.0860	1.0
136	LbrM.14.0130	1.0	469	LbrM.33.3460	1.0	581	LbrM.20.3330	1.0	140	LinJ.12.0490	1.0	516	LinJ.29.1190	1.0	584	LinJ.32.0750	1.0
136	LbrM.13.0080	1.0	469	LbrM.27.2130	1.0	581	LbrM.21.1810	1.0	140	LinJ.07.0060	1.0	516	LinJ.25.0960	1.0	584	LinJ.06.0350	1.0
136	LbrM.09.0850	1.0	469	LbrM.22.0960	1.0	581	LbrM.20.0540	1.0	140	LinJ.20.0110	1.0	516	LinJ.31.2470	1.0	584	LinJ.36.7110	1.0
136	LbrM.09.0980	1.0	469	LbrM.20.3470	1.0	581	LbrM.23.0400	1.0	140	LinJ.07.1160	1.0	516	LinJ.32.3410	1.0	584	LinJ.13.1590	1.0
136	LbrM.06.1050	1.0	469	LbrM.20.3200	1.0	581	LbrM.23.0580	1.0	140	LinJ.34.0120	1.0	516	LinJ.36.2420	1.0	584	LinJ.21.2170	1.0
136	LbrM.07.1220	1.0	469	LbrM.24.2090	1.0	581	LbrM.24.0790	1.0	140	LinJ.26.0310	1.0	516	LinJ.36.1580	1.0	584	LinJ.26.0340	1.0
136	LbrM.05.0970	1.0	469	LbrM.20.5280	1.0	581	LbrM.24.0780	1.0	140	LinJ.31.2350	1.0	516	LinJ.28.3240	1.0	584	LinJ.32.1290	1.0
136	LbrM.04.0630	1.0	469	LbrM.32.1740	1.0	581	LbrM.25.1150	1.0	140	LinJ.36.2890	1.0	516	LinJ.29.0610	1.0	584	LinJ.12.0671	1.0
136	LbrM.35.7030	1.0	469	LbrM.31.3220	1.0	581	LbrM.25.0130	1.0	140	LinJ.18.0990	1.0	516	LinJ.36.5290	1.0	584	LinJ.21.1410	1.0
136	LbrM.03.0450	1.0	469	LbrM.30.2360	1.0	581	LbrM.26.0190	1.0	140	LinJ.23.0410	1.0	516	LinJ.36.5760	1.0	584	LinJ.31.2700	1.0
136	LbrM.04.0960	1.0	469	LbrM.35.2950	1.0	581	LbrM.26.0350	1.0	140	LinJ.36.2380	1.0	516	LinJ.33.3420	1.0	584	LinJ.32.1930	1.0
136	LbrM.03.0610	1.0	469	LbrM.20.2950	1.0	581	LbrM.27.1800	1.0	140	LinJ.21.0990	1.0	516	LinJ.36.6220	1.0	584	LinJ.34.0820	1.0
136	LbrM.32.1050	1.0	469	LbrM.35.5430	1.0	581	LbrM.27.1450	1.0	140	LinJ.21.1250	1.0	516	LinJ.28.2250	1.0	584	LinJ.34.0830	1.0
136	LbrM.35.6420	1.0	469	LbrM.29.0600	1.0	581	LbrM.29.0730	1.0	140	LinJ.18.0150	1.0	516	LinJ.24.2090	1.0	584	LinJ.34.0840	1.0
136	LbrM.26.0270	1.0	469	LbrM.20.2770	1.0	581	LbrM.27.2650	1.0	140	LinJ.19.0540	1.0	516	LinJ.24.1860	1.0	584	LinJ.34.0850	1.0
136	LbrM.03.0140	1.0	469	LbrM.31.1310	1.0	581	LbrM.28.2260	1.0	140	LinJ.21.0740	1.0	516	LinJ.36.5110	1.0	584	LinJ.17.0280	1.0
136	LbrM.25.0590	1.0	469	LbrM.29.0960	1.0	581	LbrM.31.1280	1.0	140	LinJ.34.1880	1.0	516	LinJ.36.1010	1.0	584	LinJ.20.0020	1.0
136	LbrM.25.0580	1.0	469	LbrM.22.1590	1.0	581	LbrM.30.1870	1.0	140	LinJ.16.0040	1.0	516	LinJ.28.0650	1.0	584	LinJ.21.0100	1.0
136	LbrM.25.0610	1.0	469	LbrM.34.3780	1.0	581	LbrM.30.3180	1.0	140	LinJ.32.3520	1.0	516	LinJ.27.2460	1.0	584	LinJ.22.1070	1.0
136	LbrM.25.0600	1.0	469	LbrM.35.0770	1.0	581	LbrM.33.1160	1.0	140	LinJ.36.2290	1.0	516	LinJ.24.0840	1.0	584	LinJ.25.1930	1.0
136	LbrM.16.1430	1.0	469	LbrM.33.0870	1.0	581	LbrM.31.3570	1.0	140	LinJ.18.0650	1.0	516	LinJ.24.0830	1.0	584	LinJ.29.0770	1.0
136	LbrM.32.3610	1.0	469	LbrM.20.2280	1.0	581	LbrM.33.1830	1.0	140	LinJ.30.0800	1.0	516	LinJ.24.0650	1.0	584	LinJ.30.0420	1.0
136	LbrM.27.0510	1.0	469	LbrM.20.2050	1.0	581	LbrM.34.0810	1.0	140	LinJ.32.1260	1.0	516	LinJ.34.2220	1.0	584	LinJ.31.0210	1.0
136	LbrM.30.3000	1.0	469	LbrM.20.1950	1.0	581	LbrM.34.0090	1.0	140	LinJ.15.0050	1.0	516	LinJ.30.3560	1.0	584	LinJ.33.0060	1.0
136	LbrM.21.0310	1.0	469	LbrM.34.5190	1.0	581	LbrM.34.1260	1.0	140	LinJ.23.1470	1.0	516	LinJ.23.1790	1.0	584	LinJ.06.0080	1.0
136	LbrM.19.1220	1.0	469	LbrM.20.1910	1.0	581	LbrM.35.2580	1.0	140	LinJ.16.1480	1.0	516	LinJ.23.1570	1.0	584	LinJ.06.0090	1.0
136	LbrM.31.2120	1.0	469	LbrM.33.2100	1.0	581	LbrM.01.0120	1.0	140	LinJ.21.1320	1.0	516	LinJ.31.0620	1.0	584	LinJ.22.1300	1.0
136	LbrM.31.2280	1.0	469	LbrM.31.2120	1.0	581	LbrM.22.1170	1.0	140	LinJ.34.1200	1.0	516	LinJ.23.1440	1.0	584	LinJ.23.0060	1.0
136	LbrM.34.0810	1.0	469	LbrM.35.1670	1.0	581	LbrM.04.0960	1.0	140	LinJ.35.3370	1.0	516	LinJ.23.1000	1.0	584	LinJ.31.0060	1.0
136	LbrM.29.2330	1.0	469	LbrM.33.2260	1.0	581	LbrM.16.0570	1.0	140	LinJ.27.2250	1.0	516	LinJ.23.0690	1.0	584	LinJ.33.0360	1.0
			469	LbrM.28.3220	1.0	581	LbrM.01.0140	1.0	140	LinJ.17.0990	1.0	516	LinJ.23.0680	1.0	584	LinJ.33.1730	1.0
			469	LbrM.20.1580	1.0	581	LbrM.05.0350	1.0	140	LinJ.30.2430	1.0	516	LinJ.30.2920	1.0	584	LinJ.06.0130	1.0
			469	LbrM.20.1140	1.0	581	LbrM.11.0350	1.0	140	LinJ.34.0510	1.0	516	LinJ.36.3570	1.0	584	LinJ.27.1350	1.0
			469	LbrM.32.0390	1.0	581	LbrM.12.0240	1.0	140	LinJ.07.0610	1.0	516	LinJ.30.0140	1.0	584	LinJ.34.1090	1.0
			469	LbrM.34.2940	1.0	581	LbrM.21.0730	1.0	140	LinJ.25.1740	1.0	516	LinJ.27.1810	1.0	584	LinJ.06.0160	1.0
			469	LbrM.34.1680	1.0	581	LbrM.23.0900	1.0	140	LinJ.06.0940	1.0	516	LinJ.23.0160	1.0	584	LinJ.32.1340	1.0
			469	LbrM.31.2680	1.0	581	LbrM.19.0860	1.0	140	LinJ.28.1120	1.0	516	LinJ.23.0130	1.0	584	LinJ.36.1870	1.0
			469	LbrM.20.2890	1.0	581	LbrM.01.0210	1.0	140	LinJ.30.3000	1.0	516	LinJ.34.4320	1.0	584	LinJ.06.0290	1.0
			469	LbrM.33.3090	1.0	581	LbrM.07.1110	1.0	140	LinJ.01.0270	1.0	516	LinJ.28.0140	1.0	584	LinJ.06.0340	1.0
			469	LbrM.28.0850	1.0	581	LbrM.34.1170	1.0	140	LinJ.25.0750	1.0	516	LinJ.22.1500	1.0	584	LinJ.06.0670	1.0
			469	LbrM.20.0860	1.0	581	LbrM.11.0490	1.0	140	LinJ.30.2990	1.0	516	LinJ.33.2700	1.0	584	LinJ.29.2250	1.0
			469	LbrM.20.0300	1.0	581	LbrM.15.0030	1.0	140	LinJ.36.0090	1.0	516	LinJ.30.3330	1.0	584	LinJ.32.2470	1.0
			469	LbrM.20.0130	1.0	581	LbrM.01.0280	1.0	140	LinJ.25.0740	1.0	516	LinJ.29.0450	1.0	584	LinJ.33.0730	1.0
			469	LbrM.35.3640	1.0	581	LbrM.28.0790	1.0	140	LinJ.29.1250	1.0	516	LinJ.22.1340	1.0	584	LinJ.36.2510	1.0
			469	LbrM.33.1860	1.0	581	LbrM.14.0810	1.0	140	LinJ.35.1700	1.0	516	LinJ.30.3010	1.0	584	LinJ.36.2520	1.0
			469	LbrM.19.1810	1.0	581	LbrM.25.1610	1.0	140	LinJ.22.0490	1.0	516	LinJ.35.2650	1.0	584	LinJ.22.0120	1.0
			469	LbrM.29.1390	1.0	581	LbrM.16.1600	1.0	140	LinJ.26.1220	1.0	516	LinJ.26.0870	1.0	584	LinJ.06.0940	1.0
			469	LbrM.19.1770	1.0	581	LbrM.20.1290	1.0	140	LinJ.11.0640	1.0	516	LinJ.23.1220	1.0	584	LinJ.16.0320	1.0
			469	LbrM.28.2240	1.0	581	LbrM.01.0300	1.0	140	LinJ.36.3750	1.0	516	LinJ.34.3670	1.0	584	LinJ.20.0270	1.0
			469	LbrM.28.1230	1.0	581	LbrM.05.0310	1.0	140	LinJ.35.2150	1.0	516	LinJ.33.3340	1.0	584	LinJ.06.0480	1.0
			469	LbrM.35.5060	1.0	581	LbrM.30.1130	1.0	140	LinJ.32.2160	1.0	516	LinJ.27.1890	1.0	584	LinJ.06.0580	1.0
			469	LbrM.35.2190	1.0	581	LbrM.21.2070	1.0	140	LinJ.36.2130	1.0	516	LinJ.22.0880	1.0	584	LinJ.10.0040	1.0
			469	LbrM.29.2190	1.0	581	LbrM.18.0370	1.0	140	LinJ.28.1960	1.0	516	LinJ.22.0670	1.0	584	LinJ.14.0840	1.0
			469	LbrM.33.0660	1.0	581	LbrM.24.0740	1.0	140	LinJ.13.1320	1.0	516	LinJ.36.1590	1.0	584	LinJ.24.1220	1.0
			469	LbrM.19.0490	1.0	581	LbrM.28.1420	1.0	140	LinJ.31.0110	1.0	516	LinJ.36.4220	1.0	584	LinJ.19.1270	1.0
			469	LbrM.19.0460	1.0	581	LbrM.01.0360	1.0	140	LinJ.03.0890	1.0	516	LinJ.34.0050	1.0	584	LinJ.19.1280	1.0
			469	LbrM.19.0440	1.0	581	LbrM.30.1610	1.0	140	LinJ.16.0920	1.0	516	LinJ.22.0220	1.0	584	LinJ.25.1920	1.0
			469	LbrM.33.0140	1.0	581	LbrM.13.1520	1.0	140	LinJ.27.1710	1.0	516	LinJ.33.2990	1.0	584	LinJ.15.1580	1.0
			469	LbrM.19.0270	1.0	581	LbrM.09.0800	1.0				516	LinJ.36.5470	1.0	584	LinJ.15.0280	1.0
			469	LbrM.29.0120	1.0	581	LbrM.20.0470	1.0				516	LinJ.25.0300	1.0	584	LinJ.32.3810	1.0
			469	LbrM.27.0600	1.0	581	LbrM.26.0670	1.0				516	LinJ.36.0710	1.0	584	LinJ.32.3830	1.0
			469	LbrM.25.0950	1.0	581	LbrM.20.4460	1.0				516	LinJ.34.2560	1.0	584	LinJ.06.0960	1.0
			469	LbrM.19.0250	1.0	581	LbrM.27.2690	1.0				516	LinJ.21.2180	1.0	584	LinJ.16.0270	1.0
			469	LbrM.25.0360	1.0	581	LbrM.27.0660	1.0				516	LinJ.36.6810	1.0	584	LinJ.23.1080	1.0
			469	LbrM.32.2280	1.0	581	LbrM.27.1370	1.0				516	LinJ.24.1710	1.0	584	LinJ.25.0550	1.0
			469	LbrM.18.1570	1.0	581	LbrM.32.0100	1.0				516	LinJ.24.0420	1.0	584	LinJ.28.1450	1.0
			469	LbrM.20.4500	1.0	581	LbrM.30.2590	1.0				516	LinJ.21.2060	1.0	584	LinJ.33.2650	1.0
			469	LbrM.31.3170	1.0	581	LbrM.32.3560	1.0				516	LinJ.36.0560	1.0	584	LinJ.36.0040	1.0
			469	LbrM.30.0610	1.0	581	LbrM.34.3840	1.0				516	LinJ.21.1880	1.0	584	LinJ.20.1720	1.0
			469	LbrM.18.0880	1.0	581	LbrM.32.1100	1.0				516	LinJ.21.1870	1.0	584	LinJ.21.0180	1.0
			469	LbrM.29.1180	1.0	581	LbrM.01.0470	1.0				516	LinJ.36.2390	1.0	584	LinJ.28.2380	1.0
			469	LbrM.20.1360	1.0	581	LbrM.03.0890	1.0				516	LinJ.28.0310	1.0	584	LinJ.29.1230	1.0
			469	LbrM.27.2700	1.0	581	LbrM.04.0950	1.0				516	LinJ.27.0860	1.0	584	LinJ.30.1440	1.0
			469	LbrM.18.0250	1.0	581	LbrM.05.0200	1.0				516	LinJ.21.0690	1.0	584	LinJ.31.1140	1.0
			469	LbrM.35.0590	1.0	581	LbrM.04.0780	1.0				516	LinJ.21.0530	1.0	584	LinJ.31.2420	1.0
			469	LbrM.20.5980	1.0	581	LbrM.06.0410	1.0				516	LinJ.21.0500	1.0	584	LinJ.32.2930	1.0
			469	LbrM.18.0220	1.0	581	LbrM.06.0940	1.0				516	LinJ.35.0990	1.0	584	LinJ.35.4810	1.0
			469	LbrM.18.0130	1.0	581	LbrM.05.0470	1.0				516	LinJ.30.1390	1.0	584	LinJ.35.5460	1.0
			469	LbrM.28.2400	1.0	581	LbrM.09.1020	1.0				516	LinJ.21.0170	1.0	584	LinJ.06.1120	1.0
			469	LbrM.23.1700	1.0	581	LbrM.07.0570	1.0				516	LinJ.21.0160	1.0	584	LinJ.29.2600	1.0
			469	LbrM.24.2190	1.0	581	LbrM.07.0750	1.0				516	LinJ.25.1310	1.0	584	LinJ.06.1290	1.0
			469	LbrM.35.1000	1.0	581	LbrM.10.0310	1.0				516	LinJ.30.3110	1.0	584	LinJ.35.1050	1.0
			469	LbrM.30.2020	1.0	581	LbrM.11.0090	1.0				516	LinJ.23.0040	1.0	584	LinJ.07.0010	1.0
			469	LbrM.28.0530	1.0	581	LbrM.09.1140	1.0				516	LinJ.36.3580	1.0	584	LinJ.23.0710	1.0
			469	LbrM.27.2550	1.0	581	LbrM.10.0210	1.0				516	LinJ.25.2280	1.0	584	LinJ.07.0040	1.0
			469	LbrM.24.1910	1.0	581	LbrM.11.0760	1.0				516	LinJ.34.1840	1.0	584	LinJ.07.0060	1.0
			469	LbrM.23.0980	1.0	581	LbrM.11.0230	1.0				516	LinJ.21.0210	1.0	584	LinJ.29.1530	1.0
			469	LbrM.17.1490	1.0	581	LbrM.11.0700	1.0				516	LinJ.34.3370	1.0	584	LinJ.34.2100	1.0
			469	LbrM.29.0610	1.0	581	LbrM.13.1000	1.0				516	LinJ.29.1550	1.0	584	LinJ.36.3180	1.0
			469	LbrM.17.1170	1.0	581	LbrM.15.0260	1.0				516	LinJ.28.1880	1.0	584	LinJ.17.1110	1.0
			469	LbrM.17.1150	1.0	581	LbrM.13.0380	1.0				516	LinJ.36.6170	1.0	584	LinJ.08.0300	1.0
			469	LbrM.17.1160	1.0	581	LbrM.13.0900	1.0				516	LinJ.34.4230	1.0	584	LinJ.16.1380	1.0
			469	LbrM.34.4660	1.0	581	LbrM.16.0150	1.0				516	LinJ.20.0890	1.0	584	LinJ.16.1390	1.0
			469	LbrM.25.1780	1.0	581	LbrM.16.0480	1.0				516	LinJ.33.1420	1.0	584	LinJ.22.0600	1.0
			469	LbrM.22.1250	1.0	581	LbrM.15.0990	1.0				516	LinJ.32.2600	1.0	584	LinJ.35.0100	1.0
			469	LbrM.21.1210	1.0	581	LbrM.15.1380	1.0				516	LinJ.20.0670	1.0	584	LinJ.35.1540	1.0
			469	LbrM.20.0240	1.0	581	LbrM.17.1500	1.0				516	LinJ.20.0540	1.0	584	LinJ.35.3210	1.0
			469	LbrM.19.0640	1.0	581	LbrM.16.1450	1.0				516	LinJ.31.2960	1.0	584	LinJ.27.0210	1.0
			469	LbrM.33.1800	1.0	581	LbrM.17.1410	1.0				516	LinJ.20.0040	1.0	584	LinJ.32.2390	1.0
			469	LbrM.27.0040	1.0	581	LbrM.18.1310	1.0				516	LinJ.19.1580	1.0	584	LinJ.34.2500	1.0
			469	LbrM.20.4060	1.0	581	LbrM.19.0220	1.0				516	LinJ.29.1400	1.0	584	LinJ.07.0290	1.0
			469	LbrM.29.1540	1.0	581	LbrM.18.0870	1.0				516	LinJ.19.1540	1.0	584	LinJ.27.1560	1.0
			469	LbrM.28.1930	1.0	581	LbrM.18.0920	1.0				516	LinJ.28.2190	1.0	584	LinJ.28.2870	1.0
			469	LbrM.17.0810	1.0	581	LbrM.19.0630	1.0				516	LinJ.19.0960	1.0	584	LinJ.32.0960	1.0
			469	LbrM.17.0570	1.0	581	LbrM.19.1320	1.0				516	LinJ.19.0740	1.0	584	LinJ.32.3230	1.0
			469	LbrM.23.1980	1.0	581	LbrM.19.0370	1.0				516	LinJ.36.5040	1.0	584	LinJ.34.0900	1.0
			469	LbrM.31.3610	1.0	581	LbrM.19.0410	1.0				516	LinJ.19.1630	1.0	584	LinJ.34.4020	1.0
			469	LbrM.31.3330	1.0	581	LbrM.20.0770	1.0				516	LinJ.36.2080	1.0	584	LinJ.35.3260	1.0
			469	LbrM.26.2500	1.0	581	LbrM.20.0830	1.0				516	LinJ.29.2320	1.0	584	LinJ.07.0360	1.0
			469	LbrM.35.1880	1.0	581	LbrM.20.0320	1.0				516	LinJ.34.0250	1.0	584	LinJ.31.2000	1.0
			469	LbrM.16.1590	1.0	581	LbrM.20.1840	1.0				516	LinJ.33.0670	1.0	584	LinJ.36.5700	1.0
			469	LbrM.16.1690	1.0	581	LbrM.20.2340	1.0				516	LinJ.22.1220	1.0	584	LinJ.07.0820	1.0
			469	LbrM.18.0180	1.0	581	LbrM.20.6060	1.0				516	LinJ.21.1220	1.0	584	LinJ.35.0850	1.0
			469	LbrM.32.1900	1.0	581	LbrM.20.3950	1.0				516	LinJ.19.0320	1.0	584	LinJ.35.1190	1.0
			469	LbrM.16.1160	1.0	581	LbrM.22.1460	1.0				516	LinJ.19.0170	1.0	584	LinJ.26.0420	1.0
			469	LbrM.30.1220	1.0	581	LbrM.24.2140	1.0				516	LinJ.19.0140	1.0	584	LinJ.18.0360	1.0
			469	LbrM.16.0800	1.0	581	LbrM.24.2160	1.0				516	LinJ.19.0120	1.0	584	LinJ.32.3990	1.0
			469	LbrM.35.0280	1.0	581	LbrM.24.1350	1.0				516	LinJ.33.0140	1.0	584	LinJ.07.1230	1.0
			469	LbrM.35.2630	1.0	581	LbrM.24.1360	1.0				516	LinJ.18.1530	1.0	584	LinJ.07.1260	1.0
			469	LbrM.16.0500	1.0	581	LbrM.26.0130	1.0				516	LinJ.20.0310	1.0	584	LinJ.14.0520	1.0
			469	LbrM.16.0360	1.0	581	LbrM.26.0170	1.0				516	LinJ.31.2910	1.0	584	LinJ.14.1420	1.0
			469	LbrM.29.2640	1.0	581	LbrM.25.0080	1.0				516	LinJ.30.0550	1.0	584	LinJ.16.0070	1.0
			469	LbrM.16.0240	1.0	581	LbrM.26.0030	1.0				516	LinJ.18.0790	1.0	584	LinJ.20.1450	1.0
			469	LbrM.34.1180	1.0	581	LbrM.27.1380	1.0				516	LinJ.25.2300	1.0	584	LinJ.28.1300	1.0
			469	LbrM.28.0410	1.0	581	LbrM.27.1520	1.0				516	LinJ.18.0370	1.0	584	LinJ.28.2180	1.0
			469	LbrM.29.2290	1.0	581	LbrM.26.1840	1.0				516	LinJ.36.0670	1.0	584	LinJ.30.0740	1.0
			469	LbrM.15.1530	1.0	581	LbrM.27.2430	1.0				516	LinJ.31.3220	1.0	584	LinJ.36.0730	1.0
			469	LbrM.34.0280	1.0	581	LbrM.28.2050	1.0				516	LinJ.27.0420	1.0	584	LinJ.15.0720	1.0
			469	LbrM.15.1470	1.0	581	LbrM.27.1750	1.0				516	LinJ.18.0230	1.0	584	LinJ.20.1680	1.0
			469	LbrM.15.1450	1.0	581	LbrM.29.0070	1.0				516	LinJ.36.0530	1.0	584	LinJ.21.1120	1.0
			469	LbrM.34.1570	1.0	581	LbrM.28.2510	1.0				516	LinJ.20.1790	1.0	584	LinJ.23.1860	1.0
			469	LbrM.32.0620	1.0	581	LbrM.28.2760	1.0				516	LinJ.18.0200	1.0	584	LinJ.33.0340	1.0
			469	LbrM.25.2060	1.0	581	LbrM.30.0700	1.0				516	LinJ.18.0110	1.0	584	LinJ.29.0020	1.0
			469	LbrM.21.1390	1.0	581	LbrM.29.2440	1.0				516	LinJ.28.2350	1.0	584	LinJ.36.3840	1.0
			469	LbrM.18.1190	1.0	581	LbrM.30.0140	1.0				516	LinJ.24.2200	1.0	584	LinJ.36.6280	1.0
			469	LbrM.34.1760	1.0	581	LbrM.30.2550	1.0				516	LinJ.36.0940	1.0	584	LinJ.26.0660	1.0
			469	LbrM.34.0150	1.0	581	LbrM.30.1010	1.0				516	LinJ.33.1630	1.0	584	LinJ.35.2760	1.0
			469	LbrM.19.0530	1.0	581	LbrM.30.1420	1.0				516	LinJ.17.1550	1.0	584	LinJ.34.2420	1.0
			469	LbrM.34.1090	1.0	581	LbrM.31.0300	1.0				516	LinJ.30.2080	1.0	584	LinJ.36.5490	1.0
			469	LbrM.25.0940	1.0	581	LbrM.32.0970	1.0				516	LinJ.28.0540	1.0	584	LinJ.10.0650	1.0
			469	LbrM.15.0930	1.0	581	LbrM.32.0500	1.0				516	LinJ.27.2290	1.0	584	LinJ.33.1370	1.0
			469	LbrM.15.0700	1.0	581	LbrM.33.0840	1.0				516	LinJ.23.1060	1.0	584	LinJ.08.0290	1.0
			469	LbrM.29.0040	1.0	581	LbrM.33.1620	1.0				516	LinJ.29.0620	1.0	584	LinJ.28.0670	1.0
			469	LbrM.15.0210	1.0	581	LbrM.33.0760	1.0				516	LinJ.17.1160	1.0	584	LinJ.29.0990	1.0
			469	LbrM.15.0170	1.0	581	LbrM.34.0440	1.0				516	LinJ.17.1140	1.0	584	LinJ.32.2150	1.0
			469	LbrM.35.6200	1.0	581	LbrM.34.1360	1.0				516	LinJ.17.1150	1.0	584	LinJ.35.1840	1.0
			469	LbrM.14.1500	1.0	581	LbrM.33.2140	1.0				516	LinJ.17.0640	1.0	584	LinJ.35.1730	1.0
			469	LbrM.23.0300	1.0	581	LbrM.33.2190	1.0				516	LinJ.26.1680	1.0	584	LinJ.08.0520	1.0
			469	LbrM.14.1370	1.0	581	LbrM.34.2120	1.0				516	LinJ.20.1730	1.0	584	LinJ.27.0780	1.0
			469	LbrM.35.4080	1.0	581	LbrM.34.3200	1.0				516	LinJ.31.3300	1.0	584	LinJ.35.0330	1.0
			469	LbrM.35.3670	1.0	581	LbrM.34.4130	1.0				516	LinJ.31.3070	1.0	584	LinJ.08.0660	1.0
			469	LbrM.35.0390	1.0	581	LbrM.35.2410	1.0				516	LinJ.26.2600	1.0	584	LinJ.08.0830	1.0
			469	LbrM.19.1050	1.0	581	LbrM.35.1570	1.0				516	LinJ.22.1160	1.0	584	LinJ.19.1460	1.0
			469	LbrM.26.0320	1.0	581	LbrM.06.1260	1.0				516	LinJ.16.1760	1.0	584	LinJ.30.0370	1.0
			469	LbrM.14.0950	1.0	581	LbrM.03.0170	1.0				516	LinJ.36.1770	1.0	584	LinJ.36.1170	1.0
			469	LbrM.34.3830	1.0	581	LbrM.03.0480	1.0				516	LinJ.16.1630	1.0	584	LinJ.08.1000	1.0
			469	LbrM.27.2400	1.0	581	LbrM.09.1490	1.0				516	LinJ.16.1730	1.0	584	LinJ.29.0330	1.0
			469	LbrM.16.0170	1.0	581	LbrM.07.0270	1.0				516	LinJ.32.1810	1.0	584	LinJ.29.0790	1.0
			469	LbrM.14.0880	1.0	581	LbrM.15.0410	1.0				516	LinJ.16.1170	1.0	584	LinJ.30.2740	1.0
			469	LbrM.28.1380	1.0	581	LbrM.10.0690	1.0				516	LinJ.36.4040	1.0	584	LinJ.30.2830	1.0
			469	LbrM.14.0720	1.0	581	LbrM.12.0080	1.0				516	LinJ.36.3600	1.0	584	LinJ.34.0230	1.0
			469	LbrM.14.0550	1.0	581	LbrM.16.0750	1.0				516	LinJ.30.1160	1.0	584	LinJ.35.4830	1.0
			469	LbrM.20.3490	1.0	581	LbrM.15.1030	1.0				516	LinJ.31.2600	1.0	584	LinJ.18.0330	1.0
			469	LbrM.14.0420	1.0	581	LbrM.16.0560	1.0				516	LinJ.16.0790	1.0	584	LinJ.08.1100	1.0
			469	LbrM.14.0240	1.0	581	LbrM.18.0640	1.0				516	LinJ.36.0220	1.0	584	LinJ.25.1470	1.0
			469	LbrM.29.2850	1.0	581	LbrM.18.1050	1.0				516	LinJ.16.1430	1.0	584	LinJ.29.0160	1.0
			469	LbrM.14.0130	1.0	581	LbrM.17.0590	1.0				516	LinJ.36.2550	1.0	584	LinJ.29.2870	1.0
			469	LbrM.35.5140	1.0	581	LbrM.18.0510	1.0				516	LinJ.16.0490	1.0	584	LinJ.08.1220	1.0
			469	LbrM.34.5110	1.0	581	LbrM.20.2970	1.0				516	LinJ.16.0360	1.0	584	LinJ.08.1290	1.0
			469	LbrM.32.3750	1.0	581	LbrM.20.5020	1.0				516	LinJ.29.2780	1.0	584	LinJ.16.1000	1.0
			469	LbrM.24.1510	1.0	581	LbrM.19.0280	1.0				516	LinJ.16.0240	1.0	584	LinJ.24.1410	1.0
			469	LbrM.32.1160	1.0	581	LbrM.19.1110	1.0				516	LinJ.35.1270	1.0	584	LinJ.33.2450	1.0
			469	LbrM.13.1510	1.0	581	LbrM.23.1650	1.0				516	LinJ.34.3300	1.0	584	LinJ.09.0020	1.0
			469	LbrM.14.0890	1.0	581	LbrM.21.0700	1.0				516	LinJ.30.2520	1.0	584	LinJ.09.0060	1.0
			469	LbrM.13.1490	1.0	581	LbrM.26.1730	1.0				516	LinJ.28.1580	1.0	584	LinJ.16.0830	1.0
			469	LbrM.23.1520	1.0	581	LbrM.25.0120	1.0				516	LinJ.28.0390	1.0	584	LinJ.23.1590	1.0
			469	LbrM.31.0620	1.0	581	LbrM.25.1100	1.0				516	LinJ.15.1600	1.0	584	LinJ.28.0560	1.0
			469	LbrM.20.5380	1.0	581	LbrM.27.2750	1.0				516	LinJ.29.2550	1.0	584	LinJ.36.0060	1.0
			469	LbrM.13.1150	1.0	581	LbrM.27.2610	1.0				516	LinJ.18.1100	1.0	584	LinJ.36.0320	1.0
			469	LbrM.26.0500	1.0	581	LbrM.28.1300	1.0				516	LinJ.35.0240	1.0	584	LinJ.36.2460	1.0
			469	LbrM.35.0560	1.0	581	LbrM.30.0940	1.0				516	LinJ.15.1530	1.0	584	LinJ.09.0080	1.0
			469	LbrM.32.2360	1.0	581	LbrM.30.1190	1.0				516	LinJ.15.1510	1.0	584	LinJ.09.0100	1.0
			469	LbrM.31.2830	1.0	581	LbrM.29.1350	1.0				516	LinJ.35.1660	1.0	584	LinJ.15.0060	1.0
			469	LbrM.31.2820	1.0	581	LbrM.30.0540	1.0				516	LinJ.32.0490	1.0	584	LinJ.18.0170	1.0
			469	LbrM.26.1070	1.0	581	LbrM.30.3480	1.0				516	LinJ.25.1450	1.0	584	LinJ.18.0180	1.0
			469	LbrM.13.0880	1.0	581	LbrM.31.2410	1.0				516	LinJ.21.1430	1.0	584	LinJ.18.0190	1.0
			469	LbrM.30.2490	1.0	581	LbrM.32.0710	1.0				516	LinJ.35.0110	1.0	584	LinJ.24.1640	1.0
			469	LbrM.28.1620	1.0	581	LbrM.35.4420	1.0				516	LinJ.16.0940	1.0	584	LinJ.25.0500	1.0
			469	LbrM.20.3100	1.0	581	LbrM.35.4670	1.0				516	LinJ.15.0950	1.0	584	LinJ.25.0510	1.0
			469	LbrM.20.1030	1.0	581	LbrM.01.0520	1.0				516	LinJ.15.0530	1.0	584	LinJ.25.0530	1.0
			469	LbrM.13.0770	1.0	581	LbrM.13.0240	1.0				516	LinJ.34.1130	1.0	584	LinJ.29.0910	1.0
			469	LbrM.35.5860	1.0	581	LbrM.01.0550	1.0				516	LinJ.29.0030	1.0	584	LinJ.29.1440	1.0
			469	LbrM.13.0540	1.0	581	LbrM.01.0540	1.0				516	LinJ.15.0180	1.0	584	LinJ.29.2940	1.0
			469	LbrM.13.0530	1.0	581	LbrM.31.1840	1.0				516	LinJ.36.6160	1.0	584	LinJ.09.0090	1.0
			469	LbrM.35.5630	1.0	581	LbrM.08.0500	1.0				516	LinJ.14.1410	1.0	584	LinJ.22.1350	1.0
			469	LbrM.32.4130	1.0	581	LbrM.11.0950	1.0				516	LinJ.23.0310	1.0	584	LinJ.24.1120	1.0
			469	LbrM.28.2480	1.0	581	LbrM.01.0600	1.0				516	LinJ.14.1280	1.0	584	LinJ.36.0930	1.0
			469	LbrM.24.1170	1.0	581	LbrM.01.0690	1.0				516	LinJ.26.0280	1.0	584	LinJ.36.2970	1.0
			469	LbrM.24.1120	1.0	581	LbrM.20.5560	1.0				516	LinJ.14.1030	1.0	584	LinJ.35.2240	1.0
			469	LbrM.21.1830	1.0	581	LbrM.21.0840	1.0				516	LinJ.28.2080	1.0	584	LinJ.15.0310	1.0
			469	LbrM.18.0390	1.0	581	LbrM.15.1010	1.0				516	LinJ.16.0170	1.0	584	LinJ.35.4970	1.0
			469	LbrM.33.0960	1.0	581	LbrM.31.0270	1.0				516	LinJ.14.0970	1.0	584	LinJ.09.0430	1.0
			469	LbrM.27.1870	1.0	581	LbrM.31.2290	1.0				516	LinJ.28.1390	1.0	584	LinJ.19.0330	1.0
			469	LbrM.25.0840	1.0	581	LbrM.33.2930	1.0				516	LinJ.14.0800	1.0	584	LinJ.32.3430	1.0
			469	LbrM.22.1010	1.0	581	LbrM.32.3240	1.0				516	LinJ.14.0750	1.0	584	LinJ.34.3800	1.0
			469	LbrM.20.3790	1.0	581	LbrM.01.0740	1.0				516	LinJ.14.0580	1.0	584	LinJ.14.1260	1.0
			469	LbrM.16.1000	1.0	581	LbrM.05.0360	1.0				516	LinJ.34.3690	1.0	584	LinJ.29.2710	1.0
			469	LbrM.13.0150	1.0	581	LbrM.09.0670	1.0				516	LinJ.14.0420	1.0	584	LinJ.21.0720	1.0
			469	LbrM.13.0120	1.0	581	LbrM.02.0400	1.0				516	LinJ.14.0240	1.0	584	LinJ.29.1730	1.0
			469	LbrM.13.0070	1.0	581	LbrM.15.1430	1.0				516	LinJ.29.2770	1.0	584	LinJ.30.0360	1.0
			469	LbrM.34.2640	1.0	581	LbrM.13.0320	1.0				516	LinJ.29.2910	1.0	584	LinJ.31.0770	1.0
			469	LbrM.31.2980	1.0	581	LbrM.22.1260	1.0				516	LinJ.14.0130	1.0	584	LinJ.35.1820	1.0
			469	LbrM.34.1150	1.0	581	LbrM.23.1500	1.0				516	LinJ.14.0020	1.0	584	LinJ.09.1030	1.0
			469	LbrM.25.2550	1.0	581	LbrM.21.1700	1.0				516	LinJ.36.5120	1.0	584	LinJ.25.1690	1.0
			469	LbrM.28.2360	1.0	581	LbrM.24.2340	1.0				516	LinJ.35.5130	1.0	584	LinJ.09.1180	1.0
			469	LbrM.12.0910	1.0	581	LbrM.25.0190	1.0				516	LinJ.32.3660	1.0	584	LinJ.27.0980	1.0
			469	LbrM.32.1670	1.0	581	LbrM.24.0770	1.0				516	LinJ.23.1660	1.0	584	LinJ.14.0040	1.0
			469	LbrM.31.0870	1.0	581	LbrM.24.1330	1.0				516	LinJ.31.0480	1.0	584	LinJ.11.0140	1.0
			469	LbrM.27.0450	1.0	581	LbrM.27.2160	1.0				516	LinJ.20.1220	1.0	584	LinJ.10.0070	1.0
			469	LbrM.19.1850	1.0	581	LbrM.28.1700	1.0				516	LinJ.34.3990	1.0	584	LinJ.31.1490	1.0
			469	LbrM.34.4150	1.0	581	LbrM.26.1270	1.0				516	LinJ.27.1650	1.0	584	LinJ.20.1150	1.0
			469	LbrM.35.5190	1.0	581	LbrM.31.0170	1.0				516	LinJ.25.0990	1.0	584	LinJ.36.1390	1.0
			469	LbrM.16.0860	1.0	581	LbrM.32.0470	1.0				516	LinJ.22.0930	1.0	584	LinJ.10.0290	1.0
			469	LbrM.27.0100	1.0	581	LbrM.28.2270	1.0				516	LinJ.32.1120	1.0	584	LinJ.29.0550	1.0
			469	LbrM.20.2920	1.0	581	LbrM.34.3010	1.0				516	LinJ.13.1390	1.0	584	LinJ.10.0330	1.0
			469	LbrM.34.1060	1.0	581	LbrM.32.2450	1.0				516	LinJ.13.1370	1.0	584	LinJ.25.1380	1.0
			469	LbrM.34.1050	1.0	581	LbrM.34.1610	1.0				516	LinJ.35.4590	1.0	584	LinJ.28.0690	1.0
			469	LbrM.33.2060	1.0	581	LbrM.12.0820	1.0				516	LinJ.27.1160	1.0	584	LinJ.15.0780	1.0
			469	LbrM.29.0980	1.0	581	LbrM.35.2030	1.0				516	LinJ.18.0160	1.0	584	LinJ.32.2510	1.0
			469	LbrM.28.0650	1.0	581	LbrM.02.0070	1.0				516	LinJ.17.1470	1.0	584	LinJ.10.0660	1.0
			469	LbrM.27.0430	1.0	581	LbrM.16.0890	1.0				516	LinJ.13.1280	1.0	584	LinJ.18.0940	1.0
			469	LbrM.20.0890	1.0	581	LbrM.26.1450	1.0				516	LinJ.36.0500	1.0	584	LinJ.21.0880	1.0
			469	LbrM.13.0490	1.0	581	LbrM.14.0690	1.0				516	LinJ.32.2280	1.0	584	LinJ.26.0710	1.0
			469	LbrM.20.5870	1.0	581	LbrM.16.0550	1.0				516	LinJ.31.2580	1.0	584	LinJ.26.2400	1.0
			469	LbrM.28.1030	1.0	581	LbrM.28.2790	1.0				516	LinJ.31.2570	1.0	584	LinJ.29.2570	1.0
			469	LbrM.25.1640	1.0	581	LbrM.02.0140	1.0				516	LinJ.13.0960	1.0	584	LinJ.36.1720	1.0
			469	LbrM.23.0750	1.0	581	LbrM.10.0950	1.0				516	LinJ.13.0610	1.0	584	LinJ.36.4770	1.0
			469	LbrM.11.0710	1.0	581	LbrM.06.0030	1.0				516	LinJ.13.0600	1.0	584	LinJ.33.1610	1.0
			469	LbrM.25.1460	1.0	581	LbrM.08.0880	1.0				516	LinJ.36.5610	1.0	584	LinJ.10.1070	1.0
			469	LbrM.19.0760	1.0	581	LbrM.17.0100	1.0				516	LinJ.33.0240	1.0	584	LinJ.17.1320	1.0
			469	LbrM.19.0720	1.0	581	LbrM.20.2060	1.0				516	LinJ.28.2450	1.0	584	LinJ.19.0040	1.0
			469	LbrM.14.1080	1.0	581	LbrM.13.1240	1.0				516	LinJ.24.1180	1.0	584	LinJ.21.1160	1.0
			469	LbrM.28.0700	1.0	581	LbrM.14.0010	1.0				516	LinJ.24.1130	1.0	584	LinJ.10.1260	1.0
			469	LbrM.18.1200	1.0	581	LbrM.26.0760	1.0				516	LinJ.21.1690	1.0	584	LinJ.30.1710	1.0
			469	LbrM.11.0410	1.0	581	LbrM.29.0230	1.0				516	LinJ.16.0390	1.0	584	LinJ.10.1360	1.0
			469	LbrM.28.0510	1.0	581	LbrM.25.0610	1.0				516	LinJ.35.4010	1.0	584	LinJ.10.1460	1.0
			469	LbrM.16.0040	1.0	581	LbrM.30.3430	1.0				516	LinJ.13.0130	1.0	584	LinJ.11.0050	1.0
			469	LbrM.35.7380	1.0	581	LbrM.33.1110	1.0				516	LinJ.13.0080	1.0	584	LinJ.11.0070	1.0
			469	LbrM.35.2970	1.0	581	LbrM.29.1320	1.0				516	LinJ.35.2790	1.0	584	LinJ.25.1100	1.0
			469	LbrM.34.0990	1.0	581	LbrM.34.3430	1.0				516	LinJ.32.0870	1.0	584	LinJ.27.0500	1.0
			469	LbrM.30.3520	1.0	581	LbrM.34.2280	1.0				516	LinJ.31.2710	1.0	584	LinJ.29.0110	1.0
			469	LbrM.28.3230	1.0	581	LbrM.04.1230	1.0				516	LinJ.35.1240	1.0	584	LinJ.25.1600	1.0
			469	LbrM.27.2510	1.0	581	LbrM.03.0450	1.0				516	LinJ.28.2310	1.0	584	LinJ.26.0470	1.0
			469	LbrM.26.2630	1.0	581	LbrM.12.0040	1.0				516	LinJ.12.0810	1.0	584	LinJ.29.2430	1.0
			469	LbrM.25.2430	1.0	581	LbrM.14.0310	1.0				516	LinJ.12.0370	1.0	584	LinJ.25.0420	1.0
			469	LbrM.10.1370	1.0	581	LbrM.15.1050	1.0				516	LinJ.20.1190	1.0	584	LinJ.30.1660	1.0
			469	LbrM.30.1750	1.0	581	LbrM.12.0230	1.0				516	LinJ.32.1570	1.0	584	LinJ.25.1640	1.0
			469	LbrM.10.1280	1.0	581	LbrM.19.0080	1.0				516	LinJ.31.0730	1.0	584	LinJ.28.3250	1.0
			469	LbrM.33.1790	1.0	581	LbrM.19.1440	1.0				516	LinJ.27.0370	1.0	584	LinJ.30.3530	1.0
			469	LbrM.35.4790	1.0	581	LbrM.16.0290	1.0				516	LinJ.19.1620	1.0	584	LinJ.35.1020	1.0
			469	LbrM.35.1830	1.0	581	LbrM.16.1670	1.0				516	LinJ.12.0140	1.0	584	LinJ.36.7340	1.0
			469	LbrM.35.0510	1.0	581	LbrM.21.1320	1.0				516	LinJ.11.1220	1.0	584	LinJ.16.0040	1.0
			469	LbrM.33.1360	1.0	581	LbrM.25.0020	1.0				516	LinJ.36.5170	1.0	584	LinJ.11.0630	1.0
			469	LbrM.29.2430	1.0	581	LbrM.25.1790	1.0				516	LinJ.16.0850	1.0	584	LinJ.11.0640	1.0
			469	LbrM.26.2310	1.0	581	LbrM.22.0560	1.0				516	LinJ.11.1180	1.0	584	LinJ.18.1110	1.0
			469	LbrM.26.0330	1.0	581	LbrM.27.0200	1.0				516	LinJ.35.4220	1.0	584	LinJ.22.1010	1.0
			469	LbrM.21.0890	1.0	581	LbrM.26.1260	1.0				516	LinJ.34.3110	1.0	584	LinJ.28.0720	1.0
			469	LbrM.20.4140	1.0	581	LbrM.28.1900	1.0				516	LinJ.34.2880	1.0	584	LinJ.14.1160	1.0
			469	LbrM.18.1020	1.0	581	LbrM.27.1600	1.0				516	LinJ.27.0090	1.0	584	LinJ.19.0400	1.0
			469	LbrM.10.0750	1.0	581	LbrM.32.0460	1.0				516	LinJ.15.0200	1.0	584	LinJ.36.0390	1.0
			469	LbrM.34.0400	1.0	581	LbrM.32.3220	1.0				516	LinJ.35.1160	1.0	584	LinJ.11.0840	1.0
			469	LbrM.21.1130	1.0	581	LbrM.31.3090	1.0				516	LinJ.35.1150	1.0	584	LinJ.19.0440	1.0
			469	LbrM.32.2600	1.0	581	LbrM.34.3820	1.0				516	LinJ.35.1140	1.0	584	LinJ.25.1980	1.0
			469	LbrM.20.3460	1.0	581	LbrM.33.0890	1.0				516	LinJ.33.1900	1.0	584	LinJ.11.0910	1.0
			469	LbrM.28.0670	1.0	581	LbrM.35.1750	1.0				516	LinJ.13.0560	1.0	584	LinJ.11.0970	1.0
			469	LbrM.25.1040	1.0	581	LbrM.34.4810	1.0				516	LinJ.11.0970	1.0	584	LinJ.13.0560	1.0
			469	LbrM.29.0480	1.0	581	LbrM.35.0550	1.0				516	LinJ.25.2160	1.0	584	LinJ.33.1900	1.0
			469	LbrM.10.0290	1.0	581	LbrM.02.0410	1.0				516	LinJ.23.0820	1.0	584	LinJ.35.1140	1.0
			469	LbrM.35.1450	1.0	581	LbrM.05.0270	1.0				516	LinJ.11.0910	1.0	584	LinJ.35.1150	1.0
			469	LbrM.20.5290	1.0	581	LbrM.19.0980	1.0				516	LinJ.25.1980	1.0	584	LinJ.15.0200	1.0
			469	LbrM.31.1680	1.0	581	LbrM.16.0250	1.0				516	LinJ.19.0440	1.0	584	LinJ.27.0090	1.0
			469	LbrM.26.0450	1.0	581	LbrM.23.0570	1.0				516	LinJ.11.0840	1.0	584	LinJ.34.2880	1.0
			469	LbrM.19.0180	1.0	581	LbrM.20.2660	1.0				516	LinJ.36.0390	1.0	584	LinJ.34.3110	1.0
			469	LbrM.10.0010	1.0	581	LbrM.20.4670	1.0				516	LinJ.19.0400	1.0	584	LinJ.35.4220	1.0
			469	LbrM.14.0040	1.0	581	LbrM.23.1470	1.0				516	LinJ.14.1160	1.0	584	LinJ.11.1180	1.0
			469	LbrM.09.1540	1.0	581	LbrM.27.0540	1.0				516	LinJ.28.0720	1.0	584	LinJ.16.0850	1.0
			469	LbrM.35.0070	1.0	581	LbrM.34.1120	1.0				516	LinJ.22.1010	1.0	584	LinJ.36.5170	1.0
			469	LbrM.29.1820	1.0	581	LbrM.30.0820	1.0				516	LinJ.18.1110	1.0	584	LinJ.11.1220	1.0
			469	LbrM.19.0360	1.0	581	LbrM.34.1320	1.0				516	LinJ.11.0640	1.0	584	LinJ.12.0140	1.0
			469	LbrM.17.0260	1.0	581	LbrM.34.5250	1.0				516	LinJ.11.0630	1.0	584	LinJ.19.1620	1.0
			469	LbrM.10.1090	1.0	581	LbrM.07.0290	1.0				516	LinJ.16.0040	1.0	584	LinJ.27.0370	1.0
			469	LbrM.09.1400	1.0	581	LbrM.02.0420	1.0				516	LinJ.36.7340	1.0	584	LinJ.31.0730	1.0
			469	LbrM.27.1200	1.0	581	LbrM.20.0900	1.0				516	LinJ.35.1020	1.0	584	LinJ.32.1570	1.0
			469	LbrM.09.1170	1.0	581	LbrM.21.0040	1.0				516	LinJ.30.3530	1.0	584	LinJ.20.1190	1.0
			469	LbrM.31.3560	1.0	581	LbrM.13.1440	1.0				516	LinJ.28.3250	1.0	584	LinJ.12.0370	1.0
			469	LbrM.25.2380	1.0	581	LbrM.15.0920	1.0				516	LinJ.25.1640	1.0	584	LinJ.12.0810	1.0
			469	LbrM.34.1740	1.0	581	LbrM.30.2120	1.0				516	LinJ.32.2200	1.0	584	LinJ.28.2310	1.0
			469	LbrM.33.0320	1.0	581	LbrM.32.0780	1.0				516	LinJ.30.1660	1.0	584	LinJ.21.0480	1.0
			469	LbrM.31.0930	1.0	581	LbrM.22.0550	1.0				516	LinJ.25.0420	1.0	584	LinJ.35.1240	1.0
			469	LbrM.30.0400	1.0	581	LbrM.24.2210	1.0				516	LinJ.29.2430	1.0	584	LinJ.31.2710	1.0
			469	LbrM.29.1710	1.0	581	LbrM.02.0580	1.0				516	LinJ.26.0470	1.0	584	LinJ.32.0870	1.0
			469	LbrM.29.2570	1.0	581	LbrM.32.1050	1.0				516	LinJ.25.1600	1.0	584	LinJ.35.2790	1.0
			469	LbrM.14.1350	1.0	581	LbrM.20.0970	1.0				516	LinJ.29.0110	1.0	584	LinJ.13.0080	1.0
			469	LbrM.32.3520	1.0	581	LbrM.30.2450	1.0				516	LinJ.27.0500	1.0	584	LinJ.13.0130	1.0
			469	LbrM.27.1230	1.0	581	LbrM.15.1360	1.0				516	LinJ.25.1100	1.0	584	LinJ.13.0160	1.0
			469	LbrM.20.3600	1.0	581	LbrM.19.1370	1.0				516	LinJ.11.0070	1.0	584	LinJ.16.0390	1.0
			469	LbrM.34.4870	1.0	581	LbrM.02.0610	1.0				516	LinJ.11.0050	1.0	584	LinJ.21.1690	1.0
			469	LbrM.15.0300	1.0	581	LbrM.26.2640	1.0				516	LinJ.10.1460	1.0	584	LinJ.24.1130	1.0
			469	LbrM.09.0220	1.0	581	LbrM.25.0210	1.0				516	LinJ.10.1360	1.0	584	LinJ.24.1180	1.0
			469	LbrM.34.2130	1.0	581	LbrM.30.1170	1.0				516	LinJ.30.1710	1.0	584	LinJ.28.2450	1.0
			469	LbrM.35.3050	1.0	581	LbrM.15.1000	1.0				516	LinJ.10.1260	1.0	584	LinJ.33.0240	1.0
			469	LbrM.35.0990	1.0	581	LbrM.16.0210	1.0				516	LinJ.21.1160	1.0	584	LinJ.13.0600	1.0
			469	LbrM.24.1110	1.0	581	LbrM.03.0900	1.0				516	LinJ.19.0040	1.0	584	LinJ.13.0610	1.0
			469	LbrM.22.1400	1.0	581	LbrM.24.0500	1.0				516	LinJ.17.1320	1.0	584	LinJ.13.0960	1.0
			469	LbrM.09.0090	1.0	581	LbrM.03.0030	1.0				516	LinJ.10.1070	1.0	584	LinJ.26.1030	1.0
			469	LbrM.30.3590	1.0	581	LbrM.03.0060	1.0				516	LinJ.33.1610	1.0	584	LinJ.31.2570	1.0
			469	LbrM.29.1440	1.0	581	LbrM.08.0240	1.0				516	LinJ.36.4770	1.0	584	LinJ.31.2580	1.0
			469	LbrM.29.0900	1.0	581	LbrM.13.0020	1.0				516	LinJ.36.1720	1.0	584	LinJ.32.2280	1.0
			469	LbrM.25.0470	1.0	581	LbrM.11.1030	1.0				516	LinJ.36.0450	1.0	584	LinJ.36.0500	1.0
			469	LbrM.25.0450	1.0	581	LbrM.12.0300	1.0				516	LinJ.29.2570	1.0	584	LinJ.13.1280	1.0
			469	LbrM.24.2450	1.0	581	LbrM.18.1610	1.0				516	LinJ.26.2400	1.0	584	LinJ.17.1470	1.0
			469	LbrM.16.1660	1.0	581	LbrM.14.0350	1.0				516	LinJ.26.0710	1.0	584	LinJ.18.0160	1.0
			469	LbrM.09.0080	1.0	581	LbrM.14.1300	1.0				516	LinJ.21.0880	1.0	584	LinJ.27.1160	1.0
			469	LbrM.35.2560	1.0	581	LbrM.20.1640	1.0				516	LinJ.18.0940	1.0	584	LinJ.35.4590	1.0
			469	LbrM.35.0380	1.0	581	LbrM.20.2830	1.0				516	LinJ.10.0660	1.0	584	LinJ.13.1370	1.0
			469	LbrM.30.1370	1.0	581	LbrM.20.0090	1.0				516	LinJ.32.2510	1.0	584	LinJ.13.1390	1.0
			469	LbrM.28.0550	1.0	581	LbrM.25.1300	1.0				516	LinJ.15.0780	1.0	584	LinJ.22.0930	1.0
			469	LbrM.25.0620	1.0	581	LbrM.27.2200	1.0				516	LinJ.28.0690	1.0	584	LinJ.25.0990	1.0
			469	LbrM.23.1450	1.0	581	LbrM.25.1570	1.0				516	LinJ.25.1380	1.0	584	LinJ.27.1650	1.0
			469	LbrM.21.1950	1.0	581	LbrM.29.0910	1.0				516	LinJ.29.0550	1.0	584	LinJ.20.1220	1.0
			469	LbrM.16.1430	1.0	581	LbrM.28.1060	1.0				516	LinJ.10.0290	1.0	584	LinJ.31.0480	1.0
			469	LbrM.16.0840	1.0	581	LbrM.30.3550	1.0				516	LinJ.36.1390	1.0	584	LinJ.34.2190	1.0
			469	LbrM.35.1900	1.0	581	LbrM.30.2950	1.0				516	LinJ.20.1150	1.0	584	LinJ.23.1660	1.0
			469	LbrM.09.0060	1.0	581	LbrM.33.0290	1.0				516	LinJ.31.1490	1.0	584	LinJ.32.3660	1.0
			469	LbrM.09.0020	1.0	581	LbrM.31.3240	1.0				516	LinJ.10.0070	1.0	584	LinJ.35.5130	1.0
			469	LbrM.08.1020	1.0	581	LbrM.34.2390	1.0				516	LinJ.11.0140	1.0	584	LinJ.36.5120	1.0
			469	LbrM.35.1120	1.0	581	LbrM.33.0940	1.0				516	LinJ.14.0040	1.0	584	LinJ.14.0020	1.0
			469	LbrM.29.2820	1.0	581	LbrM.33.3070	1.0				516	LinJ.09.1560	1.0	584	LinJ.14.0130	1.0
			469	LbrM.29.0160	1.0	581	LbrM.35.5440	1.0				516	LinJ.27.0980	1.0	584	LinJ.29.2770	1.0
			469	LbrM.08.0960	1.0	581	LbrM.05.1040	1.0				516	LinJ.09.1180	1.0	584	LinJ.14.0240	1.0
			469	LbrM.32.2130	1.0	581	LbrM.35.4140	1.0				516	LinJ.31.3250	1.0	584	LinJ.14.0420	1.0
			469	LbrM.30.2790	1.0	581	LbrM.08.0190	1.0				516	LinJ.25.1690	1.0	584	LinJ.34.3690	1.0
			469	LbrM.30.2700	1.0	581	LbrM.08.0060	1.0				516	LinJ.09.1030	1.0	584	LinJ.14.0580	1.0
			469	LbrM.29.0780	1.0	581	LbrM.19.0290	1.0				516	LinJ.35.1820	1.0	584	LinJ.14.0750	1.0
			469	LbrM.29.0260	1.0	581	LbrM.13.0050	1.0				516	LinJ.31.0770	1.0	584	LinJ.14.0800	1.0
			469	LbrM.20.0220	1.0	581	LbrM.14.0470	1.0				516	LinJ.30.0360	1.0	584	LinJ.14.0970	1.0
			469	LbrM.30.0410	1.0	581	LbrM.28.1750	1.0				516	LinJ.29.1730	1.0	584	LinJ.16.0170	1.0
			469	LbrM.35.1240	1.0	581	LbrM.31.1830	1.0				516	LinJ.21.0720	1.0	584	LinJ.28.2080	1.0
			469	LbrM.19.1690	1.0	581	LbrM.03.0070	1.0				516	LinJ.29.2710	1.0	584	LinJ.14.1030	1.0
			469	LbrM.08.0820	1.0	581	LbrM.09.1000	1.0				516	LinJ.14.1260	1.0	584	LinJ.26.0280	1.0
			469	LbrM.08.0710	1.0	581	LbrM.03.0090	1.0				516	LinJ.34.3800	1.0	584	LinJ.14.1280	1.0
			469	LbrM.34.0370	1.0	581	LbrM.28.0570	1.0				516	LinJ.32.3430	1.0	584	LinJ.23.0310	1.0
			469	LbrM.33.0460	1.0	581	LbrM.03.0100	1.0				516	LinJ.09.0430	1.0	584	LinJ.14.1410	1.0
			469	LbrM.27.1000	1.0	581	LbrM.20.4680	1.0				516	LinJ.35.4970	1.0	584	LinJ.36.6160	1.0
			469	LbrM.08.0540	1.0	581	LbrM.22.1540	1.0				516	LinJ.15.0310	1.0	584	LinJ.15.0180	1.0
			469	LbrM.31.0140	1.0	581	LbrM.24.0920	1.0				516	LinJ.35.2240	1.0	584	LinJ.34.1130	1.0
			469	LbrM.27.1390	1.0	581	LbrM.09.0250	1.0				516	LinJ.36.2970	1.0	584	LinJ.15.0530	1.0
			469	LbrM.32.2000	1.0	581	LbrM.22.0370	1.0				516	LinJ.36.0930	1.0	584	LinJ.15.0950	1.0
			469	LbrM.08.0320	1.0	581	LbrM.28.1990	1.0				516	LinJ.24.1120	1.0	584	LinJ.16.0940	1.0
			469	LbrM.35.6400	1.0	581	LbrM.28.0920	1.0				516	LinJ.22.1350	1.0	584	LinJ.35.0110	1.0
			469	LbrM.33.1520	1.0	581	LbrM.04.1140	1.0				516	LinJ.09.0090	1.0	584	LinJ.21.1430	1.0
			469	LbrM.10.0740	1.0	581	LbrM.20.3380	1.0				516	LinJ.29.1440	1.0	584	LinJ.25.1450	1.0
			469	LbrM.35.5510	1.0	581	LbrM.21.2020	1.0				516	LinJ.29.0910	1.0	584	LinJ.26.0050	1.0
			469	LbrM.24.1320	1.0	581	LbrM.10.0110	1.0				516	LinJ.25.0530	1.0	584	LinJ.32.0490	1.0
			469	LbrM.20.2150	1.0	581	LbrM.20.2210	1.0				516	LinJ.25.0510	1.0	584	LinJ.35.1660	1.0
			469	LbrM.30.0130	1.0	581	LbrM.26.1890	1.0				516	LinJ.25.0500	1.0	584	LinJ.15.1510	1.0
			469	LbrM.34.2610	1.0	581	LbrM.29.2320	1.0				516	LinJ.24.1640	1.0	584	LinJ.15.1530	1.0
			469	LbrM.32.3140	1.0	581	LbrM.23.1760	1.0				516	LinJ.18.0190	1.0	584	LinJ.35.0240	1.0
			469	LbrM.32.0120	1.0	581	LbrM.03.0140	1.0				516	LinJ.18.0180	1.0	584	LinJ.18.1100	1.0
			469	LbrM.29.0080	1.0	581	LbrM.03.0200	1.0				516	LinJ.18.0170	1.0	584	LinJ.29.2550	1.0
			469	LbrM.26.0700	1.0	581	LbrM.03.0810	1.0				516	LinJ.15.0060	1.0	584	LinJ.15.1600	1.0
			469	LbrM.35.6330	1.0	581	LbrM.22.0060	1.0				516	LinJ.09.0080	1.0	584	LinJ.28.0390	1.0
			469	LbrM.35.3890	1.0	581	LbrM.28.2830	1.0				516	LinJ.36.2460	1.0	584	LinJ.28.1580	1.0
			469	LbrM.31.1510	1.0	581	LbrM.18.0520	1.0				516	LinJ.36.0320	1.0	584	LinJ.30.2520	1.0
			469	LbrM.29.1750	1.0	581	LbrM.32.0240	1.0				516	LinJ.36.0060	1.0	584	LinJ.34.3300	1.0
			469	LbrM.29.0630	1.0	581	LbrM.29.0150	1.0				516	LinJ.28.0560	1.0	584	LinJ.35.1270	1.0
			469	LbrM.29.0030	1.0	581	LbrM.30.2560	1.0				516	LinJ.25.0770	1.0	584	LinJ.16.0240	1.0
			469	LbrM.27.1050	1.0	581	LbrM.13.0970	1.0				516	LinJ.23.1590	1.0	584	LinJ.17.0070	1.0
			469	LbrM.23.0420	1.0	581	LbrM.26.1630	1.0				516	LinJ.21.2020	1.0	584	LinJ.16.0360	1.0
			469	LbrM.15.0820	1.0	581	LbrM.18.1700	1.0				516	LinJ.16.1450	1.0	584	LinJ.16.0490	1.0
			469	LbrM.35.0790	1.0	581	LbrM.20.3050	1.0				516	LinJ.16.0830	1.0	584	LinJ.36.2550	1.0
			469	LbrM.30.0800	1.0	581	LbrM.30.2880	1.0				516	LinJ.14.0180	1.0	584	LinJ.36.0220	1.0
			469	LbrM.28.2230	1.0	581	LbrM.03.0360	1.0				516	LinJ.36.1790	1.0	584	LinJ.16.0790	1.0
			469	LbrM.28.1290	1.0	581	LbrM.18.0690	1.0				516	LinJ.09.0060	1.0	584	LinJ.31.2600	1.0
			469	LbrM.14.1510	1.0	581	LbrM.28.2710	1.0				516	LinJ.09.0020	1.0	584	LinJ.36.3600	1.0
			469	LbrM.11.0330	1.0	581	LbrM.03.0350	1.0				516	LinJ.33.2450	1.0	584	LinJ.36.4040	1.0
			469	LbrM.07.1160	1.0	581	LbrM.30.1180	1.0				516	LinJ.24.1410	1.0	584	LinJ.16.1170	1.0
			469	LbrM.07.1130	1.0	581	LbrM.25.0750	1.0				516	LinJ.33.0860	1.0	584	LinJ.32.1810	1.0
			469	LbrM.18.0380	1.0	581	LbrM.29.1090	1.0				516	LinJ.21.2240	1.0	584	LinJ.16.1730	1.0
			469	LbrM.31.3340	1.0	581	LbrM.13.1050	1.0				516	LinJ.16.1000	1.0	584	LinJ.16.1630	1.0
			469	LbrM.07.0810	1.0	581	LbrM.13.1420	1.0				516	LinJ.08.1290	1.0	584	LinJ.36.1770	1.0
			469	LbrM.14.1560	1.0	581	LbrM.13.0080	1.0				516	LinJ.08.1220	1.0	584	LinJ.16.1760	1.0
			469	LbrM.35.5720	1.0	581	LbrM.23.0970	1.0				516	LinJ.36.1060	1.0	584	LinJ.22.1160	1.0
			469	LbrM.32.2030	1.0	581	LbrM.23.1530	1.0				516	LinJ.29.2870	1.0	584	LinJ.26.2600	1.0
			469	LbrM.30.1590	1.0	581	LbrM.21.0720	1.0				516	LinJ.29.0160	1.0	584	LinJ.31.3070	1.0
			469	LbrM.29.1230	1.0	581	LbrM.21.0990	1.0				516	LinJ.08.1100	1.0	584	LinJ.31.3300	1.0
			469	LbrM.29.1220	1.0	581	LbrM.27.0960	1.0				516	LinJ.18.0330	1.0	584	LinJ.20.1730	1.0
			469	LbrM.26.0830	1.0	581	LbrM.24.2320	1.0				516	LinJ.35.4830	1.0	584	LinJ.26.1680	1.0
			469	LbrM.22.0300	1.0	581	LbrM.29.2220	1.0				516	LinJ.34.0230	1.0	584	LinJ.17.0640	1.0
			469	LbrM.15.1080	1.0	581	LbrM.28.2670	1.0				516	LinJ.30.2830	1.0	584	LinJ.17.1150	1.0
			469	LbrM.29.2510	1.0	581	LbrM.29.0510	1.0				516	LinJ.30.2740	1.0	584	LinJ.17.1140	1.0
			469	LbrM.20.4090	1.0	581	LbrM.33.2810	1.0				516	LinJ.29.0790	1.0	584	LinJ.17.1160	1.0
			469	LbrM.07.0460	1.0	581	LbrM.03.0610	1.0				516	LinJ.29.0330	1.0	584	LinJ.29.0620	1.0
			469	LbrM.07.0450	1.0	581	LbrM.10.0420	1.0				516	LinJ.08.1000	1.0	584	LinJ.23.1060	1.0
			469	LbrM.34.1640	1.0	581	LbrM.03.0580	1.0				516	LinJ.36.1170	1.0	584	LinJ.27.2290	1.0
			469	LbrM.26.0750	1.0	581	LbrM.07.0840	1.0				516	LinJ.30.0370	1.0	584	LinJ.28.0540	1.0
			469	LbrM.31.2190	1.0	581	LbrM.20.1540	1.0				516	LinJ.19.1460	1.0	584	LinJ.30.2080	1.0
			469	LbrM.18.1550	1.0	581	LbrM.03.0650	1.0				516	LinJ.08.0950	1.0	584	LinJ.17.1550	1.0
			469	LbrM.07.0200	1.0	581	LbrM.21.0600	1.0				516	LinJ.08.0830	1.0	584	LinJ.33.1630	1.0
			469	LbrM.35.0150	1.0	581	LbrM.25.0380	1.0				516	LinJ.08.0660	1.0	584	LinJ.36.0940	1.0
			469	LbrM.34.3120	1.0	581	LbrM.20.2300	1.0				516	LinJ.35.0330	1.0	584	LinJ.24.2200	1.0
			469	LbrM.32.1000	1.0	581	LbrM.34.1730	1.0				516	LinJ.27.0780	1.0	584	LinJ.28.2350	1.0
			469	LbrM.28.2880	1.0	581	LbrM.35.4460	1.0				516	LinJ.08.0520	1.0	584	LinJ.18.0110	1.0
			469	LbrM.27.1790	1.0	581	LbrM.28.1410	1.0				516	LinJ.35.1730	1.0	584	LinJ.20.1790	1.0
			469	LbrM.20.3820	1.0	581	LbrM.31.1980	1.0				516	LinJ.27.1170	1.0	584	LinJ.36.0530	1.0
			469	LbrM.20.0820	1.0	581	LbrM.18.1520	1.0				516	LinJ.35.1840	1.0	584	LinJ.18.0230	1.0
			469	LbrM.31.3520	1.0	581	LbrM.21.1580	1.0				516	LinJ.32.2150	1.0	584	LinJ.27.0420	1.0
			469	LbrM.26.1590	1.0	581	LbrM.19.0110	1.0				516	LinJ.29.0990	1.0	584	LinJ.36.0670	1.0
			469	LbrM.07.0100	1.0	581	LbrM.20.0060	1.0				516	LinJ.28.0670	1.0	584	LinJ.18.0370	1.0
			469	LbrM.32.2460	1.0	581	LbrM.30.1070	1.0				516	LinJ.08.0290	1.0	584	LinJ.25.2300	1.0
			469	LbrM.28.1340	1.0	581	LbrM.30.3630	1.0				516	LinJ.36.6350	1.0	584	LinJ.18.0790	1.0
			469	LbrM.27.0220	1.0	581	LbrM.28.2630	1.0				516	LinJ.33.1370	1.0	584	LinJ.18.0900	1.0
			469	LbrM.20.2230	1.0	581	LbrM.32.0980	1.0				516	LinJ.10.0650	1.0	584	LinJ.30.0550	1.0
			469	LbrM.34.1450	1.0	581	LbrM.32.1010	1.0				516	LinJ.36.5490	1.0	584	LinJ.31.2910	1.0
			469	LbrM.34.1100	1.0	581	LbrM.30.3690	1.0				516	LinJ.34.2420	1.0	584	LinJ.20.0310	1.0
			469	LbrM.34.0140	1.0	581	LbrM.03.0840	1.0				516	LinJ.24.1610	1.0	584	LinJ.18.1530	1.0
			469	LbrM.33.2890	1.0	581	LbrM.33.0830	1.0				516	LinJ.35.2760	1.0	584	LinJ.33.0140	1.0
			469	LbrM.32.2010	1.0	581	LbrM.20.4820	1.0				516	LinJ.32.3040	1.0	584	LinJ.19.0120	1.0
			469	LbrM.22.0720	1.0	581	LbrM.22.1280	1.0				516	LinJ.32.0070	1.0	584	LinJ.19.0140	1.0
			469	LbrM.20.0150	1.0	581	LbrM.03.0880	1.0				516	LinJ.29.0070	1.0	584	LinJ.19.0320	1.0
			469	LbrM.16.1370	1.0	581	LbrM.20.4210	1.0				516	LinJ.26.0660	1.0	584	LinJ.22.1220	1.0
			469	LbrM.16.1360	1.0	581	LbrM.05.0730	1.0				516	LinJ.36.6280	1.0	584	LinJ.33.0670	1.0
			469	LbrM.35.3250	1.0	581	LbrM.35.2000	1.0				516	LinJ.36.3840	1.0	584	LinJ.29.2320	1.0
			469	LbrM.29.1530	1.0	581	LbrM.07.0360	1.0				516	LinJ.29.0020	1.0	584	LinJ.36.2080	1.0
			469	LbrM.22.1040	1.0	581	LbrM.32.1040	1.0				516	LinJ.33.0480	1.0	584	LinJ.19.1630	1.0
			469	LbrM.07.0050	1.0	581	LbrM.04.0010	1.0				516	LinJ.33.0340	1.0	584	LinJ.36.5040	1.0
			469	LbrM.33.0300	1.0	581	LbrM.25.2210	1.0				516	LinJ.23.1860	1.0	584	LinJ.19.0740	1.0
			469	LbrM.23.0700	1.0	581	LbrM.35.2370	1.0				516	LinJ.21.1120	1.0	584	LinJ.19.0960	1.0
			469	LbrM.07.0010	1.0	581	LbrM.35.6030	1.0				516	LinJ.20.1680	1.0	584	LinJ.28.2190	1.0
			469	LbrM.35.3450	1.0	581	LbrM.33.2790	1.0				516	LinJ.15.0720	1.0	584	LinJ.19.1540	1.0
			469	LbrM.34.1020	1.0	581	LbrM.07.0700	1.0				516	LinJ.36.0730	1.0	584	LinJ.29.1400	1.0
			469	LbrM.06.1230	1.0	581	LbrM.27.1970	1.0				516	LinJ.30.0740	1.0	584	LinJ.19.1580	1.0
			469	LbrM.29.2460	1.0	581	LbrM.35.0080	1.0				516	LinJ.28.2180	1.0	584	LinJ.20.0040	1.0
			469	LbrM.06.1060	1.0	581	LbrM.04.0110	1.0				516	LinJ.28.1300	1.0	584	LinJ.31.2960	1.0
			469	LbrM.35.2550	1.0	581	LbrM.33.1200	1.0				516	LinJ.20.1450	1.0	584	LinJ.20.0540	1.0
			469	LbrM.34.4710	1.0	581	LbrM.07.0130	1.0				516	LinJ.16.0070	1.0	584	LinJ.20.0670	1.0
			469	LbrM.32.3030	1.0	581	LbrM.04.0170	1.0				516	LinJ.14.1420	1.0	584	LinJ.33.1420	1.0
			469	LbrM.31.1330	1.0	581	LbrM.04.0440	1.0				516	LinJ.14.0520	1.0	584	LinJ.20.0890	1.0
			469	LbrM.29.1210	1.0	581	LbrM.15.1480	1.0				516	LinJ.07.1260	1.0	584	LinJ.34.4230	1.0
			469	LbrM.28.2420	1.0	581	LbrM.15.0050	1.0				516	LinJ.07.1230	1.0	584	LinJ.36.6170	1.0
			469	LbrM.21.0170	1.0	581	LbrM.15.1250	1.0				516	LinJ.32.3990	1.0	584	LinJ.20.1140	1.0
			469	LbrM.20.5910	1.0	581	LbrM.20.0010	1.0				516	LinJ.22.0450	1.0	584	LinJ.28.1880	1.0
			469	LbrM.10.0030	1.0	581	LbrM.19.1020	1.0				516	LinJ.18.0360	1.0	584	LinJ.29.1550	1.0
			469	LbrM.06.1160	1.0	581	LbrM.19.1670	1.0				516	LinJ.26.0420	1.0	584	LinJ.34.3370	1.0
			469	LbrM.30.2460	1.0	581	LbrM.21.1450	1.0				516	LinJ.35.0850	1.0	584	LinJ.21.0210	1.0
			469	LbrM.27.2030	1.0	581	LbrM.23.0990	1.0				516	LinJ.31.3080	1.0	584	LinJ.34.1840	1.0
			469	LbrM.23.1000	1.0	581	LbrM.20.0050	1.0				516	LinJ.07.0820	1.0	584	LinJ.25.2280	1.0
			469	LbrM.16.0270	1.0	581	LbrM.20.3180	1.0				516	LinJ.14.1460	1.0	584	LinJ.23.0040	1.0
			469	LbrM.09.0230	1.0	581	LbrM.29.2740	1.0				516	LinJ.36.5700	1.0	584	LinJ.30.3110	1.0
			469	LbrM.06.0910	1.0	581	LbrM.31.0020	1.0				516	LinJ.32.1940	1.0	584	LinJ.25.1310	1.0
			469	LbrM.32.3920	1.0	581	LbrM.24.0370	1.0				516	LinJ.30.1550	1.0	584	LinJ.21.0160	1.0
			469	LbrM.32.3900	1.0	581	LbrM.25.1960	1.0				516	LinJ.22.0190	1.0	584	LinJ.21.0170	1.0
			469	LbrM.31.2520	1.0	581	LbrM.34.4760	1.0				516	LinJ.31.2000	1.0	584	LinJ.30.1390	1.0
			469	LbrM.29.0020	1.0	581	LbrM.32.2780	1.0				516	LinJ.07.0360	1.0	584	LinJ.35.0990	1.0
			469	LbrM.15.0270	1.0	581	LbrM.05.0400	1.0				516	LinJ.36.0090	1.0	584	LinJ.21.0500	1.0
			469	LbrM.06.0870	1.0	581	LbrM.07.0960	1.0				516	LinJ.35.3260	1.0	584	LinJ.21.0530	1.0
			469	LbrM.35.4770	1.0	581	LbrM.04.0610	1.0				516	LinJ.34.4020	1.0	584	LinJ.21.0690	1.0
			469	LbrM.35.2160	1.0	581	LbrM.14.1280	1.0				516	LinJ.34.0900	1.0	584	LinJ.27.0860	1.0
			469	LbrM.26.2600	1.0	581	LbrM.16.0260	1.0				516	LinJ.32.3230	1.0	584	LinJ.28.0310	1.0
			469	LbrM.24.0690	1.0	581	LbrM.09.0430	1.0				516	LinJ.32.0960	1.0	584	LinJ.36.2390	1.0
			469	LbrM.15.1510	1.0	581	LbrM.18.0720	1.0				516	LinJ.28.2870	1.0	584	LinJ.21.1870	1.0
			469	LbrM.25.1400	1.0	581	LbrM.16.0300	1.0				516	LinJ.27.1560	1.0	584	LinJ.21.1880	1.0
			469	LbrM.19.1500	1.0	581	LbrM.17.0370	1.0				516	LinJ.07.0290	1.0	584	LinJ.36.0560	1.0
			469	LbrM.30.3580	1.0	581	LbrM.19.1710	1.0				516	LinJ.34.2500	1.0	584	LinJ.21.2060	1.0
			469	LbrM.24.1210	1.0	581	LbrM.21.1310	1.0				516	LinJ.32.2390	1.0	584	LinJ.24.0420	1.0
			469	LbrM.14.0760	1.0	581	LbrM.18.1180	1.0				516	LinJ.28.1350	1.0	584	LinJ.24.1710	1.0
			469	LbrM.10.0060	1.0	581	LbrM.27.1510	1.0				516	LinJ.28.0520	1.0	584	LinJ.36.6810	1.0
			469	LbrM.06.0570	1.0	581	LbrM.23.1260	1.0				516	LinJ.27.0210	1.0	584	LinJ.21.2180	1.0
			469	LbrM.06.0470	1.0	581	LbrM.27.2680	1.0				516	LinJ.35.1540	1.0	584	LinJ.34.2560	1.0
			469	LbrM.35.7120	1.0	581	LbrM.28.0180	1.0				516	LinJ.35.0100	1.0	584	LinJ.36.0710	1.0
			469	LbrM.34.0430	1.0	581	LbrM.27.1980	1.0				516	LinJ.34.0070	1.0	584	LinJ.25.0300	1.0
			469	LbrM.16.0320	1.0	581	LbrM.27.2390	1.0				516	LinJ.32.1920	1.0	584	LinJ.36.5470	1.0
			469	LbrM.06.0890	1.0	581	LbrM.30.0680	1.0				516	LinJ.22.0600	1.0	584	LinJ.33.2990	1.0
			469	LbrM.06.0390	1.0	581	LbrM.30.3040	1.0				516	LinJ.16.1390	1.0	584	LinJ.22.0220	1.0
			469	LbrM.35.2600	1.0	581	LbrM.34.1000	1.0				516	LinJ.16.1380	1.0	584	LinJ.34.0050	1.0
			469	LbrM.33.0720	1.0	581	LbrM.30.3610	1.0				516	LinJ.08.0300	1.0	584	LinJ.36.4220	1.0
			469	LbrM.32.2550	1.0	581	LbrM.32.0330	1.0				516	LinJ.36.3180	1.0	584	LinJ.36.1590	1.0
			469	LbrM.29.2120	1.0	581	LbrM.35.1020	1.0				516	LinJ.34.2100	1.0	584	LinJ.22.0670	1.0
			469	LbrM.22.1240	1.0	581	LbrM.23.0080	1.0				516	LinJ.29.1530	1.0	584	LinJ.22.0880	1.0
			469	LbrM.13.1480	1.0	581	LbrM.35.1030	1.0				516	LinJ.07.0060	1.0	584	LinJ.27.1890	1.0
			469	LbrM.06.0650	1.0	581	LbrM.20.3270	1.0				516	LinJ.07.0040	1.0	584	LinJ.33.3340	1.0
			469	LbrM.06.0320	1.0	581	LbrM.30.2030	1.0				516	LinJ.33.0320	1.0	584	LinJ.23.1220	1.0
			469	LbrM.06.0270	1.0	581	LbrM.30.3100	1.0				516	LinJ.23.0710	1.0	584	LinJ.26.0870	1.0
			469	LbrM.35.1980	1.0	581	LbrM.28.1510	1.0				516	LinJ.07.0010	1.0	584	LinJ.35.2650	1.0
			469	LbrM.32.1440	1.0	581	LbrM.04.0730	1.0				516	LinJ.36.3380	1.0	584	LinJ.30.3010	1.0
			469	LbrM.06.0240	1.0	581	LbrM.30.3110	1.0				516	LinJ.35.1050	1.0	584	LinJ.22.1340	1.0
			469	LbrM.06.0140	1.0	581	LbrM.22.0080	1.0				516	LinJ.06.1290	1.0	584	LinJ.29.0450	1.0
			469	LbrM.35.7070	1.0	581	LbrM.25.0990	1.0				516	LinJ.29.2600	1.0	584	LinJ.30.3330	1.0
			469	LbrM.24.1000	1.0	581	LbrM.20.4790	1.0				516	LinJ.06.1120	1.0	584	LinJ.22.1500	1.0
			469	LbrM.20.3980	1.0	581	LbrM.21.0550	1.0				516	LinJ.36.2450	1.0	584	LinJ.28.0140	1.0
			469	LbrM.20.0990	1.0	581	LbrM.32.3590	1.0				516	LinJ.35.5460	1.0	584	LinJ.23.0130	1.0
			469	LbrM.34.4730	1.0	581	LbrM.34.2890	1.0				516	LinJ.35.4810	1.0	584	LinJ.23.0160	1.0
			469	LbrM.33.1900	1.0	581	LbrM.25.1770	1.0				516	LinJ.32.2930	1.0	584	LinJ.27.1810	1.0
			469	LbrM.32.3330	1.0	581	LbrM.30.0830	1.0				516	LinJ.31.2420	1.0	584	LinJ.30.0140	1.0
			469	LbrM.31.0050	1.0	581	LbrM.15.1540	1.0				516	LinJ.31.1140	1.0	584	LinJ.30.2920	1.0
			469	LbrM.26.2470	1.0	581	LbrM.16.0090	1.0				516	LinJ.31.1130	1.0	584	LinJ.23.0680	1.0
			469	LbrM.23.0060	1.0	581	LbrM.35.2340	1.0				516	LinJ.30.1440	1.0	584	LinJ.23.0690	1.0
			469	LbrM.22.1330	1.0	581	LbrM.35.4710	1.0				516	LinJ.29.1230	1.0	584	LinJ.23.1000	1.0
			469	LbrM.18.0170	1.0	581	LbrM.20.1760	1.0				516	LinJ.28.2380	1.0	584	LinJ.23.1440	1.0
			469	LbrM.07.1220	1.0	581	LbrM.16.1400	1.0				516	LinJ.21.0180	1.0	584	LinJ.31.0620	1.0
			469	LbrM.06.0080	1.0	581	LbrM.20.0670	1.0				516	LinJ.20.1720	1.0	584	LinJ.23.1570	1.0
			469	LbrM.35.5070	1.0	581	LbrM.27.1460	1.0				516	LinJ.10.1440	1.0	584	LinJ.23.1790	1.0
			469	LbrM.33.0060	1.0	581	LbrM.27.0060	1.0				516	LinJ.06.1220	1.0	584	LinJ.30.3560	1.0
			469	LbrM.31.0310	1.0	581	LbrM.32.2170	1.0				516	LinJ.36.0040	1.0	584	LinJ.34.2220	1.0
			469	LbrM.30.0490	1.0	581	LbrM.31.2160	1.0				516	LinJ.33.2650	1.0	584	LinJ.24.0650	1.0
			469	LbrM.28.1190	1.0	581	LbrM.14.0920	1.0				516	LinJ.28.1450	1.0	584	LinJ.24.0830	1.0
			469	LbrM.25.1410	1.0	581	LbrM.34.4010	1.0				516	LinJ.25.0550	1.0	584	LinJ.24.0840	1.0
			469	LbrM.22.1130	1.0	581	LbrM.04.0800	1.0				516	LinJ.23.1080	1.0	584	LinJ.27.2460	1.0
			469	LbrM.21.0100	1.0	581	LbrM.17.1550	1.0				516	LinJ.16.0270	1.0	584	LinJ.28.0650	1.0
			469	LbrM.20.4100	1.0	581	LbrM.17.1470	1.0				516	LinJ.06.0960	1.0	584	LinJ.36.1010	1.0
			469	LbrM.17.0210	1.0	581	LbrM.25.2020	1.0				516	LinJ.32.3830	1.0	584	LinJ.24.1860	1.0
			469	LbrM.32.2020	1.0	581	LbrM.26.0340	1.0				516	LinJ.32.3820	1.0	584	LinJ.24.2250	1.0
			469	LbrM.31.2970	1.0	581	LbrM.20.3990	1.0				516	LinJ.32.3810	1.0	584	LinJ.28.2250	1.0
			469	LbrM.28.0710	1.0	581	LbrM.20.5800	1.0				516	LinJ.31.2400	1.0	584	LinJ.33.3420	1.0
			469	LbrM.24.1040	1.0	581	LbrM.32.2150	1.0				516	LinJ.31.2320	1.0	584	LinJ.36.5760	1.0
			469	LbrM.21.1370	1.0	581	LbrM.32.4160	1.0				516	LinJ.29.0010	1.0	584	LinJ.36.5290	1.0
			469	LbrM.20.0730	1.0	581	LbrM.29.2480	1.0				516	LinJ.15.0280	1.0	584	LinJ.29.0610	1.0
			469	LbrM.20.0720	1.0	581	LbrM.31.3290	1.0				516	LinJ.36.4750	1.0	584	LinJ.28.3240	1.0
			469	LbrM.12.0750	1.0	581	LbrM.04.1210	1.0				516	LinJ.36.2050	1.0	584	LinJ.36.1580	1.0
			469	LbrM.33.0860	1.0	581	LbrM.35.6620	1.0				516	LinJ.24.0690	1.0	584	LinJ.36.2420	1.0
			469	LbrM.32.1380	1.0	581	LbrM.20.4010	1.0				516	LinJ.15.1580	1.0	584	LinJ.32.3410	1.0
			469	LbrM.26.0370	1.0	581	LbrM.32.0570	1.0				516	LinJ.25.1920	1.0	584	LinJ.31.2470	1.0
			469	LbrM.13.1400	1.0	581	LbrM.16.0670	1.0				516	LinJ.19.1280	1.0	584	LinJ.25.0960	1.0
			469	LbrM.35.7150	1.0	581	LbrM.05.0060	1.0				516	LinJ.19.1270	1.0	584	LinJ.25.1060	1.0
			469	LbrM.06.0330	1.0	581	LbrM.05.0090	1.0				516	LinJ.30.3610	1.0	584	LinJ.29.2890	1.0
			469	LbrM.33.0400	1.0	581	LbrM.35.3540	1.0				516	LinJ.24.1220	1.0	584	LinJ.25.1230	1.0
			469	LbrM.32.3380	1.0	581	LbrM.25.1930	1.0				516	LinJ.14.0840	1.0	584	LinJ.30.2430	1.0
			469	LbrM.25.0480	1.0	581	LbrM.05.0130	1.0				516	LinJ.06.0580	1.0	584	LinJ.36.4710	1.0
			469	LbrM.23.1030	1.0	581	LbrM.15.1560	1.0				516	LinJ.06.0480	1.0	584	LinJ.29.0890	1.0
			469	LbrM.14.1670	1.0	581	LbrM.24.0240	1.0				516	LinJ.36.7080	1.0	584	LinJ.29.2500	1.0
			469	LbrM.06.1270	1.0	581	LbrM.05.0180	1.0				516	LinJ.30.3710	1.0	584	LinJ.30.0350	1.0
			469	LbrM.35.0120	1.0	581	LbrM.30.0920	1.0				516	LinJ.20.0270	1.0	584	LinJ.32.0710	1.0
			469	LbrM.34.1930	1.0	581	LbrM.34.4100	1.0				516	LinJ.16.0320	1.0	584	LinJ.33.2280	1.0
			469	LbrM.20.3970	1.0	581	LbrM.25.2220	1.0				516	LinJ.06.0940	1.0	584	LinJ.25.2190	1.0
			469	LbrM.12.0630	1.0	581	LbrM.10.0830	1.0				516	LinJ.36.2520	1.0	584	LinJ.25.2400	1.0
			469	LbrM.23.1310	1.0	581	LbrM.20.2180	1.0				516	LinJ.36.2510	1.0	584	LinJ.35.5160	1.0
			469	LbrM.20.5930	1.0	581	LbrM.05.0320	1.0				516	LinJ.33.0730	1.0	584	LinJ.25.2500	1.0
			469	LbrM.05.0970	1.0	581	LbrM.06.1030	1.0				516	LinJ.32.2470	1.0	584	LinJ.33.2970	1.0
			469	LbrM.35.7100	1.0	581	LbrM.08.0080	1.0				516	LinJ.29.2250	1.0	584	LinJ.26.0490	1.0
			469	LbrM.35.2520	1.0	581	LbrM.15.0130	1.0				516	LinJ.22.1210	1.0	584	LinJ.26.0570	1.0
			469	LbrM.32.1390	1.0	581	LbrM.31.0230	1.0				516	LinJ.13.1360	1.0	584	LinJ.26.0750	1.0
			469	LbrM.29.0850	1.0	581	LbrM.33.0570	1.0				516	LinJ.06.0670	1.0	584	LinJ.35.4780	1.0
			469	LbrM.12.0680	1.0	581	LbrM.20.3140	1.0				516	LinJ.06.0340	1.0	584	LinJ.30.2260	1.0
			469	LbrM.34.4000	1.0	581	LbrM.07.1080	1.0				516	LinJ.06.0290	1.0	584	LinJ.26.1190	1.0
			469	LbrM.32.1460	1.0	581	LbrM.10.0990	1.0				516	LinJ.36.1870	1.0	584	LinJ.26.1330	1.0
			469	LbrM.20.5150	1.0	581	LbrM.28.1460	1.0				516	LinJ.32.1340	1.0	584	LinJ.27.2120	1.0
			469	LbrM.19.0190	1.0	581	LbrM.24.0130	1.0				516	LinJ.06.0260	1.0	584	LinJ.26.1510	1.0
			469	LbrM.10.1110	1.0	581	LbrM.05.0410	1.0				516	LinJ.06.0160	1.0	584	LinJ.33.2740	1.0
			469	LbrM.07.0280	1.0	581	LbrM.17.0690	1.0				516	LinJ.34.1090	1.0	584	LinJ.35.5060	1.0
			469	LbrM.34.4380	1.0	581	LbrM.34.3440	1.0				516	LinJ.30.0120	1.0	584	LinJ.26.2000	1.0
			469	LbrM.33.2180	1.0	581	LbrM.35.3420	1.0				516	LinJ.06.0130	1.0	584	LinJ.26.2270	1.0
			469	LbrM.29.2470	1.0	581	LbrM.28.1950	1.0				516	LinJ.33.1730	1.0	584	LinJ.36.3130	1.0
			469	LbrM.05.0720	1.0	581	LbrM.33.2680	1.0				516	LinJ.33.0360	1.0	584	LinJ.35.3080	1.0
			469	LbrM.05.0670	1.0	581	LbrM.13.0750	1.0				516	LinJ.31.0060	1.0	584	LinJ.30.0010	1.0
			469	LbrM.35.6110	1.0	581	LbrM.20.4780	1.0				516	LinJ.23.0060	1.0	584	LinJ.27.0030	1.0
			469	LbrM.22.0750	1.0	581	LbrM.19.0520	1.0				516	LinJ.22.1300	1.0	584	LinJ.36.6020	1.0
			469	LbrM.05.0560	1.0	581	LbrM.25.0860	1.0				516	LinJ.06.0090	1.0	584	LinJ.27.0510	1.0
			469	LbrM.35.5640	1.0	581	LbrM.26.0210a	1.0				516	LinJ.06.0080	1.0	584	LinJ.27.1920	1.0
			469	LbrM.35.2900	1.0	581	LbrM.23.0050	1.0				516	LinJ.36.5050	1.0	584	LinJ.32.3100	1.0
			469	LbrM.34.3260	1.0	581	LbrM.29.0650	1.0				516	LinJ.33.0060	1.0	584	LinJ.35.3980	1.0
			469	LbrM.29.1660	1.0	581	LbrM.28.2160	1.0				516	LinJ.31.0210	1.0	584	LinJ.27.1440	1.0
			469	LbrM.29.0650	1.0	581	LbrM.28.2340	1.0				516	LinJ.30.0420	1.0	584	LinJ.28.0150	1.0
			469	LbrM.28.2340	1.0	581	LbrM.35.5640	1.0				516	LinJ.28.1210	1.0	584	LinJ.28.0410	1.0
			469	LbrM.26.0210a	1.0	581	LbrM.05.0560	1.0				516	LinJ.25.1930	1.0	584	LinJ.28.0480	1.0
			469	LbrM.23.0050	1.0	581	LbrM.05.0670	1.0				516	LinJ.22.1070	1.0	584	LinJ.28.0870	1.0
			469	LbrM.21.1410	1.0	581	LbrM.22.0750	1.0				516	LinJ.21.0100	1.0	584	LinJ.31.0250	1.0
			469	LbrM.21.0740	1.0	581	LbrM.05.0650	1.0				516	LinJ.20.0020	1.0	584	LinJ.28.1030	1.0
			469	LbrM.20.4780	1.0	581	LbrM.33.2180	1.0				516	LinJ.17.0280	1.0	584	LinJ.28.1460	1.0
			469	LbrM.19.0520	1.0	581	LbrM.05.0720	1.0				516	LinJ.34.0850	1.0	584	LinJ.28.1490	1.0
			469	LbrM.17.0180	1.0	581	LbrM.20.2940	1.0				516	LinJ.34.0840	1.0	584	LinJ.28.1530	1.0
			469	LbrM.15.1100	1.0	581	LbrM.10.1110	1.0				516	LinJ.34.0830	1.0	584	LinJ.28.1550	1.0
			469	LbrM.33.2680	1.0	581	LbrM.19.0190	1.0				516	LinJ.34.0820	1.0	584	LinJ.30.1840	1.0
			469	LbrM.29.0770	1.0	581	LbrM.07.0280	1.0				516	LinJ.32.1930	1.0	584	LinJ.35.1780	1.0
			469	LbrM.13.0750	1.0	581	LbrM.34.4000	1.0				516	LinJ.31.2700	1.0	584	LinJ.36.6030	1.0
			469	LbrM.35.3420	1.0	581	LbrM.20.5150	1.0				516	LinJ.24.1050	1.0	584	LinJ.29.0400	1.0
			469	LbrM.34.3440	1.0	581	LbrM.32.1460	1.0				516	LinJ.21.1410	1.0	584	LinJ.31.1110	1.0
			469	LbrM.28.1950	1.0	581	LbrM.32.1390	1.0				516	LinJ.12.0671	1.0	584	LinJ.35.3840	1.0
			469	LbrM.21.1570	1.0	581	LbrM.12.0680	1.0				516	LinJ.32.1290	1.0	584	LinJ.29.0090	1.0
			469	LbrM.17.0690	1.0	581	LbrM.05.0970	1.0				516	LinJ.26.0340	1.0	584	LinJ.29.0340	1.0
			469	LbrM.05.0410	1.0	581	LbrM.20.5930	1.0				516	LinJ.21.2170	1.0	584	LinJ.33.2520	1.0
			469	LbrM.35.0310	1.0	581	LbrM.17.1540	1.0				516	LinJ.13.1590	1.0	584	LinJ.29.0970	1.0
			469	LbrM.30.3300	1.0	581	LbrM.23.1310	1.0				516	LinJ.36.7110	1.0	584	LinJ.33.1080	1.0
			469	LbrM.28.1460	1.0	581	LbrM.12.0630	1.0				516	LinJ.06.0350	1.0	584	LinJ.32.0330	1.0
			469	LbrM.25.1330	1.0	581	LbrM.06.1270	1.0				516	LinJ.32.0750	1.0	584	LinJ.30.0260	1.0
			469	LbrM.24.0130	1.0	581	LbrM.20.3970	1.0				516	LinJ.23.1120	1.0	584	LinJ.30.0590	1.0
			469	LbrM.22.1310	1.0	581	LbrM.34.1930	1.0				516	LinJ.14.1580	1.0	584	LinJ.35.4250	1.0
			469	LbrM.19.1790	1.0	581	LbrM.23.0840	1.0				516	LinJ.06.1340	1.0	584	LinJ.33.0410	1.0
			469	LbrM.10.0990	1.0	581	LbrM.14.1670	1.0				516	LinJ.36.0080	1.0	584	LinJ.30.0720	1.0
			469	LbrM.07.1080	1.0	581	LbrM.25.0480	1.0				516	LinJ.18.0650	1.0	584	LinJ.35.5220	1.0
			469	LbrM.15.0130	1.0	581	LbrM.13.1400	1.0				516	LinJ.12.0580	1.0	584	LinJ.35.4760	1.0
			469	LbrM.08.0080	1.0	581	LbrM.06.0330	1.0				516	LinJ.23.1450	1.0	584	LinJ.30.2030	1.0
			469	LbrM.33.0570	1.0	581	LbrM.35.7150	1.0				516	LinJ.09.1540	1.0	584	LinJ.36.3620	1.0
			469	LbrM.31.0230	1.0	581	LbrM.33.0860	1.0				516	LinJ.36.7060	1.0	584	LinJ.30.2420	1.0
			469	LbrM.20.2180	1.0	581	LbrM.12.0750	1.0				516	LinJ.36.2410	1.0	584	LinJ.30.3210	1.0
			469	LbrM.06.1030	1.0	581	LbrM.26.0370	1.0				516	LinJ.32.1300	1.0	584	LinJ.35.1670	1.0
			469	LbrM.05.0320	1.0	581	LbrM.32.1380	1.0				516	LinJ.12.0630	1.0	584	LinJ.32.2580	1.0
			469	LbrM.25.2220	1.0	581	LbrM.21.1370	1.0				516	LinJ.35.4070	1.0	584	LinJ.31.0560	1.0
			469	LbrM.34.4100	1.0	581	LbrM.20.0720	1.0				516	LinJ.32.1360	1.0	584	LinJ.31.2060	1.0
			469	LbrM.05.0180	1.0	581	LbrM.20.0730	1.0				516	LinJ.20.0980	1.0	584	LinJ.33.1710	1.0
			469	LbrM.24.0240	1.0	581	LbrM.17.0210	1.0				516	LinJ.11.0130	1.0	584	LinJ.34.3400	1.0
			469	LbrM.30.0920	1.0	581	LbrM.28.0710	1.0				516	LinJ.10.1090	1.0	584	LinJ.32.4060	1.0
			469	LbrM.25.1930	1.0	581	LbrM.31.2970	1.0				516	LinJ.35.4470	1.0	584	LinJ.32.0740	1.0
			469	LbrM.05.0090	1.0	581	LbrM.21.0100	1.0				516	LinJ.34.3130	1.0	584	LinJ.32.2350	1.0
			469	LbrM.05.0060	1.0	581	LbrM.22.1130	1.0				516	LinJ.33.2010	1.0	584	LinJ.32.3890	1.0
			469	LbrM.35.3540	1.0	581	LbrM.20.4100	1.0				516	LinJ.05.0740	1.0	584	LinJ.36.5280	1.0
			469	LbrM.32.0570	1.0	581	LbrM.29.0760	1.0				516	LinJ.05.0680	1.0	584	LinJ.34.2320	1.0
			469	LbrM.16.0670	1.0	581	LbrM.30.0490	1.0				516	LinJ.05.0660	1.0	584	LinJ.34.1190	1.0
			469	LbrM.14.0140	1.0	581	LbrM.25.1410	1.0				516	LinJ.35.3400	1.0	584	LinJ.36.4980	1.0
			469	LbrM.27.0670	1.0	581	LbrM.28.1190	1.0				516	LinJ.29.0670	1.0	584	LinJ.35.1570	1.0
			469	LbrM.04.1210	1.0	581	LbrM.06.0080	1.0				516	LinJ.28.2290	1.0	584	LinJ.34.2970	1.0
			469	LbrM.35.6620	1.0	581	LbrM.31.0310	1.0				516	LinJ.26.0200	1.0	584	LinJ.34.3080	1.0
			469	LbrM.35.1390	1.0	581	LbrM.33.0060	1.0				516	LinJ.25.2580	1.0	584	LinJ.35.1760	1.0
			469	LbrM.32.4160	1.0	581	LbrM.07.1220	1.0				516	LinJ.20.0610	1.0	584	LinJ.36.0330	1.0
			469	LbrM.32.2150	1.0	581	LbrM.26.2470	1.0				516	LinJ.19.0200	1.0	584	LinJ.34.2180	1.0
			469	LbrM.31.3290	1.0	581	LbrM.31.0050	1.0				516	LinJ.09.0410	1.0	584	LinJ.34.3140	1.0
			469	LbrM.29.2480	1.0	581	LbrM.22.1330	1.0				516	LinJ.05.0470	1.0	584	LinJ.35.1850	1.0
			469	LbrM.29.2270	1.0	581	LbrM.23.0060	1.0				516	LinJ.33.2530	1.0	584	LinJ.35.5330	1.0
			469	LbrM.26.0340	1.0	581	LbrM.34.4730	1.0				516	LinJ.29.0780	1.0	584	LinJ.35.5040	1.0
			469	LbrM.20.3990	1.0	581	LbrM.32.3330	1.0				516	LinJ.19.0180	1.0	584	LinJ.36.0360	1.0
			469	LbrM.04.0800	1.0	581	LbrM.33.1900	1.0				516	LinJ.13.0830	1.0	584	LinJ.36.1400	1.0
			469	LbrM.34.4010	1.0	581	LbrM.24.1000	1.0				516	LinJ.36.3350	1.0	584	LinJ.05.0420	1.0
			469	LbrM.32.2170	1.0	581	LbrM.20.0990	1.0				516	LinJ.28.1900	1.0	584	LinJ.32.1760	1.0
			469	LbrM.32.0650	1.0	581	LbrM.20.3980	1.0				516	LinJ.17.0770	1.0	584	LinJ.36.6950	1.0
			469	LbrM.31.2160	1.0	581	LbrM.06.0140	1.0				516	LinJ.36.0250	1.0	584	LinJ.04.0330	1.0
			469	LbrM.28.0340	1.0	581	LbrM.06.0240	1.0				516	LinJ.32.3520	1.0	584	LinJ.09.0970	1.0
			469	LbrM.27.1460	1.0	581	LbrM.27.1580	1.0				516	LinJ.25.1530	1.0	584	LinJ.17.0100	1.0
			469	LbrM.27.0060	1.0	581	LbrM.06.0270	1.0				516	LinJ.22.1280	1.0	584	LinJ.17.0170	1.0
			469	LbrM.26.0200	1.0	581	LbrM.06.0320	1.0				516	LinJ.19.1560	1.0	584	LinJ.17.0190	1.0
			469	LbrM.20.0670	1.0	581	LbrM.35.1980	1.0				516	LinJ.07.1180	1.0	584	LinJ.13.0330	1.0
			469	LbrM.16.1400	1.0	581	LbrM.11.0880	1.0				516	LinJ.35.3150	1.0	584	LinJ.36.6330	1.0
			469	LbrM.16.0090	1.0	581	LbrM.13.1480	1.0				516	LinJ.15.0130	1.0	584	LinJ.36.5960	1.0
			469	LbrM.15.1540	1.0	581	LbrM.06.0650	1.0				516	LinJ.08.0080	1.0	584	LinJ.36.6370	1.0
			469	LbrM.35.4710	1.0	581	LbrM.32.2550	1.0				516	LinJ.33.0580	1.0	584	LinJ.18.1010	1.0
			469	LbrM.35.2340	1.0	581	LbrM.33.0720	1.0				516	LinJ.29.1950	1.0	584	LinJ.35.0770	1.0
			469	LbrM.34.2890	1.0	581	LbrM.29.2120	1.0				516	LinJ.05.0330	1.0	584	LinJ.36.3860	1.0
			469	LbrM.32.3590	1.0	581	LbrM.06.0890	1.0				516	LinJ.25.1850	1.0	584	LinJ.17.0700	1.0
			469	LbrM.30.0830	1.0	581	LbrM.16.0320	1.0				516	LinJ.35.4170	1.0	584	LinJ.15.0990	1.0
			469	LbrM.25.1770	1.0	581	LbrM.35.2600	1.0				516	LinJ.34.0380	1.0	584	LinJ.28.0860	1.0
			469	LbrM.25.0990	1.0	581	LbrM.06.0390	1.0				516	LinJ.35.4790	1.0	584	LinJ.13.1490	1.0
			469	LbrM.22.0080	1.0	581	LbrM.06.0470	1.0				516	LinJ.05.0180	1.0	584	LinJ.32.0240	1.0
			469	LbrM.21.0550	1.0	581	LbrM.34.0430	1.0				516	LinJ.24.0240	1.0	584	LinJ.08.0310	1.0
			469	LbrM.20.4790	1.0	581	LbrM.14.0760	1.0				516	LinJ.30.0850	1.0	584	LinJ.16.0010	1.0
			469	LbrM.31.3310	1.0	581	LbrM.24.1210	1.0				516	LinJ.25.2450	1.0	584	LinJ.24.1560	1.0
			469	LbrM.30.3110	1.0	581	LbrM.06.0570	1.0				516	LinJ.11.0110	1.0	584	LinJ.28.2950	1.0
			469	LbrM.30.2030	1.0	581	LbrM.10.0060	1.0				516	LinJ.05.0090	1.0	584	LinJ.27.2500	1.0
			469	LbrM.28.1510	1.0	581	LbrM.25.1400	1.0				516	LinJ.34.1060	1.0	584	LinJ.17.0090	1.0
			469	LbrM.23.0080	1.0	581	LbrM.19.1500	1.0				516	LinJ.05.0060	1.0	584	LinJ.17.1260	1.0
			469	LbrM.21.1000	1.0	581	LbrM.35.2160	1.0				516	LinJ.36.5830	1.0	584	LinJ.36.5010	1.0
			469	LbrM.20.3270	1.0	581	LbrM.15.1510	1.0				516	LinJ.36.3470	1.0	584	LinJ.09.0720	1.0
			469	LbrM.35.1030	1.0	581	LbrM.15.0270	1.0				516	LinJ.36.0190	1.0	584	LinJ.25.0780	1.0
			469	LbrM.35.1020	1.0	581	LbrM.29.0020	1.0				516	LinJ.35.2500	1.0	584	LinJ.30.0900	1.0
			469	LbrM.35.0660	1.0	581	LbrM.06.0870	1.0				516	LinJ.34.4180	1.0	584	LinJ.13.1080	1.0
			469	LbrM.34.1000	1.0	581	LbrM.32.3920	1.0				516	LinJ.32.0550	1.0	584	LinJ.33.0350	1.0
			469	LbrM.33.1650	1.0	581	LbrM.06.0910	1.0				516	LinJ.31.2090	1.0	584	LinJ.35.1740	1.0
			469	LbrM.32.0330	1.0	581	LbrM.31.2520	1.0				516	LinJ.27.2250	1.0	584	LinJ.05.1100	1.0
			469	LbrM.30.3610	1.0	581	LbrM.32.3900	1.0				516	LinJ.21.2050	1.0	584	LinJ.07.1000	1.0
			469	LbrM.30.3040	1.0	581	LbrM.23.1000	1.0				516	LinJ.14.0140	1.0	584	LinJ.14.0190	1.0
			469	LbrM.30.0680	1.0	581	LbrM.27.2030	1.0				516	LinJ.13.0840	1.0	584	LinJ.20.0080	1.0
			469	LbrM.28.0180	1.0	581	LbrM.09.0230	1.0				516	LinJ.04.1210	1.0	584	LinJ.21.2230	1.0
			469	LbrM.27.2680	1.0	581	LbrM.16.0270	1.0				516	LinJ.36.6580	1.0	584	LinJ.35.3930	1.0
			469	LbrM.27.2390	1.0	581	LbrM.20.5910	1.0				516	LinJ.34.4160	1.0	584	LinJ.05.0070	1.0
			469	LbrM.27.1980	1.0	581	LbrM.30.2460	1.0				516	LinJ.31.3030	1.0	584	LinJ.24.1440	1.0
			469	LbrM.27.1510	1.0	581	LbrM.29.1210	1.0				516	LinJ.29.2620	1.0	584	LinJ.33.1560	1.0
			469	LbrM.23.1260	1.0	581	LbrM.31.1330	1.0				516	LinJ.29.2410	1.0	584	LinJ.31.3280	1.0
			469	LbrM.21.1310	1.0	581	LbrM.21.0170	1.0				516	LinJ.26.0300	1.0	584	LinJ.35.3060	1.0
			469	LbrM.19.1710	1.0	581	LbrM.28.2420	1.0				516	LinJ.20.1610	1.0	584	LinJ.36.6490	1.0
			469	LbrM.18.1180	1.0	581	LbrM.35.2550	1.0				516	LinJ.29.1250	1.0	584	LinJ.36.3690	1.0
			469	LbrM.18.0720	1.0	581	LbrM.06.1060	1.0				516	LinJ.29.1240	1.0	584	LinJ.35.2720	1.0
			469	LbrM.17.0370	1.0	581	LbrM.32.3030	1.0				516	LinJ.23.0050	1.0	584	LinJ.35.2270	1.0
			469	LbrM.16.0260	1.0	581	LbrM.34.4710	1.0				516	LinJ.15.1140	1.0	584	LinJ.21.0060	1.0
			469	LbrM.14.1280	1.0	581	LbrM.29.2460	1.0				516	LinJ.15.1120	1.0	584	LinJ.32.3130	1.0
			469	LbrM.10.0620	1.0	581	LbrM.06.1230	1.0				516	LinJ.15.1100	1.0	584	LinJ.26.2730	1.0
			469	LbrM.09.0430	1.0	581	LbrM.07.0010	1.0				516	LinJ.04.1120	1.0	584	LinJ.14.0060	1.0
			469	LbrM.07.0960	1.0	581	LbrM.23.0700	1.0				516	LinJ.07.0930	1.0	584	LinJ.23.0380	1.0
			469	LbrM.05.0400	1.0	581	LbrM.34.1020	1.0				516	LinJ.36.4690	1.0	584	LinJ.25.0580	1.0
			469	LbrM.04.0610	1.0	581	LbrM.35.3450	1.0				516	LinJ.36.2230	1.0	584	LinJ.29.0520	1.0
			469	LbrM.35.1480	1.0	581	LbrM.20.1830	1.0				516	LinJ.22.0009	1.0	584	LinJ.14.1510	1.0
			469	LbrM.34.4760	1.0	581	LbrM.22.1040	1.0				516	LinJ.20.0620	1.0	584	LinJ.28.2040	1.0
			469	LbrM.33.3480	1.0	581	LbrM.07.0050	1.0				516	LinJ.04.0840	1.0	584	LinJ.36.2090	1.0
			469	LbrM.32.2780	1.0	581	LbrM.08.0330	1.0				516	LinJ.35.4080	1.0	584	LinJ.10.1430	1.0
			469	LbrM.31.0020	1.0	581	LbrM.16.1360	1.0				516	LinJ.34.2030	1.0	584	LinJ.32.1130	1.0
			469	LbrM.29.2740	1.0	581	LbrM.29.1530	1.0				516	LinJ.34.0780	1.0	584	LinJ.30.1270	1.0
			469	LbrM.25.1960	1.0	581	LbrM.35.3250	1.0				516	LinJ.32.2090	1.0	584	LinJ.33.1740	1.0
			469	LbrM.23.0990	1.0	581	LbrM.22.0720	1.0				516	LinJ.32.0600	1.0	584	LinJ.20.0120	1.0
			469	LbrM.21.1450	1.0	581	LbrM.16.1370	1.0				516	LinJ.31.1970	1.0	584	LinJ.16.0920	1.0
			469	LbrM.20.3180	1.0	581	LbrM.20.0150	1.0				516	LinJ.27.1240	1.0	584	LinJ.10.0200	1.0
			469	LbrM.20.0050	1.0	581	LbrM.33.2890	1.0				516	LinJ.27.0050	1.0	584	LinJ.30.2850	1.0
			469	LbrM.20.0040	1.0	581	LbrM.34.0140	1.0				516	LinJ.26.0190	1.0	584	LinJ.28.2280	1.0
			469	LbrM.20.0010	1.0	581	LbrM.27.0220	1.0				516	LinJ.25.2290	1.0	584	LinJ.25.0740	1.0
			469	LbrM.19.1670	1.0	581	LbrM.20.2230	1.0				516	LinJ.16.1420	1.0	584	LinJ.25.0750	1.0
			469	LbrM.19.1020	1.0	581	LbrM.32.2460	1.0				516	LinJ.16.0090	1.0	584	LinJ.30.2990	1.0
			469	LbrM.15.1480	1.0	581	LbrM.20.3820	1.0				516	LinJ.15.1610	1.0	584	LinJ.28.1120	1.0
			469	LbrM.15.0050	1.0	581	LbrM.27.1790	1.0				516	LinJ.31.3050	1.0	584	LinJ.17.0990	1.0
			469	LbrM.07.0130	1.0	581	LbrM.31.3520	1.0				516	LinJ.30.3160	1.0	584	LinJ.34.1200	1.0
			469	LbrM.24.2370	1.0	581	LbrM.20.0820	1.0				516	LinJ.30.2090	1.0	584	LinJ.35.3370	1.0
			469	LbrM.04.0440	1.0	581	LbrM.34.3120	1.0				516	LinJ.25.2040	1.0	584	LinJ.16.1480	1.0
			469	LbrM.04.0170	1.0	581	LbrM.35.0150	1.0				516	LinJ.25.0940	1.0	584	LinJ.23.1470	1.0
			469	LbrM.04.0110	1.0	581	LbrM.28.2880	1.0				516	LinJ.23.0080	1.0	584	LinJ.36.2290	1.0
			469	LbrM.35.2270	1.0	581	LbrM.32.1000	1.0				516	LinJ.21.0990	1.0	584	LinJ.34.1880	1.0
			469	LbrM.34.1990	1.0	581	LbrM.31.2190	1.0				516	LinJ.34.1950	1.0	584	LinJ.21.1250	1.0
			469	LbrM.33.1200	1.0	581	LbrM.07.0200	1.0				516	LinJ.34.1530	1.0	584	LinJ.31.2350	1.0
			469	LbrM.07.0700	1.0	581	LbrM.07.0450	1.0				516	LinJ.27.2130	1.0	584	LinJ.20.0110	1.0
			469	LbrM.35.0080	1.0	581	LbrM.07.0460	1.0				516	LinJ.16.0260	1.0	584	LinJ.06.1210	1.0
			469	LbrM.33.2790	1.0	581	LbrM.26.0750	1.0				516	LinJ.09.0470	1.0	584	LinJ.19.0820	1.0
			469	LbrM.32.3610	1.0	581	LbrM.34.1640	1.0				516	LinJ.04.0550	1.0	584	LinJ.09.0950	1.0
			469	LbrM.32.1750	1.0	581	LbrM.20.4090	1.0				516	LinJ.04.0470	1.0	584	LinJ.19.0910	1.0
			469	LbrM.25.2210	1.0	581	LbrM.29.2510	1.0				516	LinJ.35.3890	1.0	584	LinJ.33.1840	1.0
			469	LbrM.04.0010	1.0	581	LbrM.29.1230	1.0				516	LinJ.34.3470	1.0	584	LinJ.20.1020	1.0
			469	LbrM.35.6030	1.0	581	LbrM.29.1220	1.0				516	LinJ.30.3650	1.0	584	LinJ.20.1350	1.0
			469	LbrM.35.2370	1.0	581	LbrM.35.5720	1.0				516	LinJ.27.2140	1.0	584	LinJ.28.0420	1.0
			469	LbrM.34.3160	1.0	581	LbrM.32.2030	1.0				516	LinJ.36.3160	1.0	584	LinJ.14.0910	1.0
			469	LbrM.32.1040	1.0	581	LbrM.18.0380	1.0				516	LinJ.36.1410	1.0	584	LinJ.27.2200	1.0
			469	LbrM.19.0470	1.0	581	LbrM.07.0810	1.0				516	LinJ.35.4860	1.0	584	LinJ.32.2880	1.0
			469	LbrM.12.0020	1.0	581	LbrM.21.0610	1.0				516	LinJ.34.3380	1.0	584	LinJ.16.1100	1.0
			469	LbrM.07.0360	1.0	581	LbrM.11.0330	1.0				516	LinJ.34.0140	1.0	584	LinJ.16.0540	1.0
			469	LbrM.05.0730	1.0	581	LbrM.14.1510	1.0				516	LinJ.34.0130	1.0	584	LinJ.26.0140	1.0
			469	LbrM.35.4020	1.0	581	LbrM.07.1130	1.0				516	LinJ.32.2690	1.0	584	LinJ.28.1050	1.0
			469	LbrM.35.2000	1.0	581	LbrM.07.1160	1.0				516	LinJ.31.2950	1.0	584	LinJ.36.4910	1.0
			469	LbrM.22.1280	1.0	581	LbrM.20.5640	1.0				516	LinJ.31.0030	1.0	584	LinJ.23.0550	1.0
			469	LbrM.20.4820	1.0	581	LbrM.28.1290	1.0				516	LinJ.29.2790	1.0	584	LinJ.36.3430	1.0
			469	LbrM.20.4210	1.0	581	LbrM.16.0070	1.0				516	LinJ.26.0770	1.0	584	LinJ.14.0920	1.0
			469	LbrM.03.0840	1.0	581	LbrM.35.0790	1.0				516	LinJ.25.2550	1.0	584	LinJ.35.2250	1.0
			469	LbrM.35.3320	1.0	581	LbrM.15.0820	1.0				516	LinJ.25.2480	1.0	584	LinJ.27.1450	1.0
			469	LbrM.34.0690	1.0	581	LbrM.28.2230	1.0				516	LinJ.23.1070	1.0	584	LinJ.32.2770	1.0
			469	LbrM.33.0830	1.0	581	LbrM.30.0800	1.0				516	LinJ.21.1490	1.0	584	LinJ.33.1350	1.0
			469	LbrM.32.1010	1.0	581	LbrM.29.0030	1.0				516	LinJ.19.1440	1.0	584	LinJ.32.0830	1.0
			469	LbrM.31.1450	1.0	581	LbrM.29.0630	1.0				516	LinJ.19.0710	1.0	584	LinJ.10.0780	1.0
			469	LbrM.30.3690	1.0	581	LbrM.23.0420	1.0				516	LinJ.15.1540	1.0	584	LinJ.17.0680	1.0
			469	LbrM.30.3630	1.0	581	LbrM.27.1050	1.0				516	LinJ.15.0050	1.0	584	LinJ.35.0780	1.0
			469	LbrM.30.1070	1.0	581	LbrM.35.3890	1.0				516	LinJ.04.0380	1.0	584	LinJ.25.0260	1.0
			469	LbrM.28.3070	1.0	581	LbrM.35.6330	1.0				516	LinJ.04.0130	1.0	584	LinJ.34.3810	1.0
			469	LbrM.28.2630	1.0	581	LbrM.29.1750	1.0				516	LinJ.04.0070	1.0	584	LinJ.23.1980	1.0
			469	LbrM.23.1750	1.0	581	LbrM.31.1510	1.0				516	LinJ.32.3870	1.0	584	LinJ.10.1400	1.0
			469	LbrM.21.1580	1.0	581	LbrM.26.0700	1.0				516	LinJ.04.0020	1.0	584	LinJ.29.1920	1.0
			469	LbrM.20.0060	1.0	581	LbrM.30.0130	1.0				516	LinJ.35.2080	1.0	584	LinJ.21.0070	1.0
			469	LbrM.19.0110	1.0	581	LbrM.32.3140	1.0				516	LinJ.33.1060	1.0	584	LinJ.06.1240	1.0
			469	LbrM.18.1520	1.0	581	LbrM.34.2610	1.0				516	LinJ.07.0510	1.0	584	LinJ.31.0860	1.0
			469	LbrM.18.0620	1.0	581	LbrM.35.5510	1.0				516	LinJ.36.6000	1.0	584	LinJ.31.2590	1.0
			469	LbrM.17.0250	1.0	581	LbrM.20.2150	1.0				516	LinJ.36.2260	1.0	584	LinJ.33.1850	1.0
			469	LbrM.35.6180	1.0	581	LbrM.24.1320	1.0				516	LinJ.32.1000	1.0	584	LinJ.08.0320	1.0
			469	LbrM.35.4460	1.0	581	LbrM.33.1520	1.0				516	LinJ.26.0730	1.0	584	LinJ.28.2860	1.0
			469	LbrM.34.1730	1.0	581	LbrM.10.0740	1.0				516	LinJ.19.0150	1.0	584	LinJ.29.1790	1.0
			469	LbrM.31.1980	1.0	581	LbrM.31.0140	1.0				516	LinJ.12.0001	1.0	584	LinJ.16.0930	1.0
			469	LbrM.28.1410	1.0	581	LbrM.08.0320	1.0				516	LinJ.10.1030	1.0	584	LinJ.16.0950	1.0
			469	LbrM.25.0380	1.0	581	LbrM.32.2000	1.0				516	LinJ.07.0130	1.0	584	LinJ.06.1090	1.0
			469	LbrM.21.0600	1.0	581	LbrM.34.0370	1.0				516	LinJ.05.0750	1.0	584	LinJ.01.0160	1.0
			469	LbrM.20.2300	1.0	581	LbrM.08.0540	1.0				516	LinJ.36.3970	1.0	584	LinJ.01.0140	1.0
			469	LbrM.20.1540	1.0	581	LbrM.27.1000	1.0				516	LinJ.36.1890	1.0	584	LinJ.07.0570	1.0
			469	LbrM.07.0840	1.0	581	LbrM.08.0820	1.0				516	LinJ.20.0650	1.0	584	LinJ.30.2780	1.0
			469	LbrM.03.0650	1.0	581	LbrM.08.0710	1.0				516	LinJ.20.0140	1.0	584	LinJ.34.2160	1.0
			469	LbrM.03.0610	1.0	581	LbrM.08.0810	1.0				516	LinJ.10.0190	1.0	584	LinJ.04.1220	1.0
			469	LbrM.03.0580	1.0	581	LbrM.30.0410	1.0				516	LinJ.03.0910	1.0	584	LinJ.34.4100	1.0
			469	LbrM.35.5950	1.0	581	LbrM.20.0220	1.0				516	LinJ.36.3250	1.0	584	LinJ.25.2230	1.0
			469	LbrM.35.3700	1.0	581	LbrM.19.1690	1.0				516	LinJ.34.0120	1.0	584	LinJ.34.1660	1.0
			469	LbrM.33.2810	1.0	581	LbrM.35.1240	1.0				516	LinJ.32.0970	1.0	584	LinJ.36.6960	1.0
			469	LbrM.29.2220	1.0	581	LbrM.30.2700	1.0				516	LinJ.30.3720	1.0	584	LinJ.18.0290	1.0
			469	LbrM.29.0510	1.0	581	LbrM.29.0260	1.0				516	LinJ.30.1010	1.0	584	LinJ.36.3000	1.0
			469	LbrM.28.2670	1.0	581	LbrM.29.0780	1.0				516	LinJ.28.2610	1.0	584	LinJ.08.0330	1.0
			469	LbrM.27.0960	1.0	581	LbrM.25.2040	1.0				516	LinJ.28.1260	1.0	584	LinJ.36.2270	1.0
			469	LbrM.27.0820	1.0	581	LbrM.32.2130	1.0				516	LinJ.23.1910	1.0	584	LinJ.20.1270	1.0
			469	LbrM.23.1530	1.0	581	LbrM.08.0960	1.0				516	LinJ.23.0150	1.0	584	LinJ.26.0380	1.0
			469	LbrM.23.0970	1.0	581	LbrM.08.1020	1.0				516	LinJ.21.1590	1.0	584	LinJ.27.2570	1.0
			469	LbrM.21.0720	1.0	581	LbrM.29.2820	1.0				516	LinJ.18.0560	1.0	584	LinJ.11.0270	1.0
			469	LbrM.13.1050	1.0	581	LbrM.16.0840	1.0				516	LinJ.11.0210	1.0	584	LinJ.27.0580	1.0
			469	LbrM.13.0080	1.0	581	LbrM.09.0020	1.0				516	LinJ.36.6140	1.0	584	LinJ.28.0250	1.0
			469	LbrM.35.6900	1.0	581	LbrM.09.0060	1.0				516	LinJ.36.4420	1.0	584	LinJ.08.1110	1.0
			469	LbrM.30.1180	1.0	581	LbrM.21.1950	1.0				516	LinJ.35.1810	1.0	584	LinJ.30.1030	1.0
			469	LbrM.29.1090	1.0	581	LbrM.23.1450	1.0				516	LinJ.34.2580	1.0	584	LinJ.34.1930	1.0
			469	LbrM.25.0750	1.0	581	LbrM.16.1430	1.0				516	LinJ.34.1800	1.0	584	LinJ.27.0300	1.0
			469	LbrM.03.0360	1.0	581	LbrM.35.0380	1.0				516	LinJ.31.1770	1.0	584	LinJ.24.2120	1.0
			469	LbrM.03.0350	1.0	581	LbrM.28.0550	1.0				516	LinJ.28.1420	1.0	584	LinJ.28.2920	1.0
			469	LbrM.28.2710	1.0	581	LbrM.09.0100	1.0				516	LinJ.25.0440	1.0	584	LinJ.36.4640	1.0
			469	LbrM.03.0240	1.0	581	LbrM.16.1660	1.0				516	LinJ.21.0600	1.0	584	LinJ.35.2930	1.0
			469	LbrM.34.1400	1.0	581	LbrM.35.2560	1.0				516	LinJ.07.0870	1.0	584	LinJ.09.1550	1.0
			469	LbrM.30.3280	1.0	581	LbrM.09.0080	1.0				516	LinJ.03.0730	1.0	584	LinJ.22.0010	1.0
			469	LbrM.30.2880	1.0	581	LbrM.25.0470	1.0				516	LinJ.36.6570	1.0	584	LinJ.13.1060	1.0
			469	LbrM.26.1630	1.0	581	LbrM.24.2450	1.0				516	LinJ.03.0690	1.0	584	LinJ.34.2430	1.0
			469	LbrM.26.0840	1.0	581	LbrM.25.0450	1.0				516	LinJ.03.0660	1.0	584	LinJ.15.0170	1.0
			469	LbrM.20.3050	1.0	581	LbrM.09.0090	1.0				516	LinJ.36.5920	1.0	584	LinJ.30.2720	1.0
			469	LbrM.18.1700	1.0	581	LbrM.29.1440	1.0				516	LinJ.36.3630	1.0	584	LinJ.34.0330	1.0
			469	LbrM.13.0970	1.0	581	LbrM.35.0990	1.0				516	LinJ.33.2670	1.0	584	LinJ.19.1660	1.0
			469	LbrM.03.0210	1.0	581	LbrM.35.3050	1.0				516	LinJ.29.2350	1.0	584	LinJ.36.2780	1.0
			469	LbrM.32.0240	1.0	581	LbrM.22.1400	1.0				516	LinJ.29.0260	1.0	584	LinJ.16.0680	1.0
			469	LbrM.31.2950	1.0	581	LbrM.24.1110	1.0				516	LinJ.28.2660	1.0	584	LinJ.01.0790	1.0
			469	LbrM.30.2560	1.0	581	LbrM.15.0300	1.0				516	LinJ.27.0740	1.0	584	LinJ.35.4350	1.0
			469	LbrM.28.2830	1.0	581	LbrM.34.2130	1.0				516	LinJ.23.1050	1.0	584	LinJ.32.2330	1.0
			469	LbrM.22.0060	1.0	581	LbrM.09.0220	1.0				516	LinJ.13.1180	1.0	584	LinJ.31.2920	1.0
			469	LbrM.21.0950	1.0	581	LbrM.20.3600	1.0				516	LinJ.13.0090	1.0	584	LinJ.23.1170	1.0
			469	LbrM.18.0520	1.0	581	LbrM.34.4870	1.0				516	LinJ.36.6850	1.0	584	LinJ.28.2940	1.0
			469	LbrM.03.0810	1.0	581	LbrM.19.0650	1.0				516	LinJ.30.1120	1.0	584	LinJ.09.1530	1.0
			469	LbrM.03.0200	1.0	581	LbrM.29.2570	1.0				516	LinJ.29.1100	1.0	584	LinJ.35.5320	1.0
			469	LbrM.32.1130	1.0	581	LbrM.29.1710	1.0				516	LinJ.35.4540	1.0	584	LinJ.21.0280	1.0
			469	LbrM.24.2360	1.0	581	LbrM.32.3520	1.0				516	LinJ.25.0900	1.0	584	LinJ.33.1510	1.0
			469	LbrM.22.1430	1.0	581	LbrM.14.1350	1.0				516	LinJ.18.0620	1.0	584	LinJ.01.0030	1.0
			469	LbrM.03.0140	1.0	581	LbrM.33.0320	1.0				516	LinJ.03.0480	1.0	584	LinJ.02.0230	1.0
			469	LbrM.29.2320	1.0	581	LbrM.34.1740	1.0				516	LinJ.36.0970	1.0	584	LinJ.05.0030	1.0
			469	LbrM.26.1890	1.0	581	LbrM.30.0400	1.0				516	LinJ.36.0960	1.0	584	LinJ.07.0610	1.0
			469	LbrM.23.1760	1.0	581	LbrM.31.0930	1.0				516	LinJ.36.0600	1.0	584	LinJ.07.0790	1.0
			469	LbrM.21.2020	1.0	581	LbrM.09.1170	1.0				516	LinJ.35.2710	1.0	584	LinJ.09.0980	1.0
			469	LbrM.20.3380	1.0	581	LbrM.25.2380	1.0				516	LinJ.35.1030	1.0	584	LinJ.09.1130	1.0
			469	LbrM.20.2210	1.0	581	LbrM.10.1090	1.0				516	LinJ.34.3340	1.0	584	LinJ.10.0960	1.0
			469	LbrM.10.0110	1.0	581	LbrM.17.0260	1.0				516	LinJ.33.1470	1.0	584	LinJ.10.1250	1.0
			469	LbrM.04.1140	1.0	581	LbrM.27.1200	1.0				516	LinJ.32.1650	1.0	584	LinJ.11.1160	1.0
			469	LbrM.33.2980	1.0	581	LbrM.09.1400	1.0				516	LinJ.32.0270	1.0	584	LinJ.13.0220	1.0
			469	LbrM.28.2580	1.0	581	LbrM.35.0070	1.0				516	LinJ.30.3640	1.0	584	LinJ.13.1350	1.0
			469	LbrM.28.1990	1.0	581	LbrM.19.0360	1.0				516	LinJ.30.3310	1.0	584	LinJ.17.0080	1.0
			469	LbrM.24.0920	1.0	581	LbrM.29.1820	1.0				516	LinJ.30.3090	1.0	584	LinJ.17.0110	1.0
			469	LbrM.22.0370	1.0	581	LbrM.19.0180	1.0				516	LinJ.28.0730	1.0	584	LinJ.17.0200	1.0
			469	LbrM.03.0100	1.0	581	LbrM.26.0450	1.0				516	LinJ.26.2560	1.0	584	LinJ.17.0890	1.0
			469	LbrM.28.0250	1.0	581	LbrM.14.0040	1.0				516	LinJ.25.1360	1.0	584	LinJ.18.1140	1.0
			469	LbrM.20.4680	1.0	581	LbrM.10.0010	1.0				516	LinJ.24.0130	1.0	584	LinJ.19.0250	1.0
			469	LbrM.20.1120	1.0	581	LbrM.20.5290	1.0				516	LinJ.21.1320	1.0	584	LinJ.21.0870	1.0
			469	LbrM.16.1220	1.0	581	LbrM.35.1450	1.0				516	LinJ.19.1480	1.0	584	LinJ.21.1990	1.0
			469	LbrM.34.4850	1.0	581	LbrM.31.1680	1.0				516	LinJ.18.1090	1.0	584	LinJ.22.0640	1.0
			469	LbrM.28.0570	1.0	581	LbrM.10.0330	1.0				516	LinJ.18.0150	1.0	584	LinJ.25.2050	1.0
			469	LbrM.09.1000	1.0	581	LbrM.25.1040	1.0				516	LinJ.17.0440	1.0	584	LinJ.26.0260	1.0
			469	LbrM.03.0070	1.0	581	LbrM.10.0290	1.0				516	LinJ.10.0540	1.0	584	LinJ.27.2260	1.0
			469	LbrM.31.1830	1.0	581	LbrM.29.0480	1.0				516	LinJ.07.1030	1.0	584	LinJ.29.0950	1.0
			469	LbrM.28.1750	1.0	581	LbrM.32.2600	1.0				516	LinJ.05.0390	1.0	584	LinJ.29.2310	1.0
			469	LbrM.26.2160	1.0	581	LbrM.21.1130	1.0				516	LinJ.03.0370	1.0	584	LinJ.30.2380	1.0
			469	LbrM.19.0290	1.0	581	LbrM.28.0670	1.0				516	LinJ.03.0360	1.0	584	LinJ.32.2160	1.0
			469	LbrM.14.0470	1.0	581	LbrM.20.3460	1.0				516	LinJ.28.2700	1.0	584	LinJ.32.3310	1.0
			469	LbrM.13.0050	1.0	581	LbrM.10.0750	1.0				516	LinJ.03.0220	1.0	584	LinJ.32.4020	1.0
			469	LbrM.08.0190	1.0	581	LbrM.34.0400	1.0				516	LinJ.36.5410	1.0	584	LinJ.33.1940	1.0
			469	LbrM.08.0060	1.0	581	LbrM.21.0890	1.0				516	LinJ.35.1490	1.0	584	LinJ.34.2700	1.0
			469	LbrM.35.5440	1.0	581	LbrM.18.1020	1.0				516	LinJ.34.3250	1.0	584	LinJ.34.4090	1.0
			469	LbrM.35.4140	1.0	581	LbrM.20.4140	1.0				516	LinJ.30.3290	1.0	584	LinJ.35.0130	1.0
			469	LbrM.35.4040	1.0	581	LbrM.29.2430	1.0				516	LinJ.26.1590	1.0	584	LinJ.35.5180	1.0
			469	LbrM.35.4000	1.0	581	LbrM.26.0330	1.0				516	LinJ.26.0790	1.0	584	LinJ.36.6510	1.0
			469	LbrM.35.3820	1.0	581	LbrM.26.2310	1.0				516	LinJ.18.1660	1.0	584	LinJ.01.0050	1.0
			469	LbrM.35.1270	1.0	581	LbrM.35.4790	1.0				516	LinJ.13.1090	1.0	584	LinJ.03.0590	1.0
			469	LbrM.35.0600	1.0	581	LbrM.30.1750	1.0				516	LinJ.32.0180	1.0	584	LinJ.04.0440	1.0
			469	LbrM.34.4230	1.0	581	LbrM.10.1370	1.0				516	LinJ.30.2600	1.0	584	LinJ.06.0630	1.0
			469	LbrM.34.3140	1.0	581	LbrM.33.1790	1.0				516	LinJ.22.0007	1.0	584	LinJ.06.0910	1.0
			469	LbrM.34.2990	1.0	581	LbrM.27.2510	1.0				516	LinJ.21.0960	1.0	584	LinJ.07.0660	1.0
			469	LbrM.34.2390	1.0	581	LbrM.28.3230	1.0				516	LinJ.03.0880	1.0	584	LinJ.11.0600	1.0
			469	LbrM.33.3070	1.0	581	LbrM.25.2430	1.0				516	LinJ.03.0180	1.0	584	LinJ.11.1000	1.0
			469	LbrM.33.0520	1.0	581	LbrM.26.2630	1.0				516	LinJ.32.1090	1.0	584	LinJ.13.1420	1.0
			469	LbrM.32.2880	1.0	581	LbrM.35.7380	1.0				516	LinJ.03.0120	1.0	584	LinJ.14.1270	1.0
			469	LbrM.31.3240	1.0	581	LbrM.30.3520	1.0				516	LinJ.34.2480	1.0	584	LinJ.15.0090	1.0
			469	LbrM.31.0720	1.0	581	LbrM.34.0990	1.0				516	LinJ.34.1440	1.0	584	LinJ.16.0590	1.0
			469	LbrM.30.3550	1.0	581	LbrM.11.0410	1.0				516	LinJ.29.2460	1.0	584	LinJ.17.0400	1.0
			469	LbrM.30.2950	1.0	581	LbrM.18.1200	1.0				516	LinJ.26.1970	1.0	584	LinJ.17.0870	1.0
			469	LbrM.29.0910	1.0	581	LbrM.16.0040	1.0				516	LinJ.21.2080	1.0	584	LinJ.17.0880	1.0
			469	LbrM.28.2010	1.0	581	LbrM.28.0510	1.0				516	LinJ.10.0090	1.0	584	LinJ.18.0690	1.0
			469	LbrM.28.1060	1.0	581	LbrM.19.0720	1.0				516	LinJ.04.1140	1.0	584	LinJ.18.0700	1.0
			469	LbrM.27.2200	1.0	581	LbrM.35.0450	1.0				516	LinJ.33.2840	1.0	584	LinJ.18.1230	1.0
			469	LbrM.25.1570	1.0	581	LbrM.28.0700	1.0				516	LinJ.28.2550	1.0	584	LinJ.21.1670	1.0
			469	LbrM.25.1300	1.0	581	LbrM.14.1080	1.0				516	LinJ.28.1940	1.0	584	LinJ.23.0410	1.0
			469	LbrM.15.0040	1.0	581	LbrM.11.0710	1.0				516	LinJ.24.0930	1.0	584	LinJ.24.0780	1.0
			469	LbrM.14.1300	1.0	581	LbrM.23.0750	1.0				516	LinJ.22.1480	1.0	584	LinJ.24.0790	1.0
			469	LbrM.14.0350	1.0	581	LbrM.19.0760	1.0				516	LinJ.22.0270	1.0	584	LinJ.25.0130	1.0
			469	LbrM.13.0020	1.0	581	LbrM.25.1460	1.0				516	LinJ.03.0080	1.0	584	LinJ.26.0030	1.0
			469	LbrM.12.0300	1.0	581	LbrM.20.5870	1.0				516	LinJ.34.1170	1.0	584	LinJ.26.0180	1.0
			469	LbrM.24.0500	1.0	581	LbrM.13.0490	1.0				516	LinJ.28.0240	1.0	584	LinJ.27.0790	1.0
			469	LbrM.03.0900	1.0	581	LbrM.28.1030	1.0				516	LinJ.20.0500	1.0	584	LinJ.27.1230	1.0
			469	LbrM.03.0030	1.0	581	LbrM.28.0650	1.0				516	LinJ.09.1000	1.0	584	LinJ.27.1570	1.0
			469	LbrM.34.4410	1.0	581	LbrM.29.0980	1.0				516	LinJ.03.0050	1.0	584	LinJ.27.1710	1.0
			469	LbrM.30.1170	1.0	581	LbrM.27.0430	1.0				516	LinJ.35.2890	1.0	584	LinJ.27.2390	1.0
			469	LbrM.25.0210	1.0	581	LbrM.20.2920	1.0				516	LinJ.34.4360	1.0	584	LinJ.28.0260	1.0
			469	LbrM.16.0210	1.0	581	LbrM.33.2060	1.0				516	LinJ.28.1710	1.0	584	LinJ.28.2210	1.0
			469	LbrM.15.1000	1.0	581	LbrM.34.1050	1.0				516	LinJ.26.2250	1.0	584	LinJ.29.0750	1.0
			469	LbrM.02.0610	1.0	581	LbrM.35.5190	1.0				516	LinJ.14.0470	1.0	584	LinJ.29.2420	1.0
			469	LbrM.30.2450	1.0	581	LbrM.34.4150	1.0				516	LinJ.13.0050	1.0	584	LinJ.30.1910	1.0
			469	LbrM.20.0970	1.0	581	LbrM.27.0100	1.0				516	LinJ.36.5420	1.0	584	LinJ.30.1920	1.0
			469	LbrM.19.1370	1.0	581	LbrM.16.0860	1.0				516	LinJ.36.4000	1.0	584	LinJ.30.3230	1.0
			469	LbrM.15.1360	1.0	581	LbrM.32.1670	1.0				516	LinJ.36.3990	1.0	584	LinJ.31.1070	1.0
			469	LbrM.02.0580	1.0	581	LbrM.19.1850	1.0				516	LinJ.36.3750	1.0	584	LinJ.31.3260	1.0
			469	LbrM.32.1050	1.0	581	LbrM.27.0450	1.0				516	LinJ.36.0540	1.0	584	LinJ.33.1010	1.0
			469	LbrM.32.0780	1.0	581	LbrM.28.2360	1.0				516	LinJ.35.5450	1.0	584	LinJ.33.1660	1.0
			469	LbrM.30.2120	1.0	581	LbrM.17.1120	1.0				516	LinJ.35.4320	1.0	584	LinJ.33.2470	1.0
			469	LbrM.22.0550	1.0	581	LbrM.12.0910	1.0				516	LinJ.35.3130	1.0	584	LinJ.33.2860	1.0
			469	LbrM.21.0040	1.0	581	LbrM.34.1150	1.0				516	LinJ.35.1950	1.0	584	LinJ.34.0150	1.0
			469	LbrM.20.0900	1.0	581	LbrM.21.0480	1.0				516	LinJ.34.3030	1.0	584	LinJ.34.0160	1.0
			469	LbrM.15.0920	1.0	581	LbrM.25.2550	1.0				516	LinJ.34.1900	1.0	584	LinJ.34.0630	1.0
			469	LbrM.13.1440	1.0	581	LbrM.13.0070	1.0				516	LinJ.34.0010	1.0	584	LinJ.35.0050	1.0
			469	LbrM.04.0880	1.0	581	LbrM.13.0120	1.0				516	LinJ.33.2930	1.0	584	LinJ.35.0840	1.0
			469	LbrM.02.0420	1.0	581	LbrM.31.2980	1.0				516	LinJ.33.0530	1.0	584	LinJ.35.1350	1.0
			469	LbrM.35.2820	1.0	581	LbrM.16.1000	1.0				516	LinJ.31.2980	1.0	584	LinJ.01.0090	1.0
			469	LbrM.35.2490	1.0	581	LbrM.20.3790	1.0				516	LinJ.31.0580	1.0	584	LinJ.04.0960	1.0
			469	LbrM.35.2040	1.0	581	LbrM.13.0150	1.0				516	LinJ.30.3000	1.0	584	LinJ.16.0560	1.0
			469	LbrM.34.5250	1.0	581	LbrM.27.1870	1.0				516	LinJ.29.0290	1.0	584	LinJ.22.1110	1.0
			469	LbrM.34.1320	1.0	581	LbrM.22.1010	1.0				516	LinJ.28.2960	1.0	584	LinJ.27.1970	1.0
			469	LbrM.34.1120	1.0	581	LbrM.24.1120	1.0				516	LinJ.28.1960	1.0	584	LinJ.35.3910	1.0
			469	LbrM.29.2720	1.0	581	LbrM.24.1170	1.0				516	LinJ.28.1080	1.0	584	LinJ.01.0110	1.0
			469	LbrM.27.0540	1.0	581	LbrM.18.0390	1.0				516	LinJ.27.1940	1.0	584	LinJ.05.0320	1.0
			469	LbrM.23.1470	1.0	581	LbrM.21.1830	1.0				516	LinJ.25.2090	1.0	584	LinJ.05.0350	1.0
			469	LbrM.23.0570	1.0	581	LbrM.35.5630	1.0				516	LinJ.23.0220	1.0	584	LinJ.05.0980	1.0
			469	LbrM.22.1490	1.0	581	LbrM.28.2480	1.0				516	LinJ.17.0300	1.0	584	LinJ.11.0510	1.0
			469	LbrM.20.4670	1.0	581	LbrM.32.4130	1.0				516	LinJ.15.0040	1.0	584	LinJ.18.0510	1.0
			469	LbrM.20.1170	1.0	581	LbrM.35.5860	1.0				516	LinJ.12.0100	1.0	584	LinJ.19.0540	1.0
			469	LbrM.19.0980	1.0	581	LbrM.13.0770	1.0				516	LinJ.06.0370	1.0	584	LinJ.21.0730	1.0
			469	LbrM.18.1640	1.0	581	LbrM.13.0530	1.0				516	LinJ.03.0040	1.0	584	LinJ.23.0980	1.0
			469	LbrM.16.0250	1.0	581	LbrM.13.0540	1.0				516	LinJ.31.1630	1.0	584	LinJ.35.1260	1.0
			469	LbrM.05.0270	1.0	581	LbrM.28.1620	1.0				516	LinJ.24.0500	1.0	584	LinJ.04.1010	1.0
			469	LbrM.35.7280	1.0	581	LbrM.30.2490	1.0				516	LinJ.03.0010	1.0	584	LinJ.07.1210	1.0
			469	LbrM.35.6830	1.0	581	LbrM.20.3100	1.0				516	LinJ.36.5620	1.0	584	LinJ.11.0710	1.0
			469	LbrM.35.6590	1.0	581	LbrM.31.2830	1.0				516	LinJ.36.4670	1.0	584	LinJ.15.0030	1.0
			469	LbrM.35.4600	1.0	581	LbrM.13.0880	1.0				516	LinJ.35.3110	1.0	584	LinJ.34.3000	1.0
			469	LbrM.35.3430	1.0	581	LbrM.26.1070	1.0				516	LinJ.35.2490	1.0	584	LinJ.01.0240	1.0
			469	LbrM.35.2470	1.0	581	LbrM.26.0500	1.0				516	LinJ.34.3660	1.0	584	LinJ.14.0900	1.0
			469	LbrM.35.1840	1.0	581	LbrM.13.1150	1.0				516	LinJ.32.2780	1.0	584	LinJ.25.2130	1.0
			469	LbrM.35.1750	1.0	581	LbrM.32.2360	1.0				516	LinJ.30.1310	1.0	584	LinJ.28.0810	1.0
			469	LbrM.35.0550	1.0	581	LbrM.35.0560	1.0				516	LinJ.29.0920	1.0	584	LinJ.01.0270	1.0
			469	LbrM.34.4810	1.0	581	LbrM.20.5380	1.0				516	LinJ.26.1550	1.0	584	LinJ.16.1640	1.0
			469	LbrM.34.3820	1.0	581	LbrM.31.0620	1.0				516	LinJ.25.2540	1.0	584	LinJ.27.0670	1.0
			469	LbrM.34.1300	1.0	581	LbrM.20.1920	1.0				516	LinJ.11.0030	1.0	584	LinJ.30.1070	1.0
			469	LbrM.34.0110	1.0	581	LbrM.14.0890	1.0				516	LinJ.36.7020	1.0	584	LinJ.18.0350	1.0
			469	LbrM.33.0890	1.0	581	LbrM.13.1510	1.0				516	LinJ.36.2850	1.0	584	LinJ.18.1360	1.0
			469	LbrM.32.3220	1.0	581	LbrM.23.1520	1.0				516	LinJ.36.2140	1.0	584	LinJ.21.2130	1.0
			469	LbrM.32.0460	1.0	581	LbrM.13.1490	1.0				516	LinJ.36.2130	1.0	584	LinJ.28.1430	1.0
			469	LbrM.28.3030	1.0	581	LbrM.32.3750	1.0				516	LinJ.35.3300	1.0	584	LinJ.30.1570	1.0
			469	LbrM.28.2990	1.0	581	LbrM.34.5110	1.0				516	LinJ.35.3280	1.0	584	LinJ.01.0330	1.0
			469	LbrM.28.1900	1.0	581	LbrM.24.1510	1.0				516	LinJ.35.3030	1.0	584	LinJ.09.0770	1.0
			469	LbrM.28.0120	1.0	581	LbrM.29.2850	1.0				516	LinJ.34.3580	1.0	584	LinJ.13.1400	1.0
			469	LbrM.27.1600	1.0	581	LbrM.14.0240	1.0				516	LinJ.32.3500	1.0	584	LinJ.20.0280	1.0
			469	LbrM.27.0200	1.0	581	LbrM.35.5140	1.0				516	LinJ.32.2070	1.0	584	LinJ.26.0630	1.0
			469	LbrM.26.1260	1.0	581	LbrM.14.0130	1.0				516	LinJ.32.2050	1.0	584	LinJ.27.1150	1.0
			469	LbrM.25.1790	1.0	581	LbrM.14.0550	1.0				516	LinJ.32.1660	1.0	584	LinJ.27.2430	1.0
			469	LbrM.25.0020	1.0	581	LbrM.14.0720	1.0				516	LinJ.30.3580	1.0	584	LinJ.30.2620	1.0
			469	LbrM.24.1780	1.0	581	LbrM.14.0420	1.0				516	LinJ.30.0770	1.0	584	LinJ.32.0050	1.0
			469	LbrM.22.0560	1.0	581	LbrM.20.3490	1.0				516	LinJ.28.2100	1.0	584	LinJ.32.1060	1.0
			469	LbrM.22.0510	1.0	581	LbrM.16.0170	1.0				516	LinJ.25.1140	1.0	584	LinJ.32.3470	1.0
			469	LbrM.21.1320	1.0	581	LbrM.27.2400	1.0				516	LinJ.24.1010	1.0	584	LinJ.06.0990	1.0
			469	LbrM.19.1440	1.0	581	LbrM.28.1380	1.0				516	LinJ.21.0550	1.0	584	LinJ.32.1960	1.0
			469	LbrM.19.0080	1.0	581	LbrM.14.0880	1.0				516	LinJ.06.0890	1.0	584	LinJ.01.0440	1.0
			469	LbrM.16.0290	1.0	581	LbrM.26.0320	1.0				516	LinJ.30.1110	1.0	584	LinJ.04.0460	1.0
			469	LbrM.14.0310	1.0	581	LbrM.34.3830	1.0				516	LinJ.25.0210	1.0	584	LinJ.04.0760	1.0
			469	LbrM.13.0890	1.0	581	LbrM.14.0950	1.0				516	LinJ.16.0210	1.0	584	LinJ.04.0810	1.0
			469	LbrM.12.0040	1.0	581	LbrM.35.0390	1.0				516	LinJ.15.1020	1.0	584	LinJ.04.0950	1.0
			469	LbrM.06.0120	1.0	581	LbrM.16.0940	1.0				516	LinJ.07.1160	1.0	584	LinJ.05.0200	1.0
			469	LbrM.03.0450	1.0	581	LbrM.19.1050	1.0				516	LinJ.02.0600	1.0	584	LinJ.05.0460	1.0
			469	LbrM.35.0980	1.0	581	LbrM.14.1370	1.0				516	LinJ.34.1070	1.0	584	LinJ.06.0410	1.0
			469	LbrM.19.1360	1.0	581	LbrM.23.0300	1.0				516	LinJ.28.3060	1.0	584	LinJ.06.0430	1.0
			469	LbrM.04.1230	1.0	581	LbrM.35.4080	1.0				516	LinJ.19.1190	1.0	584	LinJ.07.0550	1.0
			469	LbrM.34.3430	1.0	581	LbrM.35.6200	1.0				516	LinJ.15.1410	1.0	584	LinJ.07.0560	1.0
			469	LbrM.34.2280	1.0	581	LbrM.14.1500	1.0				516	LinJ.34.0950	1.0	584	LinJ.07.0760	1.0
			469	LbrM.33.1110	1.0	581	LbrM.15.0700	1.0				516	LinJ.33.2910	1.0	584	LinJ.08.0460	1.0
			469	LbrM.30.3430	1.0	581	LbrM.15.0930	1.0				516	LinJ.32.1010	1.0	584	LinJ.08.0570	1.0
			469	LbrM.29.1320	1.0	581	LbrM.15.0210	1.0				516	LinJ.32.0730	1.0	584	LinJ.09.1020	1.0
			469	LbrM.29.0230	1.0	581	LbrM.34.1090	1.0				516	LinJ.30.2180	1.0	584	LinJ.09.1140	1.0
			469	LbrM.26.0760	1.0	581	LbrM.19.0530	1.0				516	LinJ.28.0580	1.0	584	LinJ.10.0210	1.0
			469	LbrM.25.0610	1.0	581	LbrM.25.0940	1.0				516	LinJ.24.2220	1.0	584	LinJ.10.0310	1.0
			469	LbrM.20.5850	1.0	581	LbrM.21.1390	1.0				516	LinJ.22.0480	1.0	584	LinJ.11.0410	1.0
			469	LbrM.20.2060	1.0	581	LbrM.34.0150	1.0				516	LinJ.13.1320	1.0	584	LinJ.11.0770	1.0
			469	LbrM.17.0100	1.0	581	LbrM.34.1760	1.0				516	LinJ.07.0440	1.0	584	LinJ.11.0900	1.0
			469	LbrM.13.1240	1.0	581	LbrM.32.0620	1.0				516	LinJ.04.0680	1.0	584	LinJ.11.0960	1.0
			469	LbrM.10.0950	1.0	581	LbrM.34.1570	1.0				516	LinJ.36.2380	1.0	584	LinJ.12.0850	1.0
			469	LbrM.02.0140	1.0	581	LbrM.25.2060	1.0				516	LinJ.36.1930	1.0	584	LinJ.13.0450	1.0
			469	LbrM.34.5270	1.0	581	LbrM.26.0060	1.0				516	LinJ.35.5280	1.0	584	LinJ.13.1000	1.0
			469	LbrM.26.1450	1.0	581	LbrM.15.1530	1.0				516	LinJ.35.1410	1.0	584	LinJ.13.1130	1.0
			469	LbrM.16.0890	1.0	581	LbrM.15.1450	1.0				516	LinJ.35.1210	1.0	584	LinJ.14.1350	1.0
			469	LbrM.16.0550	1.0	581	LbrM.15.1470	1.0				516	LinJ.34.4330	1.0	584	LinJ.15.0220	1.0
			469	LbrM.14.0690	1.0	581	LbrM.28.0410	1.0				516	LinJ.34.1220	1.0	584	LinJ.15.0270	1.0
			469	LbrM.12.0820	1.0	581	LbrM.34.1180	1.0				516	LinJ.30.1420	1.0	584	LinJ.15.1010	1.0
			469	LbrM.35.2030	1.0	581	LbrM.29.2290	1.0				516	LinJ.27.0460	1.0	584	LinJ.15.1060	1.0
			469	LbrM.34.3010	1.0	581	LbrM.16.0360	1.0				516	LinJ.23.1610	1.0	584	LinJ.15.1430	1.0
			469	LbrM.34.1610	1.0	581	LbrM.16.0240	1.0				516	LinJ.23.0570	1.0	584	LinJ.16.0150	1.0
			469	LbrM.32.2450	1.0	581	LbrM.35.0280	1.0				516	LinJ.22.1430	1.0	584	LinJ.16.0470	1.0
			469	LbrM.32.0470	1.0	581	LbrM.16.0500	1.0				516	LinJ.20.0490	1.0	584	LinJ.16.1470	1.0
			469	LbrM.31.0170	1.0	581	LbrM.35.2630	1.0				516	LinJ.19.0660	1.0	584	LinJ.17.1350	1.0
			469	LbrM.28.2270	1.0	581	LbrM.16.1160	1.0				516	LinJ.18.1600	1.0	584	LinJ.17.1480	1.0
			469	LbrM.28.1700	1.0	581	LbrM.32.1900	1.0				516	LinJ.16.0250	1.0	584	LinJ.18.0630	1.0
			469	LbrM.27.2160	1.0	581	LbrM.16.0800	1.0				516	LinJ.13.0260	1.0	584	LinJ.18.0780	1.0
			469	LbrM.26.1270	1.0	581	LbrM.35.1880	1.0				516	LinJ.05.0280	1.0	584	LinJ.18.0830	1.0
			469	LbrM.24.1330	1.0	581	LbrM.18.0180	1.0				516	LinJ.36.6780	1.0	584	LinJ.18.1220	1.0
			469	LbrM.24.0770	1.0	581	LbrM.16.1690	1.0				516	LinJ.36.6530	1.0	584	LinJ.18.1380	1.0
			469	LbrM.23.1500	1.0	581	LbrM.31.3610	1.0				516	LinJ.36.4570	1.0	584	LinJ.19.0050	1.0
			469	LbrM.22.1260	1.0	581	LbrM.23.1980	1.0				516	LinJ.36.2360	1.0	584	LinJ.19.0090	1.0
			469	LbrM.21.1700	1.0	581	LbrM.26.2500	1.0				516	LinJ.36.1730	1.0	584	LinJ.19.0310	1.0
			469	LbrM.15.1430	1.0	581	LbrM.31.3330	1.0				516	LinJ.36.1670	1.0	584	LinJ.19.0390	1.0
			469	LbrM.13.0320	1.0	581	LbrM.17.0810	1.0				516	LinJ.36.1420	1.0	584	LinJ.19.1010	1.0
			469	LbrM.09.0670	1.0	581	LbrM.17.0840	1.0				516	LinJ.36.0490	1.0	584	LinJ.19.1520	1.0
			469	LbrM.05.0360	1.0	581	LbrM.29.1020	1.0				516	LinJ.35.4910	1.0	584	LinJ.21.1290	1.0
			469	LbrM.35.3760	1.0	581	LbrM.17.0570	1.0				516	LinJ.35.3880	1.0	584	LinJ.21.2150	1.0
			469	LbrM.33.2930	1.0	581	LbrM.29.1540	1.0				516	LinJ.32.3120	1.0	584	LinJ.22.0540	1.0
			469	LbrM.32.3240	1.0	581	LbrM.20.4060	1.0				516	LinJ.28.3040	1.0	584	LinJ.22.1370	1.0
			469	LbrM.32.3060	1.0	581	LbrM.28.1930	1.0				516	LinJ.28.3000	1.0	584	LinJ.23.0340	1.0
			469	LbrM.31.2290	1.0	581	LbrM.19.0640	1.0				516	LinJ.28.1850	1.0	584	LinJ.23.0790	1.0
			469	LbrM.15.1010	1.0	581	LbrM.27.0040	1.0				516	LinJ.28.0110	1.0	584	LinJ.24.0040	1.0
			469	LbrM.08.0500	1.0	581	LbrM.22.1250	1.0				516	LinJ.27.1370	1.0	584	LinJ.24.1550	1.0
			469	LbrM.01.0600	1.0	581	LbrM.25.1780	1.0				516	LinJ.27.0190	1.0	584	LinJ.24.1570	1.0
			469	LbrM.01.0550	1.0	581	LbrM.17.1150	1.0				516	LinJ.26.1220	1.0	584	LinJ.24.2170	1.0
			469	LbrM.31.1840	1.0	581	LbrM.34.4660	1.0				516	LinJ.25.2310	1.0	584	LinJ.24.2300	1.0
			469	LbrM.01.0540	1.0	581	LbrM.17.1160	1.0				516	LinJ.25.0020	1.0	584	LinJ.25.0080	1.0
			469	LbrM.13.0240	1.0	581	LbrM.17.1490	1.0				516	LinJ.24.1790	1.0	584	LinJ.26.0020	1.0
			469	LbrM.01.0520	1.0	581	LbrM.23.0980	1.0				516	LinJ.24.0470	1.0	584	LinJ.26.0120	1.0
			469	LbrM.35.6720	1.0	581	LbrM.17.1170	1.0				516	LinJ.22.0490	1.0	584	LinJ.26.0150	1.0
			469	LbrM.35.5670	1.0	581	LbrM.29.0610	1.0				516	LinJ.22.0440	1.0	584	LinJ.26.1920	1.0
			469	LbrM.35.4670	1.0	581	LbrM.28.0530	1.0				516	LinJ.22.0330	1.0	584	LinJ.27.1300	1.0
			469	LbrM.35.4420	1.0	581	LbrM.30.2020	1.0				516	LinJ.21.2200	1.0	584	LinJ.27.1520	1.0
			469	LbrM.35.3240	1.0	581	LbrM.24.1910	1.0				516	LinJ.19.1100	1.0	584	LinJ.27.2170	1.0
			469	LbrM.35.1950	1.0	581	LbrM.27.2550	1.0				516	LinJ.16.0300	1.0	584	LinJ.28.2000	1.0
			469	LbrM.35.1290	1.0	581	LbrM.23.1700	1.0				516	LinJ.15.1070	1.0	584	LinJ.28.2480	1.0
			469	LbrM.33.2210	1.0	581	LbrM.28.2400	1.0				516	LinJ.14.0310	1.0	584	LinJ.28.2970	1.0
			469	LbrM.33.1020	1.0	581	LbrM.35.1000	1.0				516	LinJ.13.0990	1.0	584	LinJ.29.2580	1.0
			469	LbrM.31.3320	1.0	581	LbrM.24.2190	1.0				516	LinJ.12.0003	1.0	584	LinJ.29.2970	1.0
			469	LbrM.31.2410	1.0	581	LbrM.20.5980	1.0				516	LinJ.11.0240	1.0	584	LinJ.30.0130	1.0
			469	LbrM.31.0100	1.0	581	LbrM.35.0590	1.0				516	LinJ.06.0140	1.0	584	LinJ.30.0640	1.0
			469	LbrM.31.0010	1.0	581	LbrM.18.0130	1.0				516	LinJ.03.0520	1.0	584	LinJ.30.0940	1.0
			469	LbrM.30.3070	1.0	581	LbrM.18.0220	1.0				516	LinJ.36.0920	1.0	584	LinJ.30.2590	1.0
			469	LbrM.30.1190	1.0	581	LbrM.20.1360	1.0				516	LinJ.19.1200	1.0	584	LinJ.30.3050	1.0
			469	LbrM.30.0940	1.0	581	LbrM.29.1180	1.0				516	LinJ.04.1230	1.0	584	LinJ.30.3390	1.0
			469	LbrM.30.0540	1.0	581	LbrM.18.0250	1.0				516	LinJ.02.0290	1.0	584	LinJ.31.0200	1.0
			469	LbrM.29.1350	1.0	581	LbrM.27.2700	1.0				516	LinJ.35.3560	1.0	584	LinJ.32.0440	1.0
			469	LbrM.28.2560	1.0	581	LbrM.30.0610	1.0				516	LinJ.33.0420	1.0	584	LinJ.32.0460	1.0
			469	LbrM.28.1220	1.0	581	LbrM.31.3170	1.0				516	LinJ.32.3280	1.0	584	LinJ.32.0720	1.0
			469	LbrM.27.2750	1.0	581	LbrM.18.0880	1.0				516	LinJ.31.1300	1.0	584	LinJ.33.1430	1.0
			469	LbrM.26.1730	1.0	581	LbrM.18.0960	1.0				516	LinJ.29.1780	1.0	584	LinJ.33.1970	1.0
			469	LbrM.25.0120	1.0	581	LbrM.25.0360	1.0				516	LinJ.23.0430	1.0	584	LinJ.33.2020	1.0
			469	LbrM.23.1650	1.0	581	LbrM.20.4500	1.0				516	LinJ.11.1240	1.0	584	LinJ.34.0370	1.0
			469	LbrM.21.0700	1.0	581	LbrM.18.1570	1.0				516	LinJ.02.0270	1.0	584	LinJ.34.0890	1.0
			469	LbrM.20.5020	1.0	581	LbrM.27.0600	1.0				516	LinJ.35.2380	1.0	584	LinJ.34.2110	1.0
			469	LbrM.20.2970	1.0	581	LbrM.29.0120	1.0				516	LinJ.34.2340	1.0	584	LinJ.34.2620	1.0
			469	LbrM.19.1110	1.0	581	LbrM.19.0250	1.0				516	LinJ.30.3440	1.0	584	LinJ.34.2730	1.0
			469	LbrM.18.1050	1.0	581	LbrM.25.0950	1.0				516	LinJ.29.1330	1.0	584	LinJ.34.3440	1.0
			469	LbrM.17.0590	1.0	581	LbrM.19.0440	1.0				516	LinJ.29.0230	1.0	584	LinJ.35.0400	1.0
			469	LbrM.16.0560	1.0	581	LbrM.19.0460	1.0				516	LinJ.25.0760	1.0	584	LinJ.35.0410	1.0
			469	LbrM.15.1030	1.0	581	LbrM.19.0270	1.0				516	LinJ.20.1660	1.0	584	LinJ.35.0600	1.0
			469	LbrM.12.0080	1.0	581	LbrM.33.0140	1.0				516	LinJ.17.0140	1.0	584	LinJ.35.1450	1.0
			469	LbrM.10.0690	1.0	581	LbrM.29.2190	1.0				516	LinJ.17.0130	1.0	584	LinJ.35.2230	1.0
			469	LbrM.03.0480	1.0	581	LbrM.35.2190	1.0				516	LinJ.13.1530	1.0	584	LinJ.35.4200	1.0
			469	LbrM.35.6730	1.0	581	LbrM.28.2240	1.0				516	LinJ.10.0900	1.0	584	LinJ.36.0660	1.0
			469	LbrM.35.4900	1.0	581	LbrM.19.1770	1.0				516	LinJ.02.0110	1.0	584	LinJ.36.0990	1.0
			469	LbrM.35.4110	1.0	581	LbrM.35.5060	1.0				516	LinJ.35.5300	1.0	584	LinJ.36.1050	1.0
			469	LbrM.35.3220	1.0	581	LbrM.28.1230	1.0				516	LinJ.14.0760	1.0	584	LinJ.36.1490	1.0
			469	LbrM.35.2410	1.0	581	LbrM.33.1860	1.0				516	LinJ.12.0740	1.0	584	LinJ.36.2300	1.0
			469	LbrM.35.2180	1.0	581	LbrM.29.1390	1.0				516	LinJ.34.2450	1.0	584	LinJ.02.0680	1.0
			469	LbrM.35.1570	1.0	581	LbrM.19.1810	1.0				516	LinJ.22.1380	1.0	584	LinJ.03.0150	1.0
			469	LbrM.35.0400	1.0	581	LbrM.20.0860	1.0				516	LinJ.21.1450	1.0	584	LinJ.03.0550	1.0
			469	LbrM.34.5180	1.0	581	LbrM.28.0850	1.0				516	LinJ.08.0190	1.0	584	LinJ.06.1330	1.0
			469	LbrM.34.4130	1.0	581	LbrM.20.0130	1.0				516	LinJ.02.0010	1.0	584	LinJ.07.0420	1.0
			469	LbrM.34.3470	1.0	581	LbrM.20.0300	1.0				516	LinJ.36.1920	1.0	584	LinJ.07.1320	1.0
			469	LbrM.34.3200	1.0	581	LbrM.31.2680	1.0				516	LinJ.35.1700	1.0	584	LinJ.08.1040	1.0
			469	LbrM.34.2120	1.0	581	LbrM.34.1680	1.0				516	LinJ.35.0370	1.0	584	LinJ.09.1500	1.0
			469	LbrM.34.0440	1.0	581	LbrM.33.3090	1.0				516	LinJ.32.2380	1.0	584	LinJ.10.0610	1.0
			469	LbrM.33.2190	1.0	581	LbrM.20.2890	1.0				516	LinJ.32.0410	1.0	584	LinJ.11.0040	1.0
			469	LbrM.33.2140	1.0	581	LbrM.20.1140	1.0				516	LinJ.29.1900	1.0	584	LinJ.12.0007	1.0
			469	LbrM.33.0840	1.0	581	LbrM.20.1580	1.0				516	LinJ.28.2220	1.0	584	LinJ.14.1400	1.0
			469	LbrM.33.0760	1.0	581	LbrM.34.2940	1.0				516	LinJ.28.1660	1.0	584	LinJ.15.0440	1.0
			469	LbrM.32.3430	1.0	581	LbrM.32.0390	1.0				516	LinJ.27.1900	1.0	584	LinJ.15.1050	1.0
			469	LbrM.32.0970	1.0	581	LbrM.35.1670	1.0				516	LinJ.26.1230	1.0	584	LinJ.16.0550	1.0
			469	LbrM.32.0520	1.0	581	LbrM.31.2120	1.0				516	LinJ.24.1590	1.0	584	LinJ.16.0760	1.0
			469	LbrM.32.0500	1.0	581	LbrM.28.3220	1.0				516	LinJ.24.0770	1.0	584	LinJ.17.0660	1.0
			469	LbrM.31.1820	1.0	581	LbrM.33.2260	1.0				516	LinJ.23.1640	1.0	584	LinJ.18.0580	1.0
			469	LbrM.30.3000	1.0	581	LbrM.34.5190	1.0				516	LinJ.22.1230	1.0	584	LinJ.18.0990	1.0
			469	LbrM.30.2550	1.0	581	LbrM.33.2100	1.0				516	LinJ.21.1820	1.0	584	LinJ.19.0800	1.0
			469	LbrM.30.1420	1.0	581	LbrM.20.1910	1.0				516	LinJ.13.0390	1.0	584	LinJ.20.0850	1.0
			469	LbrM.30.1010	1.0	581	LbrM.20.2280	1.0				516	LinJ.09.0640	1.0	584	LinJ.21.0300	1.0
			469	LbrM.30.0700	1.0	581	LbrM.33.0870	1.0				516	LinJ.36.6860	1.0	584	LinJ.21.0700	1.0
			469	LbrM.30.0140	1.0	581	LbrM.20.1950	1.0				516	LinJ.33.2790	1.0	584	LinJ.21.0890	1.0
			469	LbrM.29.2440	1.0	581	LbrM.20.2050	1.0				516	LinJ.32.3460	1.0	584	LinJ.23.1800	1.0
			469	LbrM.29.0070	1.0	581	LbrM.22.1590	1.0				516	LinJ.32.3140	1.0	584	LinJ.25.1160	1.0
			469	LbrM.28.2760	1.0	581	LbrM.35.0770	1.0				516	LinJ.31.2070	1.0	584	LinJ.26.0780	1.0
			469	LbrM.28.2510	1.0	581	LbrM.34.3780	1.0				516	LinJ.15.1030	1.0	584	LinJ.26.1800	1.0
			469	LbrM.28.2050	1.0	581	LbrM.20.2770	1.0				516	LinJ.36.7240	1.0	584	LinJ.27.2350	1.0
			469	LbrM.27.2430	1.0	581	LbrM.29.0600	1.0				516	LinJ.36.3360	1.0	584	LinJ.28.1190	1.0
			469	LbrM.27.1750	1.0	581	LbrM.29.0960	1.0				516	LinJ.36.1320	1.0	584	LinJ.28.1310	1.0
			469	LbrM.27.1520	1.0	581	LbrM.31.1310	1.0				516	LinJ.36.1200	1.0	584	LinJ.29.1360	1.0
			469	LbrM.27.1380	1.0	581	LbrM.35.2950	1.0				516	LinJ.35.4950	1.0	584	LinJ.29.2560	1.0
			469	LbrM.26.1840	1.0	581	LbrM.30.2360	1.0				516	LinJ.35.4500	1.0	584	LinJ.30.0470	1.0
			469	LbrM.26.0170	1.0	581	LbrM.35.5430	1.0				516	LinJ.35.2010	1.0	584	LinJ.30.0880	1.0
			469	LbrM.26.0030	1.0	581	LbrM.20.2950	1.0				516	LinJ.35.1390	1.0	584	LinJ.30.1130	1.0
			469	LbrM.25.0080	1.0	581	LbrM.32.1740	1.0				516	LinJ.35.0070	1.0	584	LinJ.30.2470	1.0
			469	LbrM.24.2160	1.0	581	LbrM.20.5280	1.0				516	LinJ.34.0170	1.0	584	LinJ.30.2480	1.0
			469	LbrM.24.2140	1.0	581	LbrM.31.3220	1.0				516	LinJ.33.2750	1.0	584	LinJ.30.3490	1.0
			469	LbrM.24.1360	1.0	581	LbrM.22.0960	1.0				516	LinJ.32.1910	1.0	584	LinJ.31.0010	1.0
			469	LbrM.24.1350	1.0	581	LbrM.20.3200	1.0				516	LinJ.32.0400	1.0	584	LinJ.31.2210	1.0
			469	LbrM.23.0330	1.0	581	LbrM.33.1220	1.0				516	LinJ.31.3210	1.0	584	LinJ.31.3060	1.0
			469	LbrM.22.1460	1.0	581	LbrM.32.4150	1.0				516	LinJ.30.3660	1.0	584	LinJ.32.0470	1.0
			469	LbrM.22.0030	1.0	581	LbrM.27.2130	1.0				516	LinJ.30.0800	1.0	584	LinJ.32.0660	1.0
			469	LbrM.21.1280	1.0	581	LbrM.20.4120	1.0				516	LinJ.28.0470	1.0	584	LinJ.33.2040	1.0
			469	LbrM.20.6060	1.0	581	LbrM.35.7010	1.0				516	LinJ.27.0590	1.0	584	LinJ.34.3160	1.0
			469	LbrM.20.2340	1.0	581	LbrM.33.2840	1.0				516	LinJ.25.0540	1.0	584	LinJ.35.4490	1.0
			469	LbrM.20.1840	1.0	581	LbrM.21.1990	1.0				516	LinJ.23.1680	1.0	584	LinJ.36.4380	1.0
			469	LbrM.20.0770	1.0	581	LbrM.35.6250	1.0				516	LinJ.21.2140	1.0	584	LinJ.36.4650	1.0
			469	LbrM.20.0320	1.0	581	LbrM.23.1430	1.0				516	LinJ.21.1580	1.0	584	LinJ.01.0490	1.0
			469	LbrM.19.1750	1.0	581	LbrM.20.5060	1.0				516	LinJ.21.1330	1.0	584	LinJ.13.0300	1.0
			469	LbrM.19.1320	1.0	581	LbrM.35.1070	1.0				516	LinJ.21.0400	1.0	584	LinJ.01.0500	1.0
			469	LbrM.18.1310	1.0	581	LbrM.21.0210	1.0				516	LinJ.18.1460	1.0	584	LinJ.05.1040	1.0
			469	LbrM.16.0480	1.0	581	LbrM.27.2710	1.0				516	LinJ.17.0320	1.0	584	LinJ.07.0170	1.0
			469	LbrM.16.0150	1.0	581	LbrM.28.0630	1.0				516	LinJ.09.0380	1.0	584	LinJ.07.0180	1.0
			469	LbrM.13.1000	1.0	581	LbrM.27.0630	1.0				516	LinJ.07.0250	1.0	584	LinJ.07.0430	1.0
			469	LbrM.13.0380	1.0	581	LbrM.23.0040	1.0				516	LinJ.05.0400	1.0	584	LinJ.08.0060	1.0
			469	LbrM.11.0230	1.0	581	LbrM.25.1760	1.0				516	LinJ.36.0590	1.0	584	LinJ.14.0350	1.0
			469	LbrM.10.0310	1.0	581	LbrM.30.1450	1.0				516	LinJ.35.4430	1.0	584	LinJ.24.0370	1.0
			469	LbrM.09.1140	1.0	581	LbrM.30.3060	1.0				516	LinJ.35.3450	1.0	584	LinJ.27.0930	1.0
			469	LbrM.09.1020	1.0	581	LbrM.21.0160	1.0				516	LinJ.32.1260	1.0	584	LinJ.27.1730	1.0
			469	LbrM.07.0570	1.0	581	LbrM.34.4690	1.0				516	LinJ.30.3350	1.0	584	LinJ.01.0510	1.0
			469	LbrM.04.0950	1.0	581	LbrM.21.0690	1.0				516	LinJ.21.1530	1.0	584	LinJ.31.1660	1.0
			469	LbrM.04.0780	1.0	581	LbrM.21.0500	1.0				516	LinJ.17.0930	1.0	584	LinJ.01.0520	1.0
			469	LbrM.34.3840	1.0	581	LbrM.21.0530	1.0				516	LinJ.01.0590	1.0	584	LinJ.01.0540	1.0
			469	LbrM.32.3560	1.0	581	LbrM.27.1080	1.0				516	LinJ.19.0970	1.0	584	LinJ.19.0970	1.0
			469	LbrM.32.1100	1.0	581	LbrM.28.0460	1.0				516	LinJ.01.0540	1.0	584	LinJ.01.0590	1.0
			469	LbrM.30.2590	1.0	581	LbrM.28.1570	1.0				516	LinJ.01.0520	1.0	584	LinJ.01.0630	1.0
			469	LbrM.27.0660	1.0	581	LbrM.35.2500	1.0				516	LinJ.31.1660	1.0	584	LinJ.08.0030	1.0
			469	LbrM.20.4460	1.0	581	LbrM.21.1760	1.0				516	LinJ.01.0510	1.0	584	LinJ.17.0930	1.0
			469	LbrM.28.2890	1.0	581	LbrM.24.1700	1.0				516	LinJ.36.2890	1.0	584	LinJ.21.1530	1.0
			469	LbrM.18.0370	1.0	581	LbrM.35.6860	1.0				516	LinJ.34.4270	1.0	584	LinJ.29.0120	1.0
			469	LbrM.30.1130	1.0	581	LbrM.21.2000	1.0				516	LinJ.23.0300	1.0	584	LinJ.30.3350	1.0
			469	LbrM.05.0310	1.0	581	LbrM.24.0420	1.0				516	LinJ.14.0350	1.0	584	LinJ.35.3450	1.0
			469	LbrM.01.0300	1.0	581	LbrM.26.0910	1.0				516	LinJ.08.0060	1.0	584	LinJ.36.0590	1.0
			469	LbrM.28.0790	1.0	581	LbrM.27.0500	1.0				516	LinJ.07.0430	1.0	584	LinJ.01.0670	1.0
			469	LbrM.25.1610	1.0	581	LbrM.25.0300	1.0				516	LinJ.07.0180	1.0	584	LinJ.02.0340	1.0
			469	LbrM.01.0280	1.0	581	LbrM.35.5490	1.0				516	LinJ.03.0190	1.0	584	LinJ.05.0400	1.0
			469	LbrM.35.5420	1.0	581	LbrM.35.0730	1.0				516	LinJ.01.0500	1.0	584	LinJ.07.0250	1.0
			469	LbrM.34.0360	1.0	581	LbrM.30.2960	1.0				516	LinJ.13.0300	1.0	584	LinJ.09.0380	1.0
			469	LbrM.01.0210	1.0	581	LbrM.34.2530	1.0				516	LinJ.01.0490	1.0	584	LinJ.11.0350	1.0
			469	LbrM.34.1170	1.0	581	LbrM.30.3320	1.0				516	LinJ.36.7200	1.0	584	LinJ.14.0010	1.0
			469	LbrM.23.0900	1.0	581	LbrM.22.1560	1.0				516	LinJ.36.6670	1.0	584	LinJ.15.1490	1.0
			469	LbrM.21.0730	1.0	581	LbrM.22.1390	1.0				516	LinJ.36.5650	1.0	584	LinJ.16.1230	1.0
			469	LbrM.19.0860	1.0	581	LbrM.29.0380	1.0				516	LinJ.36.4650	1.0	584	LinJ.16.1710	1.0
			469	LbrM.11.0350	1.0	581	LbrM.27.2050	1.0				516	LinJ.36.4380	1.0	584	LinJ.17.0320	1.0
			469	LbrM.01.0140	1.0	581	LbrM.30.0150	1.0				516	LinJ.36.3170	1.0	584	LinJ.18.0460	1.0
			469	LbrM.34.3850	1.0	581	LbrM.23.0130	1.0				516	LinJ.36.1840	1.0	584	LinJ.18.1460	1.0
			469	LbrM.27.2230	1.0	581	LbrM.23.0160	1.0				516	LinJ.36.1220	1.0	584	LinJ.21.0400	1.0
			469	LbrM.16.0570	1.0	581	LbrM.23.1300	1.0				516	LinJ.35.4490	1.0	584	LinJ.21.0840	1.0
			469	LbrM.01.0120	1.0	581	LbrM.31.0760	1.0				516	LinJ.34.3160	1.0	584	LinJ.21.1330	1.0
			469	LbrM.35.5650	1.0	581	LbrM.23.0680	1.0				516	LinJ.33.2040	1.0	584	LinJ.21.1580	1.0
			469	LbrM.35.5610	1.0	581	LbrM.23.0920	1.0				516	LinJ.33.0870	1.0	584	LinJ.21.2140	1.0
			469	LbrM.35.3300	1.0	581	LbrM.24.0830	1.0				516	LinJ.32.0470	1.0	584	LinJ.25.0190	1.0
			469	LbrM.35.2870	1.0	581	LbrM.24.0840	1.0				516	LinJ.31.3060	1.0	584	LinJ.25.0540	1.0
			469	LbrM.35.2580	1.0	581	LbrM.23.1640	1.0				516	LinJ.31.2210	1.0	584	LinJ.25.1090	1.0
			469	LbrM.34.3660	1.0	581	LbrM.24.0650	1.0				516	LinJ.31.0110	1.0	584	LinJ.25.1790	1.0
			469	LbrM.34.2630	1.0	581	LbrM.28.2300	1.0				516	LinJ.31.0010	1.0	584	LinJ.27.0590	1.0
			469	LbrM.34.1260	1.0	581	LbrM.24.2240	1.0				516	LinJ.30.3120	1.0	584	LinJ.28.3090	1.0
			469	LbrM.34.1140	1.0	581	LbrM.35.5310	1.0				516	LinJ.30.2540	1.0	584	LinJ.30.0800	1.0
			469	LbrM.34.0810	1.0	581	LbrM.35.1660	1.0				516	LinJ.30.2530	1.0	584	LinJ.30.3660	1.0
			469	LbrM.34.0090	1.0	581	LbrM.33.3550	1.0				516	LinJ.30.2480	1.0	584	LinJ.31.3210	1.0
			469	LbrM.33.3000	1.0	581	LbrM.35.5790	1.0				516	LinJ.30.1130	1.0	584	LinJ.32.0400	1.0
			469	LbrM.33.2630	1.0	581	LbrM.25.0910	1.0				516	LinJ.30.0880	1.0	584	LinJ.32.1910	1.0
			469	LbrM.33.1830	1.0	581	LbrM.32.3500	1.0				516	LinJ.30.0470	1.0	584	LinJ.33.2750	1.0
			469	LbrM.33.1600	1.0	581	LbrM.25.0810	1.0				516	LinJ.29.2560	1.0	584	LinJ.34.0170	1.0
			469	LbrM.33.1160	1.0	581	LbrM.35.4730	1.0				516	LinJ.29.1360	1.0	584	LinJ.35.2010	1.0
			469	LbrM.31.3570	1.0	581	LbrM.25.1670	1.0				516	LinJ.28.2530	1.0	584	LinJ.08.0480	1.0
			469	LbrM.31.1280	1.0	581	LbrM.29.2840	1.0				516	LinJ.28.1240	1.0	584	LinJ.15.1030	1.0
			469	LbrM.30.1870	1.0	581	LbrM.25.1170	1.0				516	LinJ.28.1190	1.0	584	LinJ.20.1390	1.0
			469	LbrM.29.0730	1.0	581	LbrM.33.2440	1.0				516	LinJ.26.1800	1.0	584	LinJ.31.0170	1.0
			469	LbrM.27.1920	1.0	581	LbrM.29.0880	1.0				516	LinJ.26.0780	1.0	584	LinJ.32.3140	1.0
			469	LbrM.27.1800	1.0	581	LbrM.25.1880	1.0				516	LinJ.23.1800	1.0	584	LinJ.33.2790	1.0
			469	LbrM.27.1010	1.0	581	LbrM.30.0390	1.0				516	LinJ.21.0700	1.0	584	LinJ.05.0360	1.0
			469	LbrM.26.0350	1.0	581	LbrM.32.0760	1.0				516	LinJ.21.0310	1.0	584	LinJ.09.0640	1.0
			469	LbrM.26.0190	1.0	581	LbrM.29.2350	1.0				516	LinJ.20.0850	1.0	584	LinJ.13.0390	1.0
			469	LbrM.25.1150	1.0	581	LbrM.26.0610	1.0				516	LinJ.19.0800	1.0	584	LinJ.21.1820	1.0
			469	LbrM.25.0130	1.0	581	LbrM.34.4680	1.0				516	LinJ.18.0990	1.0	584	LinJ.22.1230	1.0
			469	LbrM.24.0790	1.0	581	LbrM.26.0400	1.0				516	LinJ.17.0660	1.0	584	LinJ.23.1640	1.0
			469	LbrM.24.0780	1.0	581	LbrM.26.0520	1.0				516	LinJ.16.0760	1.0	584	LinJ.24.0770	1.0
			469	LbrM.23.0800	1.0	581	LbrM.26.1370	1.0				516	LinJ.15.1050	1.0	584	LinJ.24.1590	1.0
			469	LbrM.21.1810	1.0	581	LbrM.27.2380	1.0				516	LinJ.12.0007	1.0	584	LinJ.24.2350	1.0
			469	LbrM.20.0540	1.0	581	LbrM.30.2200	1.0				516	LinJ.10.0610	1.0	584	LinJ.26.1230	1.0
			469	LbrM.20.0030	1.0	581	LbrM.26.1230	1.0				516	LinJ.36.6680	1.0	584	LinJ.27.1900	1.0
			469	LbrM.20.0020	1.0	581	LbrM.35.4690	1.0				516	LinJ.36.4880	1.0	584	LinJ.29.1900	1.0
			469	LbrM.19.1820	1.0	581	LbrM.34.5310	1.0				516	LinJ.36.4070	1.0	584	LinJ.32.0410	1.0
			469	LbrM.14.1360	1.0	581	LbrM.26.1550	1.0				516	LinJ.36.3220	1.0	584	LinJ.32.2380	1.0
			469	LbrM.06.0620	1.0	581	LbrM.33.2880	1.0				516	LinJ.36.3150	1.0	584	LinJ.32.4070	1.0
			469	LbrM.35.6570	1.0	581	LbrM.28.1640	1.0				516	LinJ.36.2300	1.0	584	LinJ.35.1700	1.0
			469	LbrM.35.0680	1.0	581	LbrM.35.3200	1.0				516	LinJ.36.2070	1.0	584	LinJ.36.1920	1.0
			469	LbrM.34.5160	1.0	581	LbrM.26.1920	1.0				516	LinJ.36.1490	1.0	584	LinJ.02.0010	1.0
			469	LbrM.34.0170	1.0	581	LbrM.26.2180	1.0				516	LinJ.36.1050	1.0	584	LinJ.08.0190	1.0
			469	LbrM.33.3020	1.0	581	LbrM.26.2660	1.0				516	LinJ.36.1000	1.0	584	LinJ.09.0820	1.0
			469	LbrM.33.2110	1.0	581	LbrM.33.3330	1.0				516	LinJ.36.0990	1.0	584	LinJ.21.1450	1.0
			469	LbrM.32.3400	1.0	581	LbrM.35.4260	1.0				516	LinJ.36.0660	1.0	584	LinJ.34.2450	1.0
			469	LbrM.32.2240	1.0	581	LbrM.30.0020	1.0				516	LinJ.36.0340	1.0	584	LinJ.02.0020	1.0
			469	LbrM.32.0600	1.0	581	LbrM.34.3920	1.0				516	LinJ.35.5200	1.0	584	LinJ.12.0740	1.0
			469	LbrM.31.3150	1.0	581	LbrM.35.6390	1.0				516	LinJ.35.4200	1.0	584	LinJ.14.0760	1.0
			469	LbrM.31.2550	1.0	581	LbrM.27.2180	1.0				516	LinJ.35.3590	1.0	584	LinJ.02.0110	1.0
			469	LbrM.30.2320	1.0	581	LbrM.28.0150	1.0				516	LinJ.35.2230	1.0	584	LinJ.28.2780	1.0
			469	LbrM.29.2670	1.0	581	LbrM.34.0080	1.0				516	LinJ.35.2200	1.0	584	LinJ.06.0030	1.0
			469	LbrM.29.0940	1.0	581	LbrM.33.3110	1.0				516	LinJ.35.0600	1.0	584	LinJ.10.0900	1.0
			469	LbrM.25.1530	1.0	581	LbrM.33.2610	1.0				516	LinJ.35.0410	1.0	584	LinJ.13.1530	1.0
			469	LbrM.22.0650	1.0	581	LbrM.28.0350	1.0				516	LinJ.35.0400	1.0	584	LinJ.17.0130	1.0
			469	LbrM.21.0870	1.0	581	LbrM.34.1580	1.0				516	LinJ.34.4390	1.0	584	LinJ.17.0140	1.0
			469	LbrM.20.3890	1.0	581	LbrM.28.1490	1.0				516	LinJ.34.4120	1.0	584	LinJ.20.1660	1.0
			469	LbrM.20.2460	1.0	581	LbrM.31.0350	1.0				516	LinJ.34.3440	1.0	584	LinJ.25.0760	1.0
			469	LbrM.19.0570	1.0	581	LbrM.28.1010	1.0				516	LinJ.34.2730	1.0	584	LinJ.29.0230	1.0
			469	LbrM.18.0950	1.0	581	LbrM.34.1700	1.0				516	LinJ.34.2620	1.0	584	LinJ.29.1330	1.0
			469	LbrM.17.0080	1.0	581	LbrM.35.6060	1.0				516	LinJ.34.2110	1.0	584	LinJ.30.3440	1.0
			469	LbrM.13.1470	1.0	581	LbrM.34.4940	1.0				516	LinJ.34.0890	1.0	584	LinJ.34.2340	1.0
			469	LbrM.10.1270	1.0	581	LbrM.35.0170	1.0				516	LinJ.34.0370	1.0	584	LinJ.35.2380	1.0
			469	LbrM.09.0980	1.0	581	LbrM.29.0100	1.0				516	LinJ.33.2020	1.0	584	LinJ.02.0270	1.0
			469	LbrM.07.0780	1.0	581	LbrM.34.2970	1.0				516	LinJ.33.1970	1.0	584	LinJ.11.1240	1.0
			469	LbrM.07.0620	1.0	581	LbrM.29.0330	1.0				516	LinJ.32.3340	1.0	584	LinJ.23.0430	1.0
			469	LbrM.05.0030	1.0	581	LbrM.28.3250	1.0				516	LinJ.32.3110	1.0	584	LinJ.26.2700	1.0
			469	LbrM.04.0530	1.0	581	LbrM.30.0270	1.0				516	LinJ.32.0720	1.0	584	LinJ.29.1780	1.0
			469	LbrM.02.0290	1.0	581	LbrM.34.4180	1.0				516	LinJ.32.0460	1.0	584	LinJ.31.1300	1.0
			469	LbrM.35.0650	1.0	581	LbrM.29.0270	1.0				516	LinJ.32.0440	1.0	584	LinJ.02.0290	1.0
			469	LbrM.34.4340	1.0	581	LbrM.33.2670	1.0				516	LinJ.31.1640	1.0	584	LinJ.04.1230	1.0
			469	LbrM.34.3310	1.0	581	LbrM.35.3690	1.0				516	LinJ.30.3390	1.0	584	LinJ.06.0140	1.0
			469	LbrM.30.3340	1.0	581	LbrM.30.3160	1.0				516	LinJ.30.3050	1.0	584	LinJ.11.0240	1.0
			469	LbrM.21.1490	1.0	581	LbrM.33.0390	1.0				516	LinJ.30.2590	1.0	584	LinJ.12.0190	1.0
			469	LbrM.17.1030	1.0	581	LbrM.30.1970	1.0				516	LinJ.30.0940	1.0	584	LinJ.12.0003	1.0
						581	LbrM.31.0700	1.0				516	LinJ.30.0640	1.0	584	LinJ.14.0310	1.0
						581	LbrM.32.0790	1.0				516	LinJ.30.0130	1.0	584	LinJ.15.1070	1.0
						581	LbrM.31.0190	1.0				516	LinJ.29.2970	1.0	584	LinJ.16.0300	1.0
						581	LbrM.32.2670	1.0				516	LinJ.29.2580	1.0	584	LinJ.19.1100	1.0
						581	LbrM.34.1480	1.0				516	LinJ.29.0060	1.0	584	LinJ.21.2200	1.0
						581	LbrM.34.0970	1.0				516	LinJ.28.2480	1.0	584	LinJ.22.0330	1.0
						581	LbrM.32.2420	1.0				516	LinJ.28.2000	1.0	584	LinJ.22.0490	1.0
						581	LbrM.32.3200	1.0				516	LinJ.27.2170	1.0	584	LinJ.24.0470	1.0
						581	LbrM.34.2750	1.0				516	LinJ.27.1520	1.0	584	LinJ.25.0020	1.0
						581	LbrM.35.6430	1.0				516	LinJ.27.1300	1.0	584	LinJ.25.2310	1.0
						581	LbrM.34.0060	1.0				516	LinJ.26.0150	1.0	584	LinJ.26.1220	1.0
						581	LbrM.34.1770	1.0				516	LinJ.26.0020	1.0	584	LinJ.27.0190	1.0
						581	LbrM.35.7240	1.0				516	LinJ.25.0080	1.0	584	LinJ.27.0920	1.0
						581	LbrM.35.1460	1.0				516	LinJ.24.2300	1.0	584	LinJ.27.1370	1.0
						581	LbrM.34.4950	1.0				516	LinJ.24.2170	1.0	584	LinJ.28.1850	1.0
						581	LbrM.35.0420	1.0				516	LinJ.24.1570	1.0	584	LinJ.28.3000	1.0
						581	LbrM.31.2100	1.0				516	LinJ.24.1550	1.0	584	LinJ.31.2830	1.0
						581	LbrM.31.2280	1.0				516	LinJ.24.0040	1.0	584	LinJ.32.3120	1.0
						581	LbrM.05.0430	1.0				516	LinJ.23.0790	1.0	584	LinJ.35.3880	1.0
						581	LbrM.19.1220	1.0				516	LinJ.23.0340	1.0	584	LinJ.35.4910	1.0
						581	LbrM.25.0590	1.0				516	LinJ.22.1370	1.0	584	LinJ.36.0490	1.0
						581	LbrM.25.0600	1.0				516	LinJ.21.2150	1.0	584	LinJ.36.1670	1.0
						581	LbrM.20.2040	1.0				516	LinJ.21.1290	1.0	584	LinJ.02.0350	1.0
						581	LbrM.25.0580	1.0				516	LinJ.19.1520	1.0	584	LinJ.05.0280	1.0
						581	LbrM.09.0970	1.0				516	LinJ.19.1010	1.0	584	LinJ.16.0250	1.0
						581	LbrM.26.0270	1.0				516	LinJ.19.0390	1.0	584	LinJ.19.0660	1.0
						581	LbrM.19.1860	1.0				516	LinJ.18.1380	1.0	584	LinJ.20.0490	1.0
						581	LbrM.20.0760	1.0				516	LinJ.18.1220	1.0	584	LinJ.22.1430	1.0
						581	LbrM.14.0820	1.0				516	LinJ.18.0830	1.0	584	LinJ.23.1610	1.0
						581	LbrM.21.1500	1.0				516	LinJ.18.0630	1.0	584	LinJ.27.0460	1.0
						581	LbrM.20.5180	1.0				516	LinJ.16.0470	1.0	584	LinJ.30.0760	1.0
						581	LbrM.20.5500	1.0				516	LinJ.16.0150	1.0	584	LinJ.30.1420	1.0
						581	LbrM.31.2760	1.0				516	LinJ.15.1430	1.0	584	LinJ.34.1220	1.0
						581	LbrM.33.0920	1.0				516	LinJ.15.1060	1.0	584	LinJ.35.1210	1.0
						581	LbrM.28.1100	1.0				516	LinJ.14.1350	1.0	584	LinJ.35.1410	1.0
						581	LbrM.34.0040	1.0				516	LinJ.13.1130	1.0	584	LinJ.02.0360	1.0
						581	LbrM.34.5080	1.0				516	LinJ.13.1000	1.0	584	LinJ.07.0440	1.0
						581	LbrM.33.1910	1.0				516	LinJ.13.0450	1.0	584	LinJ.13.1320	1.0
						581	LbrM.20.4000	1.0				516	LinJ.12.0850	1.0	584	LinJ.21.0040	1.0
						581	LbrM.14.1040	1.0				516	LinJ.11.0770	1.0	584	LinJ.22.0480	1.0
						581	LbrM.10.1410	1.0				516	LinJ.10.0310	1.0	584	LinJ.28.0580	1.0
						581	LbrM.24.2280	1.0				516	LinJ.09.1140	1.0	584	LinJ.32.0730	1.0
						581	LbrM.20.5450	1.0				516	LinJ.09.1020	1.0	584	LinJ.32.1010	1.0
						581	LbrM.23.1330	1.0				516	LinJ.08.0460	1.0	584	LinJ.33.2910	1.0
						581	LbrM.17.0630	1.0				516	LinJ.07.0560	1.0	584	LinJ.34.0950	1.0
						581	LbrM.32.2870	1.0				516	LinJ.07.0550	1.0	584	LinJ.02.0570	1.0
						581	LbrM.16.1090	1.0				516	LinJ.04.0950	1.0	584	LinJ.15.1410	1.0
						581	LbrM.33.1500	1.0				516	LinJ.04.0810	1.0	584	LinJ.19.1190	1.0
						581	LbrM.21.2150	1.0				516	LinJ.04.0760	1.0	584	LinJ.23.1400	1.0
						581	LbrM.10.0850	1.0				516	LinJ.32.1960	1.0	584	LinJ.28.3060	1.0
						581	LbrM.30.2070	1.0				516	LinJ.28.2750	1.0	584	LinJ.02.0600	1.0
						581	LbrM.32.3230	1.0				516	LinJ.35.3900	1.0	584	LinJ.07.1160	1.0
						581	LbrM.20.1620	1.0				516	LinJ.34.0510	1.0	584	LinJ.15.1020	1.0
						581	LbrM.20.2330	1.0				516	LinJ.32.3470	1.0	584	LinJ.16.0210	1.0
						581	LbrM.09.0960	1.0				516	LinJ.32.1060	1.0	584	LinJ.25.0210	1.0
						581	LbrM.14.0060	1.0				516	LinJ.30.2620	1.0	584	LinJ.30.1110	1.0
						581	LbrM.30.0960	1.0				516	LinJ.20.0280	1.0	584	LinJ.04.0940	1.0
						581	LbrM.34.1650	1.0				516	LinJ.18.0350	1.0	584	LinJ.21.0550	1.0
						581	LbrM.10.0200	1.0				516	LinJ.30.1070	1.0	584	LinJ.24.1010	1.0
						581	LbrM.17.1270	1.0				516	LinJ.27.0670	1.0	584	LinJ.25.1140	1.0
						581	LbrM.11.0990	1.0				516	LinJ.01.0270	1.0	584	LinJ.26.2240	1.0
						581	LbrM.35.2380	1.0				516	LinJ.28.0810	1.0	584	LinJ.29.1030	1.0
						581	LbrM.35.0940	1.0				516	LinJ.25.2130	1.0	584	LinJ.30.0770	1.0
						581	LbrM.25.1010	1.0				516	LinJ.01.0240	1.0	584	LinJ.30.3580	1.0
						581	LbrM.13.0190	1.0				516	LinJ.36.5400	1.0	584	LinJ.32.2050	1.0
						581	LbrM.29.0450	1.0				516	LinJ.35.0320	1.0	584	LinJ.32.3500	1.0
						581	LbrM.34.2820	1.0				516	LinJ.34.3000	1.0	584	LinJ.35.3030	1.0
						581	LbrM.13.0270	1.0				516	LinJ.04.1010	1.0	584	LinJ.36.2130	1.0
						581	LbrM.33.3050	1.0				516	LinJ.35.1260	1.0	584	LinJ.02.0710	1.0
						581	LbrM.35.3500	1.0				516	LinJ.34.2710	1.0	584	LinJ.11.0030	1.0
						581	LbrM.35.4660	1.0				516	LinJ.23.0980	1.0	584	LinJ.11.1270	1.0
						581	LbrM.31.2810	1.0				516	LinJ.21.0730	1.0	584	LinJ.25.2540	1.0
						581	LbrM.13.0960	1.0				516	LinJ.01.0110	1.0	584	LinJ.29.0920	1.0
						581	LbrM.13.0390	1.0				516	LinJ.35.3910	1.0	584	LinJ.30.1310	1.0
						581	LbrM.23.0220	1.0				516	LinJ.27.1970	1.0	584	LinJ.32.2780	1.0
						581	LbrM.18.1070	1.0				516	LinJ.16.0560	1.0	584	LinJ.34.3660	1.0
						581	LbrM.33.1880	1.0				516	LinJ.01.0090	1.0	584	LinJ.35.3110	1.0
						581	LbrM.33.1740	1.0				516	LinJ.36.5630	1.0	584	LinJ.36.4670	1.0
						581	LbrM.16.0920	1.0				516	LinJ.36.5590	1.0	584	LinJ.36.5620	1.0
						581	LbrM.21.0290	1.0				516	LinJ.36.3230	1.0	584	LinJ.03.0010	1.0
						581	LbrM.20.3610	1.0				516	LinJ.36.2790	1.0	584	LinJ.24.0500	1.0
						581	LbrM.35.2400	1.0				516	LinJ.36.2490	1.0	584	LinJ.31.1630	1.0
						581	LbrM.27.2460	1.0				516	LinJ.36.2480	1.0	584	LinJ.08.0240	1.0
						581	LbrM.30.2810	1.0				516	LinJ.35.3730	1.0	584	LinJ.08.1300	1.0
						581	LbrM.32.2980	1.0				516	LinJ.35.2780	1.0	584	LinJ.12.0100	1.0
						581	LbrM.34.3870	1.0				516	LinJ.35.1350	1.0	584	LinJ.18.1570	1.0
						581	LbrM.35.6550	1.0				516	LinJ.35.1230	1.0	584	LinJ.23.0220	1.0
						581	LbrM.26.0820	1.0				516	LinJ.35.0840	1.0	584	LinJ.27.1940	1.0
						581	LbrM.28.2090	1.0				516	LinJ.35.0050	1.0	584	LinJ.28.1080	1.0
						581	LbrM.27.1950	1.0				516	LinJ.34.0630	1.0	584	LinJ.28.2960	1.0
						581	LbrM.20.2450	1.0				516	LinJ.34.0160	1.0	584	LinJ.29.0290	1.0
						581	LbrM.25.2180	1.0				516	LinJ.34.0150	1.0	584	LinJ.30.3000	1.0
						581	LbrM.29.1240	1.0				516	LinJ.33.2860	1.0	584	LinJ.31.2980	1.0
						581	LbrM.30.3620	1.0				516	LinJ.33.2470	1.0	584	LinJ.33.0310	1.0
						581	LbrM.30.1090	1.0				516	LinJ.33.1410	1.0	584	LinJ.33.2930	1.0
						581	LbrM.35.4930	1.0				516	LinJ.33.1010	1.0	584	LinJ.35.0030	1.0
						581	LbrM.27.0810	1.0				516	LinJ.32.3510	1.0	584	LinJ.35.1950	1.0
						581	LbrM.35.3070	1.0				516	LinJ.31.3260	1.0	584	LinJ.36.3990	1.0
						581	LbrM.21.0070	1.0				516	LinJ.31.1070	1.0	584	LinJ.36.5420	1.0
						581	LbrM.28.0840	1.0				516	LinJ.30.1920	1.0	584	LinJ.13.0050	1.0
						581	LbrM.28.2870	1.0				516	LinJ.30.1910	1.0	584	LinJ.14.0470	1.0
						581	LbrM.09.0180	1.0				516	LinJ.29.0750	1.0	584	LinJ.26.2250	1.0
						581	LbrM.06.1170	1.0				516	LinJ.28.0260	1.0	584	LinJ.28.1710	1.0
						581	LbrM.19.1230	1.0				516	LinJ.27.1710	1.0	584	LinJ.34.4360	1.0
						581	LbrM.01.0190	1.0				516	LinJ.27.0790	1.0	584	LinJ.35.2890	1.0
						581	LbrM.20.0660	1.0				516	LinJ.25.1210	1.0	584	LinJ.03.0050	1.0
						581	LbrM.06.1150	1.0				516	LinJ.25.0130	1.0	584	LinJ.09.1000	1.0
						581	LbrM.16.0950	1.0				516	LinJ.24.0790	1.0	584	LinJ.03.0070	1.0
						581	LbrM.25.2310	1.0				516	LinJ.24.0780	1.0	584	LinJ.20.0500	1.0
						581	LbrM.35.6380	1.0				516	LinJ.23.0880	1.0	584	LinJ.03.0080	1.0
						581	LbrM.27.0300	1.0				516	LinJ.21.1670	1.0	584	LinJ.09.0400	1.0
						581	LbrM.04.0370	1.0				516	LinJ.18.0700	1.0	584	LinJ.22.0270	1.0
						581	LbrM.35.3230	1.0				516	LinJ.14.1270	1.0	584	LinJ.22.1480	1.0
						581	LbrM.26.2670	1.0				516	LinJ.06.0630	1.0	584	LinJ.24.0930	1.0
						581	LbrM.08.0360	1.0				516	LinJ.36.6510	1.0	584	LinJ.28.0940	1.0
						581	LbrM.28.2970	1.0				516	LinJ.36.0210	1.0	584	LinJ.04.1140	1.0
						581	LbrM.31.2600	1.0				516	LinJ.35.5180	1.0	584	LinJ.10.0090	1.0
						581	LbrM.19.0100	1.0				516	LinJ.35.0130	1.0	584	LinJ.21.2080	1.0
						581	LbrM.30.2740	1.0				516	LinJ.34.4090	1.0	584	LinJ.23.1920	1.0
						581	LbrM.30.3170	1.0				516	LinJ.34.2700	1.0	584	LinJ.26.1970	1.0
						581	LbrM.35.6910	1.0				516	LinJ.32.3310	1.0	584	LinJ.29.2460	1.0
						581	LbrM.09.1530	1.0				516	LinJ.32.2160	1.0	584	LinJ.34.1440	1.0
						581	LbrM.32.0850	1.0				516	LinJ.32.0520	1.0	584	LinJ.34.2480	1.0
						581	LbrM.34.2790	1.0				516	LinJ.31.2890	1.0	584	LinJ.03.0120	1.0
						581	LbrM.32.2690	1.0				516	LinJ.30.2380	1.0	584	LinJ.32.1090	1.0
						581	LbrM.34.2920	1.0				516	LinJ.29.0950	1.0	584	LinJ.03.0180	1.0
						581	LbrM.16.0930	1.0				516	LinJ.25.2050	1.0	584	LinJ.03.0880	1.0
						581	LbrM.20.1500	1.0				516	LinJ.22.0640	1.0	584	LinJ.22.0007	1.0
						581	LbrM.31.2790	1.0				516	LinJ.21.0870	1.0	584	LinJ.29.0140	1.0
						581	LbrM.20.0510	1.0				516	LinJ.19.0250	1.0	584	LinJ.32.0180	1.0
						581	LbrM.18.0310	1.0				516	LinJ.17.0890	1.0	584	LinJ.13.1090	1.0
						581	LbrM.23.0370	1.0				516	LinJ.17.0110	1.0	584	LinJ.18.1660	1.0
						581	LbrM.25.1700	1.0				516	LinJ.17.0080	1.0	584	LinJ.26.1590	1.0
						581	LbrM.32.2860	1.0				516	LinJ.13.1350	1.0	584	LinJ.30.3290	1.0
						581	LbrM.31.2470	1.0				516	LinJ.13.0220	1.0	584	LinJ.34.3250	1.0
						581	LbrM.26.0410	1.0				516	LinJ.10.1250	1.0	584	LinJ.03.0220	1.0
						581	LbrM.27.0570	1.0				516	LinJ.09.0980	1.0	584	LinJ.28.2700	1.0
						581	LbrM.23.1100	1.0				516	LinJ.07.0790	1.0	584	LinJ.03.0350	1.0
						581	LbrM.12.0500	1.0				516	LinJ.07.0610	1.0	584	LinJ.03.0360	1.0
						581	LbrM.21.0060	1.0				516	LinJ.05.0030	1.0	584	LinJ.03.0370	1.0
						581	LbrM.30.2440	1.0				516	LinJ.02.0230	1.0	584	LinJ.03.0460	1.0
						581	LbrM.31.2840	1.0							584	LinJ.05.0390	1.0
						581	LbrM.22.0120	1.0							584	LinJ.07.1030	1.0
						581	LbrM.34.0750	1.0							584	LinJ.10.0540	1.0
						581	LbrM.20.1670	1.0							584	LinJ.11.0700	1.0
						581	LbrM.34.4260	1.0							584	LinJ.16.0310	1.0
						581	LbrM.32.0800	1.0							584	LinJ.17.0440	1.0
						581	LbrM.09.1510	1.0							584	LinJ.18.0150	1.0
						581	LbrM.08.0350	1.0							584	LinJ.18.1090	1.0
						581	LbrM.14.1600	1.0							584	LinJ.19.1480	1.0
						581	LbrM.04.1220	1.0							584	LinJ.24.0130	1.0
						581	LbrM.15.0160	1.0							584	LinJ.26.2560	1.0
						581	LbrM.15.0910	1.0							584	LinJ.28.0730	1.0
						581	LbrM.34.3230	1.0							584	LinJ.29.2680	1.0
						581	LbrM.16.0010	1.0							584	LinJ.30.3090	1.0
						581	LbrM.17.1370	1.0							584	LinJ.30.3310	1.0
						581	LbrM.20.5520	1.0							584	LinJ.30.3640	1.0
						581	LbrM.22.1180	1.0							584	LinJ.32.0270	1.0
						581	LbrM.35.5030	1.0							584	LinJ.32.1650	1.0
						581	LbrM.13.1350	1.0							584	LinJ.33.1470	1.0
						581	LbrM.11.1060	1.0							584	LinJ.34.3340	1.0
						581	LbrM.27.1720	1.0							584	LinJ.35.1030	1.0
						581	LbrM.31.3590	1.0							584	LinJ.36.0960	1.0
						581	LbrM.31.2060	1.0							584	LinJ.36.0970	1.0
						581	LbrM.05.0070	1.0							584	LinJ.03.0480	1.0
						581	LbrM.09.1550	1.0							584	LinJ.18.0620	1.0
						581	LbrM.33.1690	1.0							584	LinJ.25.0900	1.0
						581	LbrM.35.3910	1.0							584	LinJ.35.4540	1.0
						581	LbrM.32.0910	1.0							584	LinJ.29.1100	1.0
						581	LbrM.27.0881	1.0							584	LinJ.30.1120	1.0
						581	LbrM.32.2570	1.0							584	LinJ.36.6850	1.0
						581	LbrM.20.5530	1.0							584	LinJ.13.1180	1.0
						581	LbrM.31.3180	1.0							584	LinJ.21.0980	1.0
						581	LbrM.01.0030	1.0							584	LinJ.23.1050	1.0
						581	LbrM.17.1030	1.0							584	LinJ.24.2330	1.0
						581	LbrM.20.0160	1.0							584	LinJ.27.0740	1.0
						581	LbrM.08.0030	1.0							584	LinJ.28.2660	1.0
						581	LbrM.30.3340	1.0							584	LinJ.29.0260	1.0
						581	LbrM.21.1490	1.0							584	LinJ.29.2350	1.0
						581	LbrM.35.0650	1.0							584	LinJ.33.2670	1.0
[truncated: 142 more rows]
